# Supplementary material for: Sin3a is essential for the genome integrity and viability of pluripotent cells
Source: Dev Biol. 2012 Mar 1;363-318(1-12):62–73. doi: 10.1016/j.ydbio.2011.12.019 (PMC3334623; doi:10.1016/j.ydbio.2011.12.019)
Supplement: Supplementary Table 2 — Complete mass spectrometry data for Sin3a and control cell lines. [file mmc3.xls]

## Sheet: Vector 1
sample	job	hit	Score	acc./id	description	Da	cover (%)	emPAI value	uniq pept.	total pept.	tax_id	entrezgene	mgigene	hgncgene	entrez_description	synonyms	chromosome	pubmed	geneview	contig	dbxrefs(1)	homologene	dbxrefs(more)	homol.human	homol.mouse	homol.fly	Biological Process hsa	Cellular Compartment hsa	Molecular Function hsa	Biological Process mmu	Cellular Compartment mmu	Molecular Function mmu
mascot_daemon_merge.mgf	26789	1	7572	Q8VDD5|MYH9_MOUSE	Myosin-9 OS=Mus musculus GN=Myh9 PE=1 SV=4	227429	47.1		99	280		YLYVDK	ASIAALEAK	ADEWLMK	ADEWLMK + Oxidation (M)	FVSELWK	DLEGLSQR	VVFQEFR	EQEVSILK	NWQWWR	QACVLMIK + Oxidation (M)	ETKALSLAR	GDLPFVVTR	CNGVLEGIR	VKPLLNSIR	KLVWVPSSK	LEVNLQAMK	LEVNLQAMK + Oxidation (M)	FDQLLAEEK	REQEVSILK	DLGEELEALK	RGDLPFVVTR	TEMEDLMSSK + Oxidation (M)	ALELDSNLYR	ALEQQVEEMK	TDLLLEPYNK	DVLLQVEDER	KFDQLLAEEK	ALEQQVEEMK + Oxidation (M)	AGVLAHLEEER	DLEAHIDTANK	KEEELQAALAR	YEILTPNSIPK	VEAQLQELQVK	ADFCIIHYAGK	EQADFAIEALAK	LDPHLVLDQLR	LRLEVNLQAMK + Oxidation (M)	QLEEAEEEAQR
mascot_daemon_merge.mgf	26789	2	7249	Q61879|MYH10_MOUSE	Myosin-10 OS=Mus musculus GN=Myh10 PE=1 SV=2	229824	47.5		100	233		YLFVDR	ADEWLMK	FVAELWK	ATISALEAK	ADEWLMK + Oxidation (M)	DVEALSQR	IVFQEFR	EQEVAELK	LRVELAEK	ALEEALEAK	LQELEGAVK	ETKALSLAR	GGPISFSSSR	HWQWWR	CNGVLEGIR	VKPLLQVTR	VLAYDKLEK	FDQLLAEEK	REQEVAELK	EEELQGALAR	DLSEELEALK	RGGPISFSSSR	DLEAQIEAANK	ALELDPNLYR	KFDQLLAEEK	VEGELEEMER	AGVLAHLEEER	ELEAELEDER	ALEQQVEEMR	KEEELQGALAR	ALEQQVEEMR + Oxidation (M)	LDAQVQELHAK	YEILTPNAIPK	EQADFAVEALAK	ADFCIIHYAGK	QLEEAEEEATR	KDHNIPGELER	EIFMQVEDER + Oxidation (M)
mascot_daemon_merge.mgf	26789	3	6147	P16546|SPTA2_MOUSE	Spectrin alpha chain, brain OS=Mus musculus GN=Sptan1 PE=1 SV=4	285221	42.8		91	121		LQQLFR	FQFFQR	DLAALEDK	LLEATELK	LSILSEER	LFGAAEVQR	GLVSSDELAK	KLLEATELK	QWELLLEK	LIDVNHYAK	QGFVPAAYVK	LLEAQSHFR	DLIGVQNLLK	LLVSSEDYGR	SSEEIESAFR	NTTGVTEEALK	EELYQNLTR	DLTNVQNLQK	DVTGAEALLER	DVDETIGWIK	DLSSVQTLLTK	KLLEAQSHFR	ADVVESWIGEK	TALLELWELR	GEIDAHEDSFK	EKLDILDQER	WTQLLANSATR	KLLVSSEDYGR	ALSSEGKPYVTK	DMDDEESWIK + Oxidation (M)	EQLMASDDFGR + Oxidation (M)	GDILTLLNSTNK	GKDLIGVQNLLK	VLETAEDIQER	LLEAQSHFRK + Phospho (ST)	KVEDLFLTFAK	GVIDMGNSLIER + Oxidation (M)	YEALKEPMVAR + Oxidation (M)
mascot_daemon_merge.mgf	26789	4	5231	Q62261|SPTB2_MOUSE	Spectrin beta chain, brain 1 OS=Mus musculus GN=Sptbn1 PE=1 SV=2	274908	42		76	100		LFQLNR	FFSMVR + Oxidation (M)	LQQFLR	LPEELGR	IDDIFER	VQAVVAVAR	KLPEELGR	VAVVNQIAR	WVNSHLAR	LLEVLSGER	EAASELLMR + Oxidation (M)	LVDTGDKFR	ITDLYTDLR	DLTSVNILLK	VLDNAIETEK	ETWLSENQR	LTTLELLEVR	LVSDGNINSDR	DQNTVETLQR	EIGQSVDEVEK	DGMAFNALIHK + Oxidation (M)	LILEVHQFSR	LEDLEVIQHR	HRPDLIDFDK	QALQDTLALYK	HLLGVEDLLQK	EAICEVALDYK	AKDEQSAVSMLK + Oxidation (M)	SALPAQSAATLPAR	ELEAENYHDIK	HQAFMAELASNK + Oxidation (M)	TQILAASYELHK	DLDDFQSWLSR	LSDGNEYLFQAK	KQALQDTLALYK	DLMLWMEDVIR + 2 Oxidation (M)	DVEDEILWVGER	GNLEVLLFTIQSK
mascot_daemon_merge.mgf	26789	5	3639	Q8BTM8|FLNA_MOUSE	Filamin-A OS=Mus musculus GN=Flna PE=1 SV=4	283869	31		54	63		AGVAPLQVK	AEFTVETR	AEISFEDR	LSPFMADIR + Oxidation (M)	VAQPSITDNK	LDVQFSGLAK	SPFEVYVDK	LYSVSYLLK	TPCEEILVK	DKGEYTLVVK	NGHVGISFVPK	EAPQDFHPDR	EATTEFSVDAR	ETGEHLVHVK + Phospho (ST)	AWGPGLEGGIVGK	VTVLFAGQHIAK	LPQLPITNFSR	YGGQPVPNFPSK	VEPGLGADNSVVR	YGGPYHIGGSPFK	YGGDEIPFSPYR	IANLQTDLSDGLR	EAGAGGLAIAVEGPSK	ANLPQSFQVDTSK	AYGPGIEPTGNMVK + Oxidation (M)	AFGPGLQGGNAGSPAR	DAGEGGLSLAIEGPSK	VNQPASFAVSLNGAK	FADQHVPGSPFSVK	SPFSVGVSPSLDLSK	GAGTGGLGLAVEGPSEAK	RLTVSSLQESGLK + 2 Phospho (ST)	YNDQHIPGSPFTAR	YSPSEAGLHEMDIR + Oxidation (M)	VDINTEDLEDGTCR	TGVAVNKPAEFTVDAK	VTAQGPGLEPSGNIANK	VTYTPMAPGSYLISIK + Oxidation (M)
mascot_daemon_merge.mgf	26789	6	3256	P39447|ZO1_MOUSE	Tight junction protein ZO-1 OS=Mus musculus GN=Tjp1 PE=1 SV=1	194992	38.2		48	65		LGSWLAIR	QLSYFDR	TITPVYNR	FLKPVELR	DLEQPSYR	KQLSYFDR	GEEVTILAQK	QYFDQYPR	SGKNAKITIR + Phospho (ST)	EEPDIYQIAK	EDLSAQPVQTK	MSKPGAISTPVK + Oxidation (M)	EGLEEGDQILR	DGDIQEGDVVLK	VNNVDFTNIIR	APGFGFGIAISGGR	EDPPQTFYPQK	YQMNNISTMPK + 2 Oxidation (M)	GGPAEGQLQENDR	EEAVLFLLDLPK	HALLDVTPNAVDR	SYEQVPPPGFTSK	AEQLASVQYTLPK	SREDLSAQPVQTK	IVESDVGDSFYIR	YRPEAQPYSSTGPK	INGTVTENMSLTDAK + Oxidation (M)	ADGATSDDLDLHDDR	HEEQPAPAYEVHNR	SFPDKAPVNGAEQTQK	DDISEIQSLASDHSGR	IPTYEDQWSYYDDK	GETLLSPLVMCGPHGLK + Oxidation (M)	LPEPQKPQVKPPEDIVR	EAIQQQQNQLVWVSEGK	EAGFLRPVTIFGPIADVAR	DNPHFQSGETSIVISDVLK	LAGGNDVGIFVAGVLEDSPAAK
mascot_daemon_merge.mgf	26789	7	3083	P57780|ACTN4_MOUSE	Alpha-actinin-4 OS=Mus musculus GN=Actn4 PE=1 SV=1	105368	55.9		42	77		ALDFIASK	EAILAIHK	TIPWLEDR	NFITAEELR	EGLLLWCQR	ASIHEAWTDGK	DGLAFNALIHR	STLPDADRER + Phospho (ST)	DYETATLSDIK	DHGGALGPEEFK	HRPELIEYDK	GISQEQMQEFR	GISQEQMQEFR + Oxidation (M)	VGWEQLLTTIAR	GYEEWLLNEIR	TINEVENQILTR	LSNRPAFMPSEGR + Oxidation (M)	TIPWLEDRVPQK	NVNVQNFHISWK	AGTQIENIDEDFR	LVSIGAEEIVDGNAK	KTFTAWCNSHLR	FAIQDISVEETSAK	ELPPDQAEYCIAR	CQLEINFNTLQTK	ACLISLGYDVENDR	HEAFESDLAAHQDR	KAGTQIENIDEDFR	QLETIDQLHLEYAK	ETTDTDTADQVIASFK	KHEAFESDLAAHQDR	MAPYQGPDAAPGALDYK	MAPYQGPDAAPGALDYK + Oxidation (M)	ICDQWDNLGSLTHSR	MLDAEDIVNTARPDEK	QFASQANMVGPWIQTK + Oxidation (M)	MLDAEDIVNTARPDEK + Oxidation (M)	KDDPVTNLNNAFEVAEK
mascot_daemon_merge.mgf	26789	8	2865	Q3V3R1|C1TM_MOUSE	Monofunctional C1-tetrahydrofolate synthase, mitochondrial OS=Mus musculus GN=Mthfd1l PE=1 SV=2	106518	46		37	99		VQLSLLER	LVPLVNGVR	VNSFACLR	VIAQTVYGAK	EVLSLLQEK	EFSEIQLSR	LSGGSPGVPVDK	QPSQGPTFGVK	DFTLPISDVR	DIELSPEAQSK	DVDGVTDINLGK	AEIDLVCELAK	TDPSTLTEEEVR	GDAPECFVSPLAK	MHGGGPSVTAGVPLK + Oxidation (M)	LNIDPATITWQR	SKAKVQLSLLER + Phospho (ST)	TDPSTLTEEEVRK	MHGGGPSVTAGVPLKK	MHGGGPSVTAGVPLKK + Oxidation (M)	LIAEESVSLLAAALR	ASGLVPNVVVLVATVR	YVLVAGITPTPLGEGK	LQPLSPVPSDIEISR	SGSRSSSSGGGDPEGLR + Phospho (ST)	YTQQGFGNLPICMAK	FQFLYDVQLPIVEK	VHGLTLQISEDSLSNK	YTQQGFGNLPICMAK + Oxidation (M)	AGAFDAVPCYHWSAGGK	GSMTMSCPWATPQLPDK + 2 Oxidation (M)	RAGAFDAVPCYHWSAGGK	SRFQFLYDVQLPIVEK	GSMTMSCPWATPQLPDK + 2 Phospho (ST)	DGQPVTAEDLGVTGALTVLMK + Oxidation (M)	EYTEENIQLVADGCCNLQK	LQDGQTFSSHGPGNPEAPGMDSIVR	LQDGQTFSSHGPGNPEAPGMDSIVR + Oxidation (M)
mascot_daemon_merge.mgf	26789	9	2810	P59242|CING_MOUSE	Cingulin OS=Mus musculus GN=Cgn PE=1 SV=1	136593	40.8		40	52		MEELQK + Oxidation (M)	QELLQLR	ATIYGILR	ALAGQAELTR	ILGLEQQLK	QSPFSSFSR	GTDSFGVQIK	QRVEEQLR	NTVELLTDR	LEAELDEEK	LLLGQEEGLR	GLAEGGEAVEAR	ELLEELLEGK	RATVETTLR + 2 Phospho (ST)	ELSIQIDDER	LQGLEQEAENK	QVDEAEEEIER	ELEQQNLQLQK	VASETEAMMLGQR + 2 Oxidation (M)	MEKEEMEEELGEK + Oxidation (M)	ELQAEQQNQEVTGR	EEVASHDQEVEHVR	FITEPEGATEMGTLR + Oxidation (M)	LALQQLQAQMEDYK + Oxidation (M)	VQGIAGQPFVVLNSGEK	QTQDWVLQSFEETR	SMQDATQDHAALEAER + Oxidation (M)	ELEEQHEVNEQLQAR	SQSQASLTGLAFMSPSNR + Oxidation (M)	LALQQLQAQMEDYKEK	RSMQDATQDHAALEAER + Oxidation (M)	LALQQLQAQMEDYKEK + Oxidation (M)	GALKEEVASHDQEVEHVR	LEAELDEEKNTVELLTDR	VSLVLEQMQPLGMVSPASTK + 2 Oxidation (M)	GSPGALSSDSELPENPYSQVK	ELEETSEETGHWQSMFQK + Oxidation (M)	QQLEEALNAAQEEEGNLAAAK
mascot_daemon_merge.mgf	26789	10	2198	Q9JJ28|FLII_MOUSE	Protein flightless-1 homolog OS=Mus musculus GN=Flii PE=1 SV=1	146137	32.1		30	40		LEPVPLK	GGYFPENVK	GVDLSGNDFK	KFESLFPGK	NSGVPDDIFK	ADLTALFLPR	SLEGTEAQVFK	CFHAWSTFR	RWDQGLEKPR	NQLTSLPSAICK	NAEAVLQGQGLSGK	VPECLYTLPSLR	NWDDVLTVDYTR	LGQELCGMLHRPR + Oxidation (M)	VTQGTLQPTLYQIR	QLPAMMALQTLHLR + Oxidation (M)	QLPAMMALQTLHLR + 2 Oxidation (M)	LAGASPATVAAAAAVGSGSK	TGLCYLPEELAALQK	KVTQGTLQPTLYQIR	VGLGLGYLELPQINYK	LAEDILNTMFDASYSK + Oxidation (M)	VPFESEDNQGIVYAWVGR	GVDLSGNDFKGGYFPENVK + Phospho (Y)	LAGASPATVAAAAAVGSGSKDPLAR	LDDLSVLDLSHNQLTECPR	LVHLQTLVLNGNPLLHAQLR	YWVPVEYEEEEKTEDKEGK	LEHLSVSHNHLTTLHGELSSLPSLR	TQSNLPTSLEGLSNLSDVDLSCNDLTR	QVINEGEEPENFFWVGIGAQKPYDDDAEYMK + Oxidation (M)
mascot_daemon_merge.mgf	26789	11	2174	Q9Z0U1|ZO2_MOUSE	Tight junction protein ZO-2 OS=Mus musculus GN=Tjp2 PE=1 SV=2	131428	35.8		32	51		LQLVVLR	GDSFFIR	LGSQIFIK	LGHWLAVR	HALLDVTPK	ETPQSLAFTR	HPDIYAVPIK	GETVTILAQSR	GFEVIEEFDGR	YQEEGPVPQPR	DGNLHEGDIILK	EDAVLYLLEIPK	SREDLAAAVSVSTK	STGDITAAGVTEASR	LATELPDLFQTAK	GSYGSDPEEEEYR	DASPPPAFKPEPPK + Phospho (ST)	SNLPATAGSEIPGGSTK	INGTVTENMSLTDAR + Oxidation (M)	GQHDPDRPIGVLLTK	RPVVLFGPIADIAMER	HSSHDMLSHSWEGNR + Oxidation (M)	RPVVLFGPIADIAMER + Oxidation (M)	QIIEQDKHALLDVTPK	VQVAPLQGSPPLSHDDR + Phospho (ST)	DSIQQQQNEAVWVSEGK	MEEVIWEQYTVTLQK + Phospho (Y)	KVQVAPLQGSPPLSHDDR + Phospho (ST)	VFLRPSPEDEAIYGPNTK	APKPDAGLPPHMSSRPPEPQK + Oxidation (M)	RQQYSDQDYHSSTEKLK + 2 Phospho (ST)	SYHEAYEPDYGGGYSPSYDR	VVMVNGTPMEDVLHSFAVQQLR + 2 Oxidation (M)
mascot_daemon_merge.mgf	26789	12	2027	P63260|ACTG_MOUSE	Actin, cytoplasmic 2 OS=Mus musculus GN=Actg1 PE=1 SV=1	42108	77.3		24	314		IIAPPER	RGILTLK	AGFAGDDAPR	DLTDYLMK	DLTDYLMK + Oxidation (M)	IKIIAPPER	GYSFTTTAER	EITALAPSTMK	HQGVMVGMGQK	EITALAPSTMK + Oxidation (M)	HQGVMVGMGQK + Oxidation (M)	AVFPSIVGRPR	HQGVMVGMGQK + 2 Oxidation (M)	QEYDESGPSIVHR	IWHHTFYNELR	MQKEITALAPSTMK + 2 Oxidation (M)	MQKEITALAPSTMK + 2 Oxidation (M); Phospho (ST)	SYELPDGQVITIGNER	EEEIAALVIDNGSGMCK	EEEIAALVIDNGSGMCK + Oxidation (M)	YPIEHGIVTNWDDMEK	VAPEEHPVLLTEAPLNPK	YPIEHGIVTNWDDMEK + Oxidation (M)	DLYANTVLSGGTTMYPGIADR	DLYANTVLSGGTTMYPGIADR + Oxidation (M)	VAPEEHPVLLTEAPLNPKANR	KDLYANTVLSGGTTMYPGIADR	KDLYANTVLSGGTTMYPGIADR + Oxidation (M)	DLYANTVLSGGTTMYPGIADR + 2 Phospho (ST)	HQGVMVGMGQKDSYVGDEAQSK + 2 Oxidation (M)	KDLYANTVLSGGTTMYPGIADR + Oxidation (M); Phospho (ST); Phospho (Y)	LCYVALDFEQEMATAASSSSLEK	LCYVALDFEQEMATAASSSSLEK + Oxidation (M)	EKLCYVALDFEQEMATAASSSSLEK + Oxidation (M)	TTGIVMDSGDGVTHTVPIYEGYALPHAILR	TTGIVMDSGDGVTHTVPIYEGYALPHAILR + Oxidation (M)	CPEALFQPSFLGMESCGIHETTFNSIMK + Oxidation (M)	TTGIVMDSGDGVTHTVPIYEGYALPHAILR + Phospho (ST)
mascot_daemon_merge.mgf	26789	13	1874	P63017|HSP7C_MOUSE	Heat shock cognate 71 kDa protein OS=Mus musculus GN=Hspa8 PE=1 SV=1	71055	50.6		27	47		EIAEAYLGK	LLQDFFNGK	FELTGIPPAPR	DAGTIAGLNVLR	VEIIANDQGNR	MVNHFIAEFK	MVNHFIAEFK + Oxidation (M)	MKEIAEAYLGK	FEELNADLFR	MKEIAEAYLGK + Oxidation (M)	CNEIISWLDK	NSLESYAFNMK	NSLESYAFNMK + Oxidation (M)	RFDDAVVQSDMK + Oxidation (M)	ARFEELNADLFR	SQIHDIVLVGGSTR	TTPSYVAFTDTER	SFYPEEVSSMVLTK	SFYPEEVSSMVLTK + Oxidation (M)	NQVAMNPTNTVFDAK	HWPFMVVNDAGRPK	IINEPTAAAIAYGLDK	NQVAMNPTNTVFDAK + Oxidation (M)	HWPFMVVNDAGRPK + Oxidation (M)	STAGDTHLGGEDFDNR	IINEPTAAAIAYGLDKK	LDKSQIHDIVLVGGSTR	TVTNAVVTVPAYFNDSQR	DKVSSKNSLESYAFNMK + Oxidation (M); 3 Phospho (ST)	SINPDEAVAYGAAVQAAILSGDK	QTQTFTTYSDNQPGVLIQVYEGER	LYQSAGGMPGGMPGGFPGGGAPPSGGASSGPTIEEVD + 2 Oxidation (M)	EIAEAYLGKTVTNAVVTVPAYFNDSQRQATK + 2 Phospho (ST)	LYQSAGGMPGGMPGGFPGGGAPPSGGASSGPTIEEVD + Oxidation (M); 4 Phospho (ST)
mascot_daemon_merge.mgf	26789	14	1851	Q8BTI8|SRRM2_MOUSE	Serine/arginine repetitive matrix protein 2 OS=Mus musculus GN=Srrm2 PE=1 SV=2	295356	22.4		35	38		VGLFSSQK	VPLSAYDR	MELGTPLR + Oxidation (M)	ERAPSPASR	TPAASAVNLAGAR	SAHGTAPVNIAGSR	TPAAAAAMNLASPR + Oxidation (M)	RPNPDILDHER	TAVAPSAVNLADPR	MAPALSGANLTSPR + Oxidation (M)	TSAIPASVNLADSR	GQRGDSHSPGHK + 2 Phospho (ST)	IPAASAAAMNLASAR + Oxidation (M)	TPQAPTPANLVVGPR	RSRSASSSPEIR + 3 Phospho (ST)	VKSSTPPRQSPSR + 2 Phospho (ST)	LGLIQEDVASSCIPR	NSGPVSEVNTGFSPEVK	HASSSPESLKPTPAPGSR	SLLPNSSQDELMEVEK + Oxidation (M)	GPSPEGSSSSESSPEHAPK	SGSSQELDGKPSASPQER	SVAQTTPVAGSQSLSSGTVAK	MVQASSQSLLPPAQDRPR + Oxidation (M)	AAFGISDSYVDGSSFDPQR	TPLRQRSHSGSSPEVDSK + 2 Phospho (ST)	HSLSGSSPGMKDTPQTPSR + 2 Phospho (ST)	SSSASPELKDGLPRTPSR + 5 Phospho (ST)	ELSHSPPRENSFESSLEFK + Phospho (ST)	EETPGQRPVVTETHQLAELNEK	TPAALAALSLTGSGTPPTAANYPSSSR	IALALTAISLGTARPPPSMSAAGLAAR + Oxidation (M)	SGTPPRPGSVTNMQADECTATPQR + Oxidation (M); Phospho (ST)	EMPGSNIESSPEVEERPAVLSALDQSQSQPSK + Oxidation (M)	IHTTALTGQSPPLASGHQGEGDAPSVEPGATNIQQPSSPAPSTK + Phospho (ST)
mascot_daemon_merge.mgf	26789	15	1818	Q9ERG0|LIMA1_MOUSE	LIM domain and actin-binding protein 1 OS=Mus musculus GN=Lima1 PE=1 SV=2	84665	41.4		28	81		YNVPLNR	SLWTQSR	QWTSLSLR	WQGEEVPR	ELSVEEQIK	VGVLAASMEAK	SSAIVEIFSK	VGVLAASMEAK + Oxidation (M)	WPPEDDVCK	RQWTSLSLR	ELSVEEQIKR	SRPFTVAASFR	LSLGTYASLHGR	QSSPASYTNELK	NNPESLPQHFR	TEAPEDVDLDLK	FGSRPEAVIQSR	TEAPEDVDLDLKK	SQDVGFWEGEVVR	IYCKPHFNQLFK	KKNNPESLPQHFR	LLANQQVFHISCFR	SEAQQPMHPKPLSPDAR + Oxidation (M)	ENVPPGPEACSVHQEGSK	SEAQQPMHPKPLSPDAR + Oxidation (M); Phospho (ST)	IAWPPPAELGSSGSALEEGIK	GWSESEQSEEFGGGIATMER + Oxidation (M)	KGWSESEQSEEFGGGIATMER + Oxidation (M)	VSATENSLVALSVPAEDDTCNSQVK	LSENNCSLDDWEIGAGHLSSSAFNSEK
mascot_daemon_merge.mgf	26789	16	1809	Q01320|TOP2A_MOUSE	DNA topoisomerase 2-alpha OS=Mus musculus GN=Top2a PE=1 SV=1	173567	25.5		32	35		IVGLQYK	SPSDLWK	IPNFDVR	LCNIFSTK	TPSLITDYR	YDTVLDILR	NYEDEDSLK	TLAVSGLGVVGR	EVTFVPGLYK	VIPQVTVEMK + Oxidation (M)	KYDTVLDILR	KQTTLPFKPVK	EKQDEQVGLPGK	YIFTMLSPLAR + Oxidation (M)	FLEEFITPIVK	EWLTNFMEDR + Oxidation (M)	HVDYVADQIVSK	IFDEILVNAADNK	QIMENAEINNIIK + Oxidation (M)	GFQQISFVNSIATSK	LLDGEEPLPMLPSYK + Oxidation (M)	NSTECTLILTEGDSAK	IMIMTDQDQDGSHIK + 2 Oxidation (M)	KPSSSDSSDSDFER + 3 Phospho (ST)	VTIDPENNVISIWNNGK	GEEQDFPVDLEDTIAPR	AKGEEQDFPVDLEDTIAPR	IKSENVEGTPAEDGAEPGSLR	NKQEIAFYSLPEFEEWK	DSVPASPGVPAADFPAETEQSKPSK	AGDMELKPFSGEDYTCITFQPDLSK + Oxidation (M)	VTIDPENNVISIWNNGKGIPVVEHK + 2 Phospho (ST)
mascot_daemon_merge.mgf	26789	17	1808	Q2KN98|CYTSA_MOUSE	Cytospin-A OS=Mus musculus GN=Specc1l PE=1 SV=1	124811	33.3		28	33		QIEYFR	KDPLSALAR	DVEILHLR	VKDLLTLAK	EAQEMIGALK + Oxidation (M)	STLDINEMAR + Oxidation (M)	AALAATLEEYK	TKDVEILHLR	LNALGFSLEQR	VSGISKPQTVEK	VYNYMNAVER + Oxidation (M)	SDIQDLLESVR	ATVASDQIEMNR + Oxidation (M)	SRTAAEGDIRMSK + Oxidation (M); Phospho (ST)	KLPSVSQGANDVALAK	SNYGELPVQEHLLR	EQLLGVQQHLSNTLK	LHDNLIISDLENTVK	AETLASSLQEDLAHTR	ETIFELEDEVEQHR	HSISGPISTSKPLTALSDK	SNDDLLAGMAGGVNVTNGIK + Oxidation (M)	SLLDEHHISYVIDEDVK	HSISGPISTSKPLTALSDKR	SKPENSSSAPTGVKPVRPGAAAALSK	ETIIAHQPTDVESTLLQLQEQNTAIR	DISASEGASPASLMAMGTTSPQLSLSSSPTASVTPSTR + 2 Oxidation (M)	RDISASEGASPASLMAMGTTSPQLSLSSSPTASVTPSTR + Oxidation (M); 7 Phospho (ST)
mascot_daemon_merge.mgf	26789	18	1733	Q7TPR4|ACTN1_MOUSE	Alpha-actinin-1 OS=Mus musculus GN=Actn1 PE=2 SV=1	103631	35.4		25	35		ALDFIASK	EGLLLWCQR	ASIHEAWTDGK	HRPELIDYGK	DYETATLSEIK	GISQEQMNEFR + Oxidation (M)	VGWEQLLTTIAR	GYEEWLLNEIR	TINEVENQILTR	LSNRPAFMPSEGR + Oxidation (M)	KTFTAWCNSHLR	AGTQIENIEEDFR	FAIQDISVEETSAK	LVSIGAEEIVDGNVK	ELPPDQAEYCIAR	CQLEINFNTLQTK	HEAFESDLAAHQDR	ETADTDTADQVMASFK + Oxidation (M)	KHEAFESDLAAHQDR	MLDAEDIVGTARPDEK + Oxidation (M)	DDPLTNLNTAFDVAER	AGTQIENIEEDFRDGLK	AIMTYVSSFYHAFSGAQK + Oxidation (M)	VLAVNQENEQLMEDYEK + Oxidation (M)	IVQTYHVNMAGTNPYTTITPQEINGK + Oxidation (M)
mascot_daemon_merge.mgf	26789	19	1624	P38647|GRP75_MOUSE	Stress-70 protein, mitochondrial OS=Mus musculus GN=Hspa9 PE=1 SV=2	73768	38.1		19	23		QAASSLQQASLK	DAGQISGLNVLR	EGSGSSGTGEQK + 2 Phospho (ST)	VQQTVQDLFGR	AQFEGIVTDLIK	TTPSVVAFTADGER	SDIGEVILVGGMTR + Oxidation (M)	EQQIVIQSSGGLSK	QAVTNPNNTFYATK	LYSPSQIGAFVLMK + Oxidation (M)	MKETAENYLGHTAK	LLGQFTLIGIPPAPR	MKETAENYLGHTAK + Oxidation (M)	VINEPTAAALAYGLDK	NAVITVPAYFNDSQR	SQVFSTAADGQTQVEIK	MEEFKDQLPADECNK + Oxidation (M)	VEAVNMAEGIIHDTETK + Oxidation (M)	STNGDTFLGGEDFDQALLR	ERVEAVNMAEGIIHDTETK + Oxidation (M)
mascot_daemon_merge.mgf	26789	20	1611	Q80X90|FLNB_MOUSE	Filamin-B OS=Mus musculus GN=Flnb PE=2 SV=2	280031	16.3		25	26		YADEEIPR	VSFAGDAIPK	TYSVEYLPK	NSVELLVEDR	VIVLFAGQHISK	DGTYAVTYIPDK	IGNLQTDLSDGLR	EAGAGGLSIAVEGPSK	TFEMSDFIVDTR + Oxidation (M)	SPFTVGVAAPLDLSK	FADEHVPGSPFTVK	VLFASQEIPASPFR	GAGIGGLGITVEGPSESK	APLIVQFSSPLPGEAVK	VSYFPTVPGVYIVSTK	ILAQDGEGQPIDIQMK + Oxidation (M)	DLDIIDNYDYSHTVK	YMIGVTYGGDNIPLSPYR + Oxidation (M)	LVSPGSANETSSILVESVTR	DAGEGLLAVQITDQEGKPQR	GQHVTGSPFQFTVGPLGEGGAHK	AGSNMLLIGVHGPTTPCEEVSMK + 2 Oxidation (M)	IPEINSSDMSAHVTSPSGHVTEAEIVPMGK + 2 Oxidation (M)	GLVEPVNVVDNGDGTHTVTYTPSQEGPYIVSVK	AEVSIQNNKDGTYAVTYVPLTAGMYTLTMK + 2 Oxidation (M); 4 Phospho (ST)
mascot_daemon_merge.mgf	26789	21	1582	Q9WTI7|MYO1C_MOUSE	Myosin-Ic OS=Mus musculus GN=Myo1c PE=1 SV=1	118880	26.9		23	36		FDEVLIR	TFTWLVR	ASFLLNLR	LGTEEISPR	KYEAFLQR	LLGVEGTTLR	DNYPQSVPR	YLGLMENLR + Oxidation (M)	YMDVQFDFK + Oxidation (M)	NPQSYLYLVK	HLGYKPEEYK	MSLLQLVEILR + Oxidation (M)	DQAVMISGESGAGK + Oxidation (M)	CPENAFFLDHVR	LLQSNPVLEAFGNAK	QLLLTPSAVVIVEDAK	AVYSRTFTWLVR + 2 Phospho (ST); Phospho (Y)	GDVVLQSDHVIETLTK	GEELLSPLNLEQAAYAR	VLQSLGSEPIQYAVPVVK	VNNININQGSITFAGGPGR	NFHVFYQLLEGGEEETLR	GVSFYEVPPHLFAVADTVYR
mascot_daemon_merge.mgf	26789	22	1569	P20029|GRP78_MOUSE	78 kDa glucose-regulated protein OS=Mus musculus GN=Hspa5 PE=1 SV=3	72492	39.2		21	30		LTPEEIER	VYEGERPLTK	DAGTIAGLNVMR	VEIIANDQGNR	DAGTIAGLNVMR + Oxidation (M)	MKETAEAYLGK	MKETAEAYLGK + Oxidation (M)	NELESYAYSLK	FEELNMDLFR + Oxidation (M)	ELEEIVQPIISK	TWNDPSVQQDIK	AKFEELNMDLFR + Oxidation (M)	TFAPEEISAMVLTK	TFAPEEISAMVLTK + Oxidation (M)	ITPSYVAFTPEGER	TKPYIQVDIGGGQTK	KKELEEIVQPIISK	IINEPTAAAIAYGLDK	NQLTSNPENTVFDAK	SQIFSTASDNQPTVTIK	DNHLLGTFDLTGIPPAPR	KSDIDEIVLVGGSTRIPK + Phospho (ST)	LYGSGGPPPTGEEDTSEKDEL	FEELNMDLFRSTMKPVQK
mascot_daemon_merge.mgf	26789	23	1560	Q91VJ4|STK38_MOUSE	Serine/threonine-protein kinase 38 OS=Mus musculus GN=Stk38 PE=2 SV=1	54482	48.4		21	68		FEGLTAR	GAIPSYMK	GAIPSYMK + Oxidation (M)	RFEGLTAR	IGAPGVEEIK	LGLEDFESLK	FCCEWEHR	ERPAAISIEIK	ERPAAISIEIK + Phospho (ST)	LSDFGLCTGLKK	DWVFINYTYK	DIKPDNLLLDSK	VMEEEGLKDEEK	ETLTFPPEVPVSEK	NKDWVFINYTYK	VMEEEGLKDEEKR + Oxidation (M)	NNLFFEGVDWEHIR	VTLENFYSNLIAQHEER	NLNHSLPSDFTFQNMNSK	NLNHSLPSDFTFQNMNSK + Oxidation (M)	IGAPGVEEIKNNLFFEGVDWEHIR	QLAFSTVGTPDYIAPEVFMQTGYNK + Oxidation (M)	QLAFSTVGTPDYIAPEVFMQTGYNK + Oxidation (M); Phospho (ST)	RQLAFSTVGTPDYIAPEVFMQTGYNK + Oxidation (M)	SIDDTSNFDEFPESDILKPTVTTSSHPETDYK
mascot_daemon_merge.mgf	26789	24	1478	A2AKX3|SETX_MOUSE	Probable helicase senataxin OS=Mus musculus GN=Setx PE=2 SV=1	301621	12.3		25	64		LNVTITR	AADDGLFR	TIVGLLYR	VPLFEILK	LISPQTLSIK	VSEPLAISNEK	ENFYQLQLR	YSLFILGHLR	ENDLVFLAPEK	LLTSQDLQFQR	QELDEHIAIVSK	EILDAQLDELSR	SLESTTLQQSALK	GPAEVDTVDAFQGR	LLEENVEQNMIGR + Oxidation (M)	VTPPSSMGSQKPVAEVK + Oxidation (M)	EDSLSRPQLESLSITK	SPMQAEPPPAHPAAAASTSK + Oxidation (M)	IVQGSDVLEADSDEPDDHR	NLTRCIVISSLVTTQR + 3 Phospho (ST)	TLMENQHWYELIQDAQK + Oxidation (M)	VTAEDPQRPSSSVGTDQLPDR	STCCWCTPGGSSTIDVLK + 4 Phospho (ST)	LDSGLATTSFAASLYHTPSDTVTSK	IVQGSDVLEADSDEPDDHRVSEPLAISNEK
mascot_daemon_merge.mgf	26789	25	1448	P07901|HS90A_MOUSE	Heat shock protein HSP 90-alpha OS=Mus musculus GN=Hsp90aa1 PE=1 SV=4	85134	35.9		24	29		ALLFVPR	APFDLFENR	YIDQEELNK	HIYFITGETK	DQVANSAFVER	ADLINNLGTIAK	RAPFDLFENR	ELISNSSDALDK	EDQTEYLEER	TLTIVDTGIGMTK + Oxidation (M)	EGLELPEDEEEK	EDQTEYLEERR	GVVDSEDLPLNISR	SLTNDWEEHLAVK	YYTSASGDEMVSLK + Oxidation (M)	IKEKYIDQEELNK	HSQFIGYPITLFVEK	HLEINPDHSIIETLR	NPDDITNEEYGEFYK	KHLEINPDHSIIETLR	IMKAQALRDNSTMGYMAAK + 2 Oxidation (M); Phospho (ST)	IMKAQALRDNSTMGYMAAK + 2 Oxidation (M); Phospho (Y)	ESDDKPEIEDVGSDEEEEEKK + Phospho (ST)	HGLEVIYMIEPIDEYCVQQLK + Oxidation (M)	ESDDKPEIEDVGSDEEEEEKKDGDK + Phospho (ST)
mascot_daemon_merge.mgf	26789	26	1266	P68033|ACTC_MOUSE	Actin, alpha cardiac muscle 1 OS=Mus musculus GN=Actc1 PE=2 SV=1	42334	59.2		20	147		IIAPPER	RGILTLK	AGFAGDDAPR	DLTDYLMK	DLTDYLMK + Oxidation (M)	IKIIAPPER	GYSFVTTAER	EITALAPSTMK	HQGVMVGMGQK	EITALAPSTMK + Oxidation (M)	HQGVMVGMGQK + Oxidation (M)	AVFPSIVGRPR	HQGVMVGMGQK + 2 Oxidation (M)	QEYDEAGPSIVHR	IWHHTFYNELR	MQKEITALAPSTMK + 2 Oxidation (M)	MQKEITALAPSTMK + 2 Oxidation (M); Phospho (ST)	SYELPDGQVITIGNER	VAPEEHPTLLTEAPLNPK	YPIEHGIITNWDDMEK	YPIEHGIITNWDDMEK + Oxidation (M)	DLYANNVLSGGTTMYPGIADR + Oxidation (M)	KDLYANNVLSGGTTMYPGIADR + Oxidation (M)	HQGVMVGMGQKDSYVGDEAQSK + 2 Oxidation (M)	TTGIVLDSGDGVTHNVPIYEGYALPHAIMR + Oxidation (M)	CDIDIRKDLYANNVLSGGTTMYPGIADR + Oxidation (M); Phospho (ST)
mascot_daemon_merge.mgf	26789	27	1230	P09405|NUCL_MOUSE	Nucleolin OS=Mus musculus GN=Ncl PE=1 SV=2	76734	27		16	37		VFGNEIK	ALELTGLK	GIAYIEFK	NDLAVVDVR	FAISELFAK	ETLEEVFEK	SVSLYYTGEK	EVFEDAMEIR	EVFEDAMEIR + Oxidation (M)	GLSEDTTEETLK	TLVLSNLSYSATK	NLSFNITEDELK	GFGFVDFNSEEDAK	GYAFIEFASFEDAK	FGYVDFESAEDLEK	VEGSEPTTPFNLFIGNLNPNK	EAMEDGEIDGNKVTLDWAKPK + Oxidation (M)
mascot_daemon_merge.mgf	26789	28	1229	Q9DBR7|MYPT1_MOUSE	Protein phosphatase 1 regulatory subunit 12A OS=Mus musculus GN=Ppp1r12a PE=1 SV=1	112198	30.3		20	26		QGVDIEAAR	ETLIIEPEK	LAYVTPTIPR	SASYSYLEDR	LASTSDIEEK + 2 Phospho (ST)	LLIQAGYDVNIK	TGSYGALAEISASK	QWLNSGHISDVR	WIGSETDLEPPVVK	STQGVTLTDLQEAEK	AQLHDTNMELTDLK + Oxidation (M)	ILVDNLCDMETVNK + Oxidation (M)	SYLTPVRDEESESQR	DYDGWTPLHAAAHWGK	IESLEHEKADEEEEGK	SPLIESTANMENNQPQK + Oxidation (M)	YDSSSTSSSDRYDSLLGR	STGVSFWTQDSDENEQER	VKFDDGAVFLAACSSGDTDEVLK	DSAPTAVTIPVAPTVVNAAAPSTTTLTTTTAGTVSEVR
mascot_daemon_merge.mgf	26789	29	1226	Q8K4L3|SVIL_MOUSE	Supervillin OS=Mus musculus GN=Svil PE=1 SV=1	244551	14.1		22	27		LMLLQIK + Oxidation (M)	SISFPEVPR	ENFSNINLR	SSLQENLDLK	ADVKPYDVTR	LSVAAKRLLFR	VTEHNETILFK	VPVGDSFLDSPSK	GAANDSTQFTVAGR	DDLLQEYTEQR	VAGIQETVLTVTGK	LSVDNNTSATDYK	REEEEENVQSEWR	GSLELGNPSAAHLGDELK	GAFEEEEEPSYPILGR	ESAEPGEPDSSTLSLAEK	MSSNSNFSEVTLAGLASR + Oxidation (M)	YQTQPVTLGEVEQVQSGK	MVATPQITAGTILDGVNVGR + Oxidation (M)	GAFEEEEEPSYPILGRVR + Phospho (ST); Phospho (Y)	GTTPVSKPLEDIEARPDMQLESDLK + Oxidation (M)	ATDPASPHIGRSKEEEDTPGSSLEK + 2 Phospho (ST)
mascot_daemon_merge.mgf	26789	30	1208	P97434|MPRIP_MOUSE	Myosin phosphatase Rho-interacting protein OS=Mus musculus GN=Mprip PE=1 SV=2	117192	30.1		23	27		LLQDQLR	ESEIQYLK	SPGLLGTPDLK	STLWQEEMR + Oxidation (M)	DAYELEVLLR	VKESEIQYLK	SVIEQVSWDN + Phospho (ST)	LSTHELTSLLEK	QEAEPGEPDPEQK	KVEPPTPQEPGPAK	SPEGTTVSGYDIMK + Oxidation (M)	EGEFTLSAMTSGIR + Oxidation (M)	STESSMTPDLLNFK + Oxidation (M)	SPEGTTVSGYDIMK + Phospho (ST); Phospho (Y)	TGQKFSLCILTPDK + Phospho (ST)	LLAEETAATISAIEAMK + Oxidation (M)	HVLPASAPDVTSSLPEGK	ENQELNAHNQELNNR	FSLCILTPDKEHFIR	TLLTGDGGGESTGLPLTQGK	FGMLDTIDGPGMEDTALR + 2 Oxidation (M)	MAVTSSSGGSSGSSSSIPSAEK + Oxidation (M)	AEEQLPPLLSPPSPSTPHSR + Phospho (ST)	DFASEAPTAPLSDACPLSPHR	MAVTSSSGGSSGSSSSIPSAEK + 5 Phospho (ST)
mascot_daemon_merge.mgf	26789	31	1203	P68134|ACTS_MOUSE	Actin, alpha skeletal muscle OS=Mus musculus GN=Acta1 PE=1 SV=1	42366	57.6		19	163		IIAPPER	RGILTLK	AGFAGDDAPR	DLTDYLMK	DLTDYLMK + Oxidation (M)	IKIIAPPER	GYSFVTTAER	EITALAPSTMK	HQGVMVGMGQK	EITALAPSTMK + Oxidation (M)	HQGVMVGMGQK + Oxidation (M)	AVFPSIVGRPR	HQGVMVGMGQK + 2 Oxidation (M)	QEYDEAGPSIVHR	IWHHTFYNELR	MQKEITALAPSTMK + 2 Oxidation (M)	MQKEITALAPSTMK + 2 Oxidation (M); Phospho (ST)	SYELPDGQVITIGNER	VAPEEHPTLLTEAPLNPK	YPIEHGIITNWDDMEK	YPIEHGIITNWDDMEK + Oxidation (M)	DLYANNVMSGGTTMYPGIADR	DLYANNVMSGGTTMYPGIADR + Oxidation (M); Phospho (Y)	DLYANNVMSGGTTMYPGIADR + 2 Oxidation (M); Phospho (Y)	DLYANNVMSGGTTMYPGIADR + 2 Oxidation (M); Phospho (ST)	KDLYANNVMSGGTTMYPGIADR	HQGVMVGMGQKDSYVGDEAQSK + 2 Oxidation (M)	DLYANNVMSGGTTMYPGIADR + 2 Oxidation (M); 2 Phospho (ST); Phospho (Y)	TTGIVLDSGDGVTHNVPIYEGYALPHAIMR + Oxidation (M)
mascot_daemon_merge.mgf	26789	32	1190	P99024|TBB5_MOUSE	Tubulin beta-5 chain OS=Mus musculus GN=Tubb5 PE=1 SV=1	50095	48.4		16	33		FPGQLNADLR	LAVNMVPFPR + Oxidation (M)	ISEQFTAMFR + Oxidation (M)	KLAVNMVPFPR + Oxidation (M)	ISVYYNEATGGK	IMNTFSVVPSPK	IMNTFSVVPSPK + Oxidation (M)	EVDEQMLNVQNK	EVDEQMLNVQNK + Oxidation (M)	LHFFMPGFAPLTSR	AILVDLEPGTMDSVR + Oxidation (M)	LHFFMPGFAPLTSR + Oxidation (M)	ALTVPELTQQVFDAK	NSSYFVEWIPNNVK	EIVHIQAGQCGNQIGAK	GHYTEGAELVDSVLDVVR	MSMKEVDEQMLNVQNK + 3 Oxidation (M)	LTTPTYGDLNHLVSATMSGVTTCLR + Oxidation (M)	SGPFGQIFRPDNFVFGQSGAGNNWAK
mascot_daemon_merge.mgf	26789	33	1187	Q9D0E1|HNRPM_MOUSE	Heterogeneous nuclear ribonucleoprotein M OS=Mus musculus GN=Hnrnpm PE=1 SV=3	77940	29.9		16	18		MEESMKK + 2 Oxidation (M)	FESPEVAER	FEPYSNPTK	INEILSNALK	MGAGMGFGLER + 2 Oxidation (M)	NLPFDFTWK	AFITNIPFDVK	QGGGGAGGSVPGIER	MGLAMGGAGGASFDR + 2 Oxidation (M)	LKEVFSMAGVVVR + Oxidation (M)	MGPAMGPALGAGIER + 2 Oxidation (M)	MGPLGLDHMASSIER + Oxidation (M)	MGPLGLDHMASSIER + 2 Oxidation (M)	IGGMEGPFGGGMENMGR + 3 Oxidation (M)	VGEVTYVELLMDAEGK + Oxidation (M)	GNFGGSFAGSFGGAGGHAPGVAR	GIGMGNLGPAGMGMEGIGFGINK + 3 Oxidation (M)
mascot_daemon_merge.mgf	26789	34	1155	Q501J6|DDX17_MOUSE	Probable ATP-dependent RNA helicase DDX17 OS=Mus musculus GN=Ddx17 PE=2 SV=1	72981	33.8		21	26		GLDVEDVK	TIIFVETK	QLAEDFLR	LIDFLESGK	STCIYGGAPK	GVEICIATPGR	FGNPGERLRK	APILIATDVASR	LTPYEVDELR	KIVDQIRPDR	VLEEANQAINPK	QTLMWSATWPK + Oxidation (M)	MLDMGFEPQIR + 2 Oxidation (M)	GDGPICLVLAPTR	GTAYTFFTPGNLK	SSQSSSQQFSGIGR	LIQLMEEIMAEK + 2 Oxidation (M)	SGKAPILIATDVASR + 2 Phospho (ST)	ELAQQVQQVADDYGK	DHKLIQLMEEIMAEK + 2 Oxidation (M)	FVINYDYPNSSEDYVHR
mascot_daemon_merge.mgf	26789	35	1149	Q569Z6|TR150_MOUSE	Thyroid hormone receptor-associated protein 3 OS=Mus musculus GN=Thrap3 PE=1 SV=1	108171	24		19	42		SSFSITR	ASVSDLSPR	SPLQSVVVR	YKDDPVDLR	KEPEFDDEPK	RIDISPSTFR + Phospho (ST)	AEEYPEEAEER	EQTFSGGTSQDIK	EEEWDPEYTPK	SIFQHIQSAQSQR	EHHFGSSGMTLHER	KAEEMEDEPFTER + Oxidation (M)	SREEEWDPEYTPK	SPVGKSPPATGSAYGSSQK + Phospho (ST)	SPVGKSPPATGSAYGSSQK + 2 Phospho (ST)	FSGEEGEIEDDESGTENR	MADFHKEELDEHDKDK + Oxidation (M)	SPSELFAQHIVTIVHHVK	GSESSKPWPDATTYGAGSASR	WAHDKFSGEEGEIEDDESGTENR + Phospho (ST)
mascot_daemon_merge.mgf	26789	36	1148	Q61656|DDX5_MOUSE	Probable ATP-dependent RNA helicase DDX5 OS=Mus musculus GN=Ddx5 PE=2 SV=1	69790	36		21	31		GYSNLLK	GLDVEDVK	TIVFVETK	LLQLVEDR	WNLDELPK	DWVLNEFK	STCIYGGAPK	LIDFLECGK	LMEEIMSEK	QVSDLISVLR	GVEICIATPGR	APILIATDVASR	KIVDQIRPDR	TTYLVLDEADR	QTLMWSATWPK + Oxidation (M)	MLDMGFEPQIR + 2 Oxidation (M)	GDGPICLVLAPTR	NFYQEHPDLAR	TGTAYTFFTPNNIK	ELAQQVQQVAAEYCR	FVINYDYPNSSEDYIHR
mascot_daemon_merge.mgf	26789	37	1147	O08638|MYH11_MOUSE	Myosin-11 OS=Mus musculus GN=Myh11 PE=1 SV=1	227743	12.8		23	51		IVFQEFR	EQEVTVLK	ALEEALEAK	NWQWWR	ETKALSLAR	CNGVLEGIR	LEVNMQALK	VKPLLQVTR	LEVNMQALK + Oxidation (M)	FDQLLAEEK	REQEVTVLK	DLGEELEALK	ALELDPNLYR	KFDQLLAEEK	KEEELQAALAR	EQADFAIEALAK	EELERTNKMLK	EDQSILCTGESGAGK	QLLQANPILEAFGNAK	KQELEEILHEMEAR + Oxidation (M)	TQLEESEDDVQATEDAK + Phospho (ST)	NMDPLNDNVTSLLNASSDK + Phospho (ST)	LQQLFNHTMFILEQEEYQR + Oxidation (M)	IAQLEEELEEEQGNMEAMSDR + Oxidation (M); Phospho (ST)
mascot_daemon_merge.mgf	26789	38	1145	Q99K51|PLST_MOUSE	Plastin-3 OS=Mus musculus GN=Pls3 PE=1 SV=2	70835	39.4		19	19		NEALAALLR	INNFSADIK	LSPEELLLR	EANMPLPGYK + Oxidation (M)	YAFVNWINK	DGETLEELMK + Oxidation (M)	SSDIAKTFR + 2 Phospho (ST)	AYFHLLNQIAPK	ANDDIIVNWVNR	QFVTPADVVSGNPK	MVMTVFACLMGR + 3 Oxidation (M)	MINLSVPDTIDER + Oxidation (M)	YTLNVLEDLGEGQK	VYALPEDLVEVKPK	WANFHLENSGWQK	HVIPMNPNTDDLFK + Oxidation (M)	IDINMSGFNETDDLKR + Oxidation (M)	YPALTKPENQDIDWTLLEGETR	EGICALGGTSELSSEGTQHSYSEEEK
mascot_daemon_merge.mgf	26789	39	1125	P08113|ENPL_MOUSE	Endoplasmin OS=Mus musculus GN=Hsp90b1 PE=1 SV=2	92703	29.7		22	26		TLDMIK + Phospho (ST)	KTLDMIK + Oxidation (M); Phospho (ST)	LIINSLYK	YNDTFWK	GLFDEYGSK	IYFMAGSSR	FAFQAEVNR	SILFVPTSAPR	IYFMAGSSRK + Phospho (ST)	ELISNASDALDK	KEAESSPFVER	DISTNYYASQK	GVVDSDDLPLNVSR	EEASDYLELDTIK	VFITDDFHDMMPK + 2 Oxidation (M)	EEEAIQLDGLNASQIR	TVMDLAVVLFETATLR + Oxidation (M); Phospho (ST)	KYSQFINFPIYVWSSK	TETVEEPLEEDEAAKEEK	EESDDEAAVEEEEEEKKPK	FQSSHHSTDITSLDQYVER	EEKEESDDEAAVEEEEEEK
mascot_daemon_merge.mgf	26789	40	1125	Q6URW6|MYH14_MOUSE	Myosin-14 OS=Mus musculus GN=Myh14 PE=2 SV=1	229359	10.3		23	48		VKSLNKLR	NWQWWR	CNGVLEGIR	VKPLLQVTR	FDQLLAEEK	EVVLQVDEER	LSLEAEVSELK	KFDQLLAEEK	YEILTPNAIPK	EQADFALEALAK	ELFQETLESLR	EVVLQVDEERR	LKEVVLQVDEER	TVSAVLQFGNIVLK	QRYEILTPNAIPK	EDQSILCTGESGAGK	LMATLSNTNPSFVR + Oxidation (M)	LKEVVLQVDEERR	ELEDVTESAESMNR + Oxidation (M)	FEEDLLLLEDQNSK	QLLQANPILEAFGNAK	KFEEDLLLLEDQNSK	GELEDTLDSTNAQQELR
mascot_daemon_merge.mgf	26789	41	1118	P68372|TBB2C_MOUSE	Tubulin beta-2C chain OS=Mus musculus GN=Tubb2c PE=1 SV=1	50255	50.1		16	34		FPGQLNADLR	LAVNMVPFPR + Oxidation (M)	ISEQFTAMFR + Oxidation (M)	KLAVNMVPFPR + Oxidation (M)	IMNTFSVVPSPK	IMNTFSVVPSPK + Oxidation (M)	EVDEQMLNVQNK	EVDEQMLNVQNK + Oxidation (M)	AVLVDLEPGTMDSVR + Oxidation (M)	LHFFMPGFAPLTSR	LHFFMPGFAPLTSR + Oxidation (M)	ALTVPELTQQMFDAK	NSSYFVEWIPNNVK	ALTVPELTQQMFDAK + Oxidation (M)	EIVHLQAGQCGNQIGAK	GHYTEGAELVDSVLDVVR	MSMKEVDEQMLNVQNK + 3 Oxidation (M)	GLKMSATFIGNSTAIQELFK	LTTPTYGDLNHLVSATMSGVTTCLR + Oxidation (M)	SGPFGQIFRPDNFVFGQSGAGNNWAK
mascot_daemon_merge.mgf	26789	42	1113	Q9EP71|RAI14_MOUSE	Ankycorbin OS=Mus musculus GN=Rai14 PE=1 SV=1	109470	22.5		16	19		VLNELTQLK	ISALTGHLANK	AEISSIQENK + Phospho (ST)	QLQDELQSQR	ESVFFAEAPFK	SLEDAAEYIHK	LLQAVENGDAEK	QSQQLDLLQQQVK	LQASLESEVNALATK	LGLLSQESADGYSHLR	EALNSLSQLSYSTSSSK	KAPPPPISPTQLSDVSSPR	GADLSLVDSLGHNALHYSK	EALNSLSQLSYSTSSSK + 2 Phospho (ST); Phospho (Y)	TTAKEMEEKISALTGHLANK + Phospho (ST)	SQMPQEAPDDSGDMKEAMNR + 3 Oxidation (M)	AFLFEKYQQAQEEIMKLK + Phospho (Y)
mascot_daemon_merge.mgf	26789	43	1108	P47753|CAZA1_MOUSE	F-actin-capping protein subunit alpha-1 OS=Mus musculus GN=Capza1 PE=1 SV=4	33090	66.1		11	22		LLLNNDNLLR	EASDPQPEDVDGGLK	FTITPPSAQVVGVLK	DHYSNGFCTVYAK	DVQDSVTVSNEVQTTK	IQVHYYEDGNVQLVSHK	FITHAPPGEFNEVFNDVR	EGAAHAFAQYNMDQFTPVK	EGAAHAFAQYNMDQFTPVK + Oxidation (M)	IEGYDDQVLITEHGDLGNSR	TIDGQQTIIACIESHQFQPK	IIESAENEYQTAISENYQTMSDTTFK + Oxidation (M)
mascot_daemon_merge.mgf	26789	44	1107	P11499|HS90B_MOUSE	Heat shock protein HSP 90-beta OS=Mus musculus GN=Hsp90ab1 PE=1 SV=2	83615	27.8		19	22		RLSELLR	FYEAFSK	YIDQEELNK	SIYYITGESK	IDILPNPQER	ADLINNLGTIAK	ELISNASDALDK	EDQTEYLEER	TLTLVDTGIGMTK + Oxidation (M)	EGLELPEDEEEK	EDQTEYLEERR	GVVDSEDLPLNISR	SLTNDWEDHLAVK	IKEKYIDQEELNK	HLEINPDHPIVETLR	HSQFIGYPITLYLEK	NPDDITQEEYGEFYK	YHTSQSGDEMTSLSEYVSR + Oxidation (M)	ELKIDILPNPQERTLTLVDTGIGMTK + Oxidation (M); Phospho (ST)
mascot_daemon_merge.mgf	26789	45	1104	Q91WK0|LRRF2_MOUSE	Leucine-rich repeat flightless-interacting protein 2 OS=Mus musculus GN=Lrrfip2 PE=1 SV=1	47233	40.2		15	22		ESLSEVEEK	AMVSNAQLDNEK	NNLIYQVDTLK	FSAEDEALSNIAR	QYAENYTRPSSR	LAGEKDELLSQIR	AEQDIATLEQSISR	KLAGEKDELLSQIR	DRFSAEDEALSNIAR	SDKQYAENYTRPSSR	DVIEEQEEQMAEFYR + Oxidation (M)	GSGDTSSLIDPDTSLSELR	TAQDKIEEMEMTNSHLAK + Oxidation (M)	RGSGDTSSLIDPDTSLSELR	TAQDKIEEMEMTNSHLAK + 2 Oxidation (M)	RGSGDTSSLIDPDTSLSELR + Phospho (ST)	NDGMSGDLAGLQNGSDLQFIEMQR + 2 Oxidation (M)
mascot_daemon_merge.mgf	26789	46	1094	P47754|CAZA2_MOUSE	F-actin-capping protein subunit alpha-2 OS=Mus musculus GN=Capza2 PE=1 SV=3	33118	67.5		13	21		LLLNNDNLLR	EHYPNGVCTVYGK	FTVTPSTTQVVGILK	DIQDSLTVSNEVQTAK	IQVHYYEDGNVQLVSHK	FIIHAPPGEFNEVFNDVR	EGAAHAFAQYNLDQFTPVK	EATDPRPYEAENAIESWR	VDGQQTIIACIESHQFQAK	IEGYEDQVLITEHGDLGNGK	KEATDPRPYEAENAIESWR	KVDGQQTIIACIESHQFQAK	IVEAAENEYQTAISENYQTMSDTTFK + Oxidation (M)
mascot_daemon_merge.mgf	26789	47	1061	Q9QXS6|DREB_MOUSE	Drebrin OS=Mus musculus GN=Dbn1 PE=1 SV=4	77981	21.8		12	32		MAPTPIPTR + Oxidation (M)	EQFWEQAK	EQSIFGDQR	LKEQSIFGDQR	YVLINWVGEDVPDAR	LREDENAEPVGTTYQK	SPSDSSTASTPIAEQIER	LAASGEGGLQELSGHFENQK	SESEVEEAAAIIAQRPDNPR	KSESEVEEAAAIIAQRPDNPR	MAPTPIPTRSPSDSSTASTPIAEQIER + Oxidation (M); Phospho (ST)	ALDEVTSSQPPPPPPPPPPTQEAQETTPSLDEELSK
mascot_daemon_merge.mgf	26789	48	1057	Q9JMH9|MY18A_MOUSE	Myosin-XVIIIa OS=Mus musculus GN=Myo18a PE=1 SV=2	233637	13.6		20	21		DEIVEMIR + Oxidation (M)	TFLQELER	TALEEQLSR	NKDEEIQQLR	TFTTGMAAVKKK + Oxidation (M)	SWLSKNKGPSK + Phospho (ST)	ISELTSELTDER	KTFTTGMAAVKK + Oxidation (M); 2 Phospho (ST)	QDQSIVLLGSSGSGK	AVEELLESLDLEK	LEEDQEDMNELMK + 2 Oxidation (M)	NQLEESEFTCAAAVK	TTMLDRAPEGQAYRR + Oxidation (M)	NTGESASQLLDAETAER	FDSELSQAHEETQR + 2 Phospho (ST)	VVSLEAELQDISSQESK	YGASLLHTYAGPSLLVLSTR	VKLDHDGAILDVDEDDIEK	AGSATVLSGSIAGLEGGSQLALR + 3 Phospho (ST)	HKAAVAQASRDMAQMNDLQAQIEESNK + Phospho (ST)
mascot_daemon_merge.mgf	26789	49	1056	P29341|PABP1_MOUSE	Polyadenylate-binding protein 1 OS=Mus musculus GN=Pabpc1 PE=1 SV=1	70826	26.9		15	20		FGPALSVK	SGVGNIFIK	EFTNVYIK	YQGVNLYVK	FSPAGPILSIR	NLDDGIDDER	ALDTMNFDVIK + Oxidation (M)	EFSPFGTITSAK	KEFSPFGTITSAK	IVATKPLYVALAQR	LFPLIQAMHPSLAGK + Oxidation (M)	GFGFVCFSSPEEATK	SKVDEAVAVLQAHQAK	GYGFVHFETQEAAER	SLGYAYVNFQQPADAER
mascot_daemon_merge.mgf	26789	50	1041	P26231|CTNA1_MOUSE	Catenin alpha-1 OS=Mus musculus GN=Ctnna1 PE=1 SV=1	100728	22.1		15	16		VVEDGILK	NLMNAVVQTVK + Oxidation (M)	EELVVAVEDVR	AIMAQLPQEQK + Oxidation (M)	HVNPVQALSEFK	IAEQVASFQEEK	NAGNEQDLGIQYK	KHVNPVQALSEFK	SAAGEFADDPCSSVK	ALKPEVDKLNIMAAK	ALKPEVDKLNIMAAK + Oxidation (M)	QALQDLLSEYMGNAGR + Oxidation (M)	TSVQTEDDQLIAGQSAR	AHVLAASVEQATENFLEK	YQKSQGMASLNLPAVSWKMK	VIHVVTSEMDNYEPGVYTEK + Oxidation (M)
mascot_daemon_merge.mgf	26789	51	1039	P58771|TPM1_MOUSE	Tropomyosin alpha-1 chain OS=Mus musculus GN=Tpm1 PE=1 SV=1	32718	37		16	29		KMQMLK + Oxidation (M)	MEIQEIQLK	MEIQEIQLK + Oxidation (M)	EDKYEEEIK	LVIIESDLER	IQLVEEELDR	KLVIIESDLER	YSEALKDAQEK + Phospho (ST)	RIQLVEEELDR	KATDAEADVASLNR	SIDDLEDELYAQK	GTEDELDKYSEALK	DEEKMEIQEIQLK + Oxidation (M)	YSQKEDKYEEEIK	LKGTEDELDKYSEALK	AQKDEEKMEIQEIQLK + Oxidation (M)	GTEDELDKYSEALKDAQEK
mascot_daemon_merge.mgf	26789	52	1025	Q9JIK5|DDX21_MOUSE	Nucleolar RNA helicase 2 OS=Mus musculus GN=Ddx21 PE=1 SV=2	94151	24.1		17	25		AAVIGDVIR	DVESYIHR	IGVPSATEIIK	TEAVTEIQEK	APQVLVLAPTR	AAITVEHLAIK	SGIDILVGTPGR	GVNFLFPIQAK	STYEQVDLIGK	QDAQSLHGDIPQK	NGNFGVLVATNVAAR	EGAFSNFPISEETVK	SLINSQAGFVTMILR + Oxidation (M)	SKTEEATEGMEEAVSSK + Oxidation (M)	NGLSQPSEEEADIPKPK	NGLSQPSEEEVDIPKPK	LKNGLSQPSEEEVDIPKPK
mascot_daemon_merge.mgf	26789	53	1011	Q8VIG1|REST_MOUSE	RE1-silencing transcription factor OS=Mus musculus GN=Rest PE=2 SV=1	119420	25.1		14	15		FFVEESAEK	ELSLLSEMAR + Oxidation (M)	KFFVEESAEK	EADLLNNAVSNEK	QEQVLMGVGLVPVR + Oxidation (M)	GGPEEAGESPAELAALK	DSAAEPVSPPTPTVDR	AWESGSSPAEEGEFSK	CDQCNYVASNQHEVTR	DQEMVSDGEGTIVFPLKK + Oxidation (M)	QMAELMPVGDNHFSESEGEGLEESADLK + 2 Oxidation (M)	ELPSPVEPAQIEVAQTAPTQVQEEPPPVSEPPR	GPAPPTGPAPPTGPAPPTEPAPPTGLAEMEPSPTEPSQK + Oxidation (M)	SEPAQMEVSLTGPPPVEPAQMEPSPAKPPQVEAPTYPQPPQR + 2 Oxidation (M)
mascot_daemon_merge.mgf	26789	54	1000	Q8K019|BCLF1_MOUSE	Bcl-2-associated transcription factor 1 OS=Mus musculus GN=Bclaf1 PE=1 SV=2	106053	28.6		19	42		SIFDHIK	SPAVTLNER	IDISPSALR + Phospho (ST)	RIDISPSALR	LLASTLVHSVK	RIDISPSALR + Phospho (ST)	SIFREESPLR + Phospho (ST)	EEEWDPEYTPK	SSRSPRSSSSR + 3 Phospho (ST)	SSFYPEGDQETAK	LKELFDYSPPLHK + Phospho (ST)	LKETAYIVERPSTAK	YSPSQNSPIHHIPSR	MAPVPLDDSNRPASLTK + Oxidation (M)	DTFEHDPSESIDEFNK	FHDSEGDDTEETEDYR	SATSGDIWPGLSAYDNSPR	STSESFIQHIVSLVHHVK	ADGDWDDQEVLDYFSDKESAK + Phospho (ST)	SPHSPSPIATPPSQSSSCSDAPMLSTVHSAK + Oxidation (M)
mascot_daemon_merge.mgf	26789	55	987	P21107|TPM3_MOUSE	Tropomyosin alpha-3 chain OS=Mus musculus GN=Tpm3 PE=1 SV=2	32900	45.4		17	27		KMQMLK + Oxidation (M)	MELQEIQLK	MELQEIQLK + Oxidation (M)	LVIIEGDLER	EDKYEEEIK	IQLVEEELDR	KLVIIEGDLER	AADAEAEVASLNR	YSEALKDAQEK + Phospho (ST)	RIQLVEEELDR	GTEDELDKYSEALK	DEEKMELQEIQLK + Oxidation (M)	YSQKEDKYEEEIK	MQMLKLDKENVLDR + Oxidation (M)	AISDELDHALNDMTSI + Oxidation (M)	LKGTEDELDKYSEALK	AELAESKCSELEEELK	GTEDELDKYSEALKDAQEK
mascot_daemon_merge.mgf	26789	56	976	P46735|MYO1B_MOUSE	Myosin-Ib OS=Mus musculus GN=Myo1b PE=2 SV=2	129473	16.4		15	20		ASVATLMR + Oxidation (M)	NNDLLYR	IIIAEVVNK	YLGLLENVR	SEVPLVDVTK	TLFQLEDLR	YNYLSLDSAK	LKLERDFSR + Phospho (ST)	LGNIEFKPESR	GDPLGGVISNYLLEK	IFLLTNNNLLLADQK	VSMSSQNDGFFAVHLK + Oxidation (M)	GDFLFSSDHLIEMATK + Oxidation (M)	EQLLQSNPVLEAFGNAK	ALYPSSVGQPFQGAYLEINK
mascot_daemon_merge.mgf	26789	57	972	P47757|CAPZB_MOUSE	F-actin-capping protein subunit beta OS=Mus musculus GN=Capzb PE=1 SV=3	31611	46.6		14	37		LPPQQIEK	TKDIVNGLR	RLPPQQIEK	SLDAIPDNHK	STLNEIYFGK	DYLLCDYNR	SGSGTMNLGGSLTR	SGSGTMNLGGSLTR + Oxidation (M)	YDPPLEDGAMPSAR	YDPPLEDGAMPSAR + Oxidation (M)	LEVEANNAFDQYR	GCWDSIHVVEVQEK	KLEVEANNAFDQYR	DETVSDCSPHIANIGR	SPWSNKYDPPLEDGAMPSAR	SPWSNKYDPPLEDGAMPSAR + Oxidation (M)	QMEKDETVSDCSPHIANIGR	QMEKDETVSDCSPHIANIGR + Oxidation (M)
mascot_daemon_merge.mgf	26789	58	953	P61979|HNRPK_MOUSE	Heterogeneous nuclear ribonucleoprotein K OS=Mus musculus GN=Hnrnpk PE=1 SV=1	51230	35		13	18		DLAGSIIGK	VVLIGGKPDR	GSDFDCELR	NLPLPPPPPPR	IDEPLEGSEDR	IILDLISESPIK	LLIHQSLAGGIIGVK	LFQECCPHSTDR	RPAEDMEEEQAFK + Oxidation (M)	RPAEDMEEEQAFKR + Oxidation (M)	TDYNASVSVPDSSGPER	GSYGDLGGPIITTQVTIPK	IITITGTQDQIQNAQYLLQNSVK
mascot_daemon_merge.mgf	26789	59	939	O88477|IF2B1_MOUSE	Insulin-like growth factor 2 mRNA-binding protein 1 OS=Mus musculus GN=Igf2bp1 PE=1 SV=1	63753	29.5		14	17		QQPVDIPLR	ILAHNNFVGR	ISYSGQFLVK	RLEIEHSVPK	LKEENFFGPK	MVVITGPPEAQFK + Oxidation (M)	LLVPTQYVGAIIGK	DQTPDENDQVIVK	IIGHFYASQMAQR + Oxidation (M)	TVNELQNLTAAEVVVPR	ITISSLQDLTLYNPER	LYIGNLNESVTPADLEK	VSYIPDEQITQGPENGR	VSYIPDEQITQGPENGRR
mascot_daemon_merge.mgf	26789	60	936	Q62318|TIF1B_MOUSE	Transcription intermediary factor 1-beta OS=Mus musculus GN=Trim28 PE=1 SV=3	90558	23.1		12	16		MAILQIMK + 2 Oxidation (M)	SGEGEVSGLLR	ADVQSIIGLQR	DIVENYFMR + Oxidation (M)	KLIYFQLHR	FQWDLNAWTK	DHQYQFLEDAVR	LDLDLTSDSQPPVFK	LSPPYSSPQEFAQDVGR	IVAERPGTNSTGPGPMAPPR + Oxidation (M)	QGSGSSQPMEVQEGYGFGSDDPYSSAEPHVSGMK + 2 Oxidation (M)	EEETEAAIGAPPAAPEGPETKPVLMPLTEGPGAEGPR + Oxidation (M)
mascot_daemon_merge.mgf	26789	61	923	Q8BG05|ROA3_MOUSE	Heterogeneous nuclear ribonucleoprotein A3 OS=Mus musculus GN=Hnrnpa3 PE=1 SV=1	39856	41.4		13	22		KIFVGGIK	DYFEKYGK	EDTEEYNLR	IETIEVMEDR + Oxidation (M)	WGTLTDCVVMR + Oxidation (M)	EDSVKPGAHLTVK	GFAFVTFDDHDTVDK	LFIGGLSFETTDDSLR	RGEEGHDPKEPEQLR	IFVGGIKEDTEEYNLR	SSGSPYGGGYGSGGGSGGYGSR	SSGSPYGGGYGSGGGSGGYGSR + 5 Phospho (ST); Phospho (Y)	SSGSPYGGGYGSGGGSGGYGSRR + 2 Phospho (ST); 3 Phospho (Y)	GSYGGGDGGYNGFGGDGGNYGGGPGYSSR + Phospho (ST); 4 Phospho (Y)
mascot_daemon_merge.mgf	26789	62	913	Q8R081|HNRPL_MOUSE	Heterogeneous nuclear ribonucleoprotein L OS=Mus musculus GN=Hnrnpl PE=1 SV=1	60712	40.4		13	23		VFSGKSER + Phospho (ST)	TPASPVVHIR	LCFSTAQHAS	SSSGLLEWDSK	NPNGPYPYTLK	VFNVFCLYGNVEK	AITHLNNNFMFGQK + Oxidation (M)	SDALETLGFLNHYQMK	SDALETLGFLNHYQMK + Oxidation (M)	SKPGAAMVEMADGYAVDR + 2 Oxidation (M)	QPAIMPGQSYGLEDGSCSYK + Oxidation (M)	TENAGDQHGGGGGGGSGAAGGGGGENYDDPHK	NDQDTWDYTNPNLSGQGDPGSNPNKR	YGPQYGHPPPPPPPPDYGPHADSPVLMVYGLDQSK	YGPQYGHPPPPPPPPDYGPHADSPVLMVYGLDQSK + Oxidation (M)
mascot_daemon_merge.mgf	26789	63	911	Q9JHJ0|TMOD3_MOUSE	Tropomodulin-3 OS=Mus musculus GN=Tmod3 PE=1 SV=1	39592	37.2		12	33		HFSLAATR	NNDLVRKR	DNETLMELK + Oxidation (M)	LVEVNLNNIK	MLEENTNILK + Oxidation (M)	FGYQFTQQGPR	QQLGTSVELEMAK	QQLGTSVELEMAK + Oxidation (M)	DRDDYVPYTGEK	SNDPVAVAFADMLK + Oxidation (M)	DLGDYKDLDEDELLGK	ILPVFDEPPNPTNVEESLK	ILPVFDEPPNPTNVEESLKR
mascot_daemon_merge.mgf	26789	64	899	O88569|ROA2_MOUSE	Heterogeneous nuclear ribonucleoproteins A2/B1 OS=Mus musculus GN=Hnrnpa2b1 PE=1 SV=2	37437	56.1		16	22		KLFVGGIK	GGNFGFGDSR	TLETVPLER	NYYEQWGK	IDTIEIITDR	EKTLETVPLER	GGGGNFGPGPGSNFR	YHTINGHNAEVR	EESGKPGAHVTVK + 2 Phospho (ST)	LTDCVVMRDPASK + Oxidation (M)	GFGFVTFDDHDPVDK	LFIGGLSFETTEESLR	NMGGPYGGGNYGPGGSGGSGGYGGR + Oxidation (M)	NMGGPYGGGNYGPGGSGGSGGYGGR + Phospho (ST); Phospho (Y)	NMGGPYGGGNYGPGGSGGSGGYGGRSR + Oxidation (M); Phospho (ST); 3 Phospho (Y)	SGNFGGSRNMGGPYGGGNYGPGGSGGSGGYGGRSR + Oxidation (M); 2 Phospho (ST); Phospho (Y)	GFGFVTFSSMAEVDAAMAARPHSIDGRVVEPK + Oxidation (M); 3 Phospho (ST)
mascot_daemon_merge.mgf	26789	65	889	P36993|PPM1B_MOUSE	Protein phosphatase 1B OS=Mus musculus GN=Ppm1b PE=2 SV=1	43395	46.2		13	31		ALGDYDYK	HVIEAVYSR	YGLSSMQGWR + Oxidation (M)	RHVIEAVYSR	IQNAGGSVMIQR	IQNAGGSVMIQR + Oxidation (M)	SGSALEPSVESVK	DSELDKHLESR	SGEEGMPDLAHVMR + 2 Oxidation (M)	ILSAENIPNLPPGGGLAGK	GPTEQLVSPEPEVYEIVR	LNPHKDNDGGAGDLEDSLVAL	VANYCSTHLLEHITTNEDFR	SGSTAVGVMVSPTHMYFINCGDSR + 2 Oxidation (M)
mascot_daemon_merge.mgf	26789	66	852	P09242|PPBT_MOUSE	Alkaline phosphatase, tissue-nonspecific isozyme OS=Mus musculus GN=Alpl PE=2 SV=1	57761	36.3		14	17		SVGIVTTTR	GFFLLVEGGR	TELLALDPSR	TDVEYELDEK	ANEGTVGVSAATER	HETHGGEDVAVFAK	LEMDKFPFVALSK	LEMDKFPFVALSK + Oxidation (M)	KPFTAILYGNGPGYK	QALHEAVEMDQAIGK	GNSIFGLAPMVSDTDK + Oxidation (M)	VNHATPSAAYAHSADR	WAKDAGKSVGIVTTTR + Phospho (ST)	VDYLLGLFEPGDMQYELNR + Oxidation (M)	DTLTVVTADHSHVFTFGGYTPR
mascot_daemon_merge.mgf	26789	67	850	O09044|SNP23_MOUSE	Synaptosomal-associated protein 23 OS=Mus musculus GN=Snap23 PE=1 SV=1	23531	61.4		9	12		ILGLAIESQDAGIK	AHQVTDESLESTR	IEEGMDQINKDMR + 2 Oxidation (M)	AHQVTDESLESTRR	TITMLDEQGEQLNR	TITMLDEQGEQLNR + Oxidation (M)	ATWGDGGDNSPSNVVSK	ITNGQPQQTTGAASGGYIK	EDEMEENLTQVGSILGNLK + Oxidation (M)	NMALDMGNEIDAQNQQIQK + 2 Oxidation (M)
mascot_daemon_merge.mgf	26789	68	846	P27773|PDIA3_MOUSE	Protein disulfide-isomerase A3 OS=Mus musculus GN=Pdia3 PE=1 SV=2	57099	30.5		15	16		DPNIVIAK	LNFAVASR	TADGIVSHLK	DASVVGFFR + Phospho (ST)	YGVSGYPTLK	FVMQEEFSR + Oxidation (M)	LAPEYEAAATR	LSKDPNIVIAK	FAHTNIESLVK	GFPTIYFSPANK	SEPIPESNEGPVK	ELNDFISYLQR	MDATANDVPSPYEVK + Oxidation (M)	TFSHELSDFGLESTTGEVPVVAIR	DPNIVIAKMDATANDVPSPYEVKGFPTIYFSPANK + 2 Phospho (ST)
mascot_daemon_merge.mgf	26789	69	837	Q03265|ATPA_MOUSE	ATP synthase subunit alpha, mitochondrial OS=Mus musculus GN=Atp5a1 PE=1 SV=1	59830	27.3		13	14		ELIIGDR	STVAQLVK	QMSLLLR + Oxidation (M)	LELAQYR	VLSIGDGIAR	VLSIGDGIAR + Phospho (ST)	VVDALGNAIDGK	HALIIYDDLSK	TSIAIDTIINQK	TGTAEMSSILEER + Oxidation (M)	EAYPGDVFYLHSR	ILGADTSVDLEETGR	TGAIVDVPVGEELLGR	GMSLNLEPDNVGVVVFGNDK + Oxidation (M)
mascot_daemon_merge.mgf	26789	70	835	P16858|G3P_MOUSE	Glyceraldehyde-3-phosphate dehydrogenase OS=Mus musculus GN=Gapdh PE=1 SV=2	36072	41.7		10	13		VGVNGFGR	VVDLMAYMASK + Oxidation (M)	VVDLMAYMASK + 2 Oxidation (M)	GAAQNIIPASTGAAK	VVDLMAYMASKE + 2 Oxidation (M)	VPTPNVSVVDLTCR	LVINGKPITIFQER	LISWYDNEYGYSNR	IVSNASCTTNCLAPLAK	VIISAPSADAPMFVMGVNHEK + Oxidation (M)	VIISAPSADAPMFVMGVNHEK + 2 Oxidation (M)	VIHDNFGIVEGLMTTVHAITATQK + Oxidation (M)
mascot_daemon_merge.mgf	26789	71	831	P63038|CH60_MOUSE	60 kDa heat shock protein, mitochondrial OS=Mus musculus GN=Hspd1 PE=1 SV=1	61088	33.9		13	15		VGLQVVAVK	DIGNIISDAMK + Oxidation (M)	NAGVEGSLIVEK	DGVTVAKSIDLK + Phospho (ST)	TVIIEQSWGSPK	TLNDELEIIEGMK	LPTVLRQMRPVSR + Phospho (ST)	ISSVQSIVPALEIANAHR	TLNDELEIIEGMKFDR + Oxidation (M)	EEKDPGMGAMGGMGGGMGGGMF + 4 Oxidation (M)	ALMLQGVDLLADAVAVTMGPK + 2 Oxidation (M)	QSKPVTTPEEIAQVATISANGDK	LVQDVANNTNEEAGDGTTTATVLAR
mascot_daemon_merge.mgf	26789	72	825	P56480|ATPB_MOUSE	ATP synthase subunit beta, mitochondrial OS=Mus musculus GN=Atp5b PE=1 SV=2	56265	30.1		12	13		IGLFGGAGVGK	IPVGPETLGR	TIAMDGTEGLVR + Oxidation (M)	IMNVIGEPIDER + Oxidation (M)	VALTGLTVAEYFR	VALVYGQMNEPPGAR + Oxidation (M)	IMDPNIVGNEHYDVAR + Oxidation (M)	VLDSGAPIKIPVGPETLGR	AIAELGIYPAVDPLDSTSR	FLSQPFQVAEVFTGHMGK + Oxidation (M)	IPSAVGYQPTLATDMGTMQER + 2 Oxidation (M)	TIAMDGTEGLVRGQKVLDSGAPIK + Oxidation (M); Phospho (ST)
mascot_daemon_merge.mgf	26789	73	802	P52480|KPYM_MOUSE	Pyruvate kinase isozymes M1/M2 OS=Mus musculus GN=Pkm2 PE=1 SV=4	58378	25.8		10	14		VNLAMDVGK + Oxidation (M)	GDYPLEAVR	GDLGIEIPAEK	NTGIICTIGPASR	DAVLNAWAEDVDLR	GVNLPGAAVDLPAVSEK	KGVNLPGAAVDLPAVSEK	GADFLVTEVENGGSLGSK	LAPITSDPTEAAAVGAVEASFK	EATESFASDPILYRPVAVALDTK
mascot_daemon_merge.mgf	26789	74	764	P62908|RS3_MOUSE	40S ribosomal protein S3 OS=Mus musculus GN=Rps3 PE=1 SV=1	26828	51.4		11	11		ACYGVLR	KFVADGIFK	TEIIILATR	AELNEFLTR	IMLPWDPSGK + Oxidation (M)	GLCAIAQAESLR	ELAEDGYSGVEVR	KPLPDHVSIVEPK	DEILPTTPISEQK	FGFPEGSVELYAEK	GGKPEPPAMPQPVPTA + Oxidation (M)
mascot_daemon_merge.mgf	26789	75	763	Q8BFZ3|ACTBL_MOUSE	Beta-actin-like protein 2 OS=Mus musculus GN=Actbl2 PE=2 SV=1	42319	42.6		14	109		IIAPPER	RGILTLK	DLTDYLMK	DLTDYLMK + Oxidation (M)	IKIIAPPER	GYNFTTTAER	HQGVMVGMGQK	HQGVMVGMGQK + Oxidation (M)	HQGVMVGMGQK + 2 Oxidation (M)	GIHETTFNSIMK + Oxidation (M)	IWYHTFYNELR	SYELPDGQVITIGNER	VAPDEHPILLTEAPLNPK	MQKEIVTLAPSTMKIK + Oxidation (M); 2 Phospho (ST)	VAPDEHPILLTEAPLNPKINR	HQGVMVGMGQKDCYVGDEAQSK	HQGVMVGMGQKDCYVGDEAQSK + Oxidation (M)	TTGIVMDSGDGVTHTVPIYEGYALPHAILR	TTGIVMDSGDGVTHTVPIYEGYALPHAILR + Oxidation (M)	TTGIVMDSGDGVTHTVPIYEGYALPHAILR + Phospho (ST)	TTGIVMDSGDGVTHTVPIYEGYALPHAILR + Oxidation (M); Phospho (ST)
mascot_daemon_merge.mgf	26789	76	757	Q60598|SRC8_MOUSE	Src substrate cortactin OS=Mus musculus GN=Cttn PE=1 SV=1	61394	29.1		11	13		SAVGFDYQGK	QDSSAVGFDYK	ENVFQEHQTLK	VDKSAVGFEYQGK	YGLFPANYVELR	LRENVFQEHQTLK	NASTFEEVVQVPSAYQK	HASQKDYSSGFGGKYGVQADR	QTPPASPSPQPIEDRPPSSPIYEDAAPFK	KQTPPASPSPQPIEDRPPSSPIYEDAAPFK + Phospho (ST)	ASAGHAVSITQDDGGADDWETDPDFVNDVSEK	KQTPPASPSPQPIEDRPPSSPIYEDAAPFK + 2 Phospho (ST)
mascot_daemon_merge.mgf	26789	77	755	P05213|TBA1B_MOUSE	Tubulin alpha-1B chain OS=Mus musculus GN=Tuba1b PE=1 SV=2	50804	30.2		10	21		FDLMYAK + Oxidation (M)	EIIDLVLDR	LDHKFDLMYAK + Oxidation (M)	QLFHPEQLITGK	SIQFVDWCPTGFK	AVFVDLEPTVIDEVR	NLDIERPTYTNLNR	VGINYQPPTVVPGGDLAK	TIGGGDDSFNTFFSETGAGK	AYHEQLSVAEITNACFEPANQMVK + Oxidation (M)
mascot_daemon_merge.mgf	26789	78	751	P68369|TBA1A_MOUSE	Tubulin alpha-1A chain OS=Mus musculus GN=Tuba1a PE=1 SV=1	50788	30.2		10	22		FDLMYAK + Oxidation (M)	EIIDLVLDR	LDHKFDLMYAK + Oxidation (M)	QLFHPEQLITGK	TIQFVDWCPTGFK	AVFVDLEPTVIDEVR	NLDIERPTYTNLNR	VGINYQPPTVVPGGDLAK	TIGGGDDSFNTFFSETGAGK	AYHEQLSVAEITNACFEPANQMVK + Oxidation (M)
mascot_daemon_merge.mgf	26789	79	750	Q60605|MYL6_MOUSE	Myosin light polypeptide 6 OS=Mus musculus GN=Myl6 PE=1 SV=3	17090	58.3		9	22		HVLVTLGEK	EAFQLFDR	EGNGTVMGAEIR	EGNGTVMGAEIR + Oxidation (M)	ILYSQCGDVMR	ALGQNPTNAEVLK	ILYSQCGDVMR + Oxidation (M)	DQGTYEDYVEGLR	VFDKEGNGTVMGAEIR	VFDKEGNGTVMGAEIR + Oxidation (M)	NKDQGTYEDYVEGLR	VLDFEHFLPMLQTVAK + Oxidation (M)
mascot_daemon_merge.mgf	26789	80	734	Q68FD5|CLH_MOUSE	Clathrin heavy chain 1 OS=Mus musculus GN=Cltc PE=1 SV=3	193202	10.6		12	13		NLILVVR	VDKLDASESLR	LLYNNVSNFGR	VVGAMQLYSVDR + Oxidation (M)	IVLDNSVFSEHR	WLLLTGISAQQNR	GQFSTDELVAEVEKR	KFNALFAQGNYSEAAK	LHIIEVGTPPTGNQPFPK	LASTLVHLGEYQAAVDGAR	ISGETIFVTAPHEATAGIIGVNR	SVNESLNNLFITEEDYQALR
mascot_daemon_merge.mgf	26789	81	726	Q62167|DDX3X_MOUSE	ATP-dependent RNA helicase DDX3X OS=Mus musculus GN=Ddx3x PE=1 SV=3	73455	22.2		12	14		HAIPIIK	SSFFGDR	SPILVATAVAAR	VVWVEEIDKR	DREEALHQFR	QYPISLVLAPTR	MLDMGFEPQIR + 2 Oxidation (M)	RDLMACAQTGSGK	VGNLGLATSFFNER	LEQELFSGGNTGINFEK	VRPCVVYGGAEIGQQIR	HVINFDLPSDIEEYVHR
mascot_daemon_merge.mgf	26789	82	708	Q9WUM4|COR1C_MOUSE	Coronin-1C OS=Mus musculus GN=Coro1c PE=1 SV=2	53771	20.9		9	41		QLALWNPK	NADPILISLK	NDQCYDDIR	VGIVAWHPTAR	KCEPIIMTVPR + Oxidation (M)	RVGIVAWHPTAR	VTWDSSFCAVNPR	AIFLADGNVFTTGFSR	YFEITDESPYVHYLNTFSSK
mascot_daemon_merge.mgf	26789	83	701	Q9D8Y0|EFHD2_MOUSE	EF-hand domain-containing protein D2 OS=Mus musculus GN=Efhd2 PE=1 SV=1	26775	43.8		11	14		DMEKMFK + Oxidation (M)	VQAINVSSR	VFNPYTEFK	DGFIDLMELK	DGFIDLMELK + Oxidation (M)	LSEIDVSTEGVK	RVFNPYTEFK	FEEEIKAEQEER	SMIQEVDEDFDSK	SMIQEVDEDFDSK + Oxidation (M)	ADLNQGIGEPQSPSR	RADLNQGIGEPQSPSR	LMMEKLGAPQTHLGLK + 2 Oxidation (M); Phospho (ST)
mascot_daemon_merge.mgf	26789	84	700	Q6PDM2|SFRS1_MOUSE	Splicing factor, arginine/serine-rich 1 OS=Mus musculus GN=Sfrs1 PE=1 SV=3	27842	45.6		11	16		MSGGGVIR + Phospho (ST)	DGTGVVEFVR	DGYDYDGYR	IYVGNLPPDIR	TKDIEDVFYK	EAGDVCYADVYR	VKVDGPRSPSYGR + Phospho (ST)	GGPPFAFVEFEDPR	VKVDGPRSPSYGR + 2 Phospho (ST)	VKVDGPRSPSYGR + Phospho (ST); Phospho (Y)	VVVSGLPPSGSWQDLK	RGGPPFAFVEFEDPR	GGPPFAFVEFEDPRDAEDAVYGR
mascot_daemon_merge.mgf	26789	85	689	Q99104|MYO5A_MOUSE	Myosin-Va OS=Mus musculus GN=Myo5a PE=1 SV=1	217112	9.4		14	15		LILDKDK	LRNDVER	TGELPHLR	EEERPQIR	LKNELNELR	VLSLQEEIAK	NQSIIVSGESGAGK	SAPEVTAPGAPAYR	LQKRVTELEQEK + Phospho (ST)	LTNLEGVYNSETEK	NTMTDSTILLEDVQK + Oxidation (M)	TSSIADEGTYTLDSILR	VLASNPIMESIGNAKTTR + Phospho (ST)	YAMRYFATVSGSASEANVEEK + Oxidation (M)
mascot_daemon_merge.mgf	26789	86	679	P52293|IMA2_MOUSE	Importin subunit alpha-2 OS=Mus musculus GN=Kpna2 PE=1 SV=2	58234	26.5		11	13		FVSFLGK	GVVPQLVK	ASLNLIEK	GKDSTEMR + 2 Phospho (ST)	EKQPPIDNIIR	LLGATELPIVTPALR	AIGNIVTGTDEQTQK	NNQGTVNWSVEDIVK	NVSSFPDDATSPLQENR	GINSNNLESQLQATQAAR	NPAPPLDAVEQILPTLVR
mascot_daemon_merge.mgf	26789	87	677	P39061|COIA1_MOUSE	Collagen alpha-1(XVIII) chain OS=Mus musculus GN=Col18a1 PE=1 SV=4	183085	8.7		9	12		IFSFDGR	AVGLSGTFR	LQDLYSIVR	TETTGATGQASSLLSGR	AFLSSRLQDLYSIVR + Phospho (ST)	GTGNEVAALQPPLVQLHEGSPYTR	GAGLFVGQAGTADPDKFQGMISELK	DGVGRPGLPGPPGPPGPVIYVSSEDK	GAGLFVGQAGTADPDKFQGMISELK + Oxidation (M)	ISQIDDPHVGPAYIFGPDSNSGQVAQYHFPK
mascot_daemon_merge.mgf	26789	88	667	P11103|PARP1_MOUSE	Poly [ADP-ribose] polymerase 1 OS=Mus musculus GN=Parp1 PE=1 SV=3	113827	21.8		14	14		GIYFADMVSK + Oxidation (M)	ALVEYEIDLQK	VFSATLGLVDIVK	TTNFAGILSQGLR	KPPLLNNADSVQAK	GFSLLSAEDKEALKK	MVDPEKPQLGMIDR + 2 Oxidation (M)	AQNELIWNIKDELK	RDELGFRPEYSASQLK	LGGKLTGSANKASLCISIK + Phospho (ST)	ELLIFNQQQVPSGESAILDR	VEMLDNLLDIEVAYSLLR + Oxidation (M); Phospho (ST); Phospho (Y)	NTHATTHNAYDLEVIDIFK + Phospho (ST)	LGTVIGSNKLEQMPSKEEAVEQFMK + Oxidation (M); 2 Phospho (ST)
mascot_daemon_merge.mgf	26789	89	660	Q9CQN1|TRAP1_MOUSE	Heat shock protein 75 kDa, mitochondrial OS=Mus musculus GN=Trap1 PE=1 SV=1	80501	17.4		10	12		ELLQESALIR	YIAQAYDKPR	ELISNASDALEK	EGIVTTAEQDIK	FFEDYGLFMR + Oxidation (M)	AQLLQPTLEINPR	GVVDSEDIPLNLSR	HLAEHSPYYEAMK + Oxidation (M)	AFLEALQNQAETSSK	YSNFVSFPLYLNGK
mascot_daemon_merge.mgf	26789	90	652	Q91YR1|TWF1_MOUSE	Twinfilin-1 OS=Mus musculus GN=Twf1 PE=1 SV=2	40283	35.7		11	12		DAFQALEK	QLQMDVIR	YHFFLYK	EDVSLHGYK	SPLLEIVER	QPCYVLFR	INEVQTDVSVDTK	HQTLQGVAFPISR	EFGGGHIKDEVFGTVK	NETIILANTENTELR	YLLSQSSPAPLTAAEEELR
mascot_daemon_merge.mgf	26789	91	650	P01868|IGHG1_MOUSE	Ig gamma-1 chain C region secreted form OS=Mus musculus GN=Ighg1 PE=1 SV=1	36252	46.6		11	23		SLSHSPGK + 3 Phospho (ST)	DVLTITLTPK	VTCVVVDISK	EEQFNSTFR	APQVYTIPPPK	VNSAAFPAPIEK	APQVYTIPPPKEQMAK + Oxidation (M)	SVSELPIMHQDWLNGK + Oxidation (M)	NTQPIMNTNGSYFVYSK + Oxidation (M)	TTPPSVYPLAPGSAAQTNSMVTLGCLVK + Oxidation (M)	SNWEAGNTFTCSVLHEGLHNHHTEK
mascot_daemon_merge.mgf	26789	92	645	P62702|RS4X_MOUSE	40S ribosomal protein S4, X isoform OS=Mus musculus GN=Rps4x PE=2 SV=2	29807	39.5		10	11		YPDPLIK	LSNIFVIGK	YALTGDEVK	GNKPWISLPR	GIPHLVTHDAR	TIRYPDPLIK	HPGSFDVVHVK	ECLPLIIFLR	FDTGNLCMVTGGANLGR + Oxidation (M)	TDITYPAGFMDVISIDK + Oxidation (M)
mascot_daemon_merge.mgf	26789	93	628	P35979|RL12_MOUSE	60S ribosomal protein L12 OS=Mus musculus GN=Rpl12 PE=1 SV=2	17965	58.8		7	9		ELSGTIK + Phospho (ST)	IGPLGLSPK	CTGGEVGATSALAPK	QAQIEVVPSASALIIK	EILGTAQSVGCNVDGR	HSGNITFDEIVNIAR	HPHDIIDDINSGAVECPAS
mascot_daemon_merge.mgf	26789	94	624	P09103|PDIA1_MOUSE	Protein disulfide-isomerase OS=Mus musculus GN=P4hb PE=1 SV=1	57507	26.9		10	10		ILEFFGLK	LITLEEEMTK + Oxidation (M)	MDSTANEVEAVK + Oxidation (M)	YKPESDELTAEK	YQLDKDGVVLFK	LGETYKDHENIIIAK	VDATEESDLAQQYGVR	ILFIFIDSDHTDNQR	HNQLPLVIEFTEQTAPK	IKPHLMSQEVPEDWDKQPVK + Oxidation (M)
mascot_daemon_merge.mgf	26789	95	617	Q8BGD9|IF4B_MOUSE	Eukaryotic translation initiation factor 4B OS=Mus musculus GN=Eif4b PE=1 SV=1	68970	21.4		10	12		GLNISAVR	SILPTAPR	VAAVQPPEEGPSR	IRVDVADQAQDK	AASIFGGAKPVDTAAR	VDVVGATQGQAGSCSR	VDVADQAQDKDRDDR	DGNKVDVVGATQGQAGSCSR	SPPYTAFLGNLPYDVTEDSIK	SLENETLNKEEDCHSPTSKPPKPDQPLK	SLENETLNKEEDCHSPTSKPPKPDQPLK + Phospho (ST)
mascot_daemon_merge.mgf	26789	96	612	Q61937|NPM_MOUSE	Nucleophosmin OS=Mus musculus GN=Npm1 PE=1 SV=1	32711	36.6		6	12		VDNDENEHQLSLR	MTDQEAIQDLWQWR + Oxidation (M)	DELHIVEAEAMNYEGSPIK	DELHIVEAEAMNYEGSPIK + Oxidation (M)	MSVQPTVSLGGFEITPPVVLR + Oxidation (M)	TVSLGAGAKDELHIVEAEAMNYEGSPIK + Oxidation (M)	CGSGPVHISGQHLVAVEEDAESEDEDEEDVK + Phospho (ST)
mascot_daemon_merge.mgf	26789	97	603	Q9ESX5|DKC1_MOUSE	H/ACA ribonucleoprotein complex subunit 4 OS=Mus musculus GN=Dkc1 PE=1 SV=3	58035	23		9	9		EIGDYIR	RVVYPLEK	QDYIDYSDSGK	LHNAIEGGTQLSR	VAQLDTSQWPLLLK	TVLESGGETGDGDNDTTK	ALETLTGALFQRPPLIAAVK	KPLQEDDVAEIQHAEEFLIKPESK	DRKPLQEDDVAEIQHAEEFLIKPESK
mascot_daemon_merge.mgf	26789	98	603	P62259|1433E_MOUSE	14-3-3 protein epsilon OS=Mus musculus GN=Ywhae PE=1 SV=1	29326	43.5		10	14		NLLSVAYK	QMVETELK + Oxidation (M)	DSTLIMQLLR	EAAENSLVAYK	DSTLIMQLLR + Oxidation (M)	YDEMVESMK + Oxidation (M); Phospho (Y)	HLIPAANTGESK	YLAEFATGNDR	VAGMDVELTVEER + Oxidation (M)	LICCDILDVLDK	AASDIAMTELPPTHPIR + Oxidation (M)
mascot_daemon_merge.mgf	26789	99	603	Q921M3|SF3B3_MOUSE	Splicing factor 3B subunit 3 OS=Mus musculus GN=Sf3b3 PE=2 SV=1	136548	9.4		8	13		SSLRVLR	AVMISAIEK + Oxidation (M)	LTISSPLEAHK	TVLDPVTGDLSDTR	HIANYISGIQTIGHR	TPVEEVPAAIAPFQGR	LGAVFNQVAFPLQYTPR	KFVIHPESNNLIIIETDHNAYTEATK
mascot_daemon_merge.mgf	26789	100	597	Q8VC57|KCTD5_MOUSE	BTB/POZ domain-containing protein KCTD5 OS=Mus musculus GN=Kctd5 PE=2 SV=1	26546	43.6		8	13		DETGAYLIDR	LNVGGTYFLTTR	DPTYFGPVLNYLR	CSAGMGALAQRPGGVSK	CSAGMGALAQRPGGVSK + Oxidation (M)	ELHNTPYGTTSEPSEK	RCSAGMGALAQRPGGVSK + Oxidation (M)	LCQADPDLDSDKDETGAYLIDR	VLQCQEEELTQMVSTMSDGWK + 2 Oxidation (M)
mascot_daemon_merge.mgf	26789	101	592	Q7TSE6|ST38L_MOUSE	Serine/threonine-protein kinase 38-like OS=Mus musculus GN=Stk38l PE=1 SV=1	53979	28.7		9	11		IGNGGVEEIK	LGLDDFESLK	ERPAAIPIEIR	LSDFGLCTGLKK	DWVFLNYTYK	KLEVAMEEEGLADEEK + Oxidation (M)	NLTHNPPSDFSFQNMNSK + Oxidation (M)	LTLENFYSNLILQHEER	SIDDTSNFDDFPESDILQPVPNTTEPDYK
mascot_daemon_merge.mgf	26789	102	590	Q9WVM1|RGAP1_MOUSE	Rac GTPase-activating protein 1 OS=Mus musculus GN=Racgap1 PE=2 SV=1	70856	22.5		10	10		SALAFLNR	NQVDVEIK	GLTEAGLYR	LEQQIQLIR	QFIDGPPGPVK	VSLLGPVTTPEFQLVK	TCSIGSTVDQANESIVAK	MDTTMVNLWTLFEQLVR + 2 Oxidation (M); Phospho (ST)	SGPLQPVNSDSALNSRPLEPR	VFGPTIVAHTVPNPDPVTMFQDIK + Oxidation (M)
mascot_daemon_merge.mgf	26789	103	589	P63101|1433Z_MOUSE	14-3-3 protein zeta/delta OS=Mus musculus GN=Ywhaz PE=1 SV=1	27925	48.2		9	12		NLLSVAYK	VFYLKMK + Oxidation (M)	DSTLIMQLLR	DSTLIMQLLR + Oxidation (M)	YLAEVAAGDDKK	FLIPNASQPESK	SVTEQGAELSNEER	GIVDQSQQAYQEAFEISK	SSWRVVSSIEQKTEGAEK + 2 Phospho (ST)	TAFDEAIAELDTLSEESYKDSTLIMQLLR + Oxidation (M); 3 Phospho (ST)
mascot_daemon_merge.mgf	26789	104	581	P57016|LAD1_MOUSE	Ladinin-1 OS=Mus musculus GN=Lad1 PE=1 SV=1	58886	19.7		8	9		LNLWISK	TEVLVTPAGVASK	RLPEETVAQQK	SPPSSAEQSTPAPPTK	AAVSEQPQTTGGSQATTR	ALPDKSPPSSAEQSTPAPPTK + Phospho (ST)	IPSKDEDADTPSPTLLTYSSSLK	SESVRSPGSSRTEVLVTPAGVASK + 2 Phospho (ST)
mascot_daemon_merge.mgf	26789	105	574	Q8CCF0|PRP31_MOUSE	U4/U6 small nuclear ribonucleoprotein Prp31 OS=Mus musculus GN=Prpf31 PE=2 SV=2	55595	23.4		9	13		LGLTEIR	LGLTEIR + Phospho (ST)	IYEYVESR	YFSSMAEFLK + Oxidation (M)	LVAAKCTLAAR + Phospho (ST)	IMGVAGGLTNLSK	IMGVAGGLTNLSK + Oxidation (M)	VGYELKDEIER	MPACNIMLLGAQR + 2 Oxidation (M)	QANASEVMGPVEAAPEYR + Oxidation (M)	SSGTASSVAFTPLQGLEIVNPQAAEK
mascot_daemon_merge.mgf	26789	106	570	P97496|SMRC1_MOUSE	SWI/SNF complex subunit SMARCC1 OS=Mus musculus GN=Smarcc1 PE=1 SV=2	123326	17.1		12	13		KLEIKLR	AALEEFSR	TPEIYLAYR	METDPDGQQPEK + Oxidation (M)	LNPQEYLTSTACR	EQDSDVSEDVKPEEK	VREEVPLELVEAHVK	RKPSPSPPPPTATESR + Phospho (ST)	SPQVPAAQQMLNFPEK + Oxidation (M)	RKPSPSPPPPTATESR + 2 Phospho (ST)	GGTVADLDEQDEEAVTTGGK	KVEHEISEGNVATAAAAALASAATK	MAATAGGGPGAAAGAVGAGGAAAASGLAVYRRK + Oxidation (M); 2 Phospho (ST)
mascot_daemon_merge.mgf	26789	107	565	Q9JIX8|ACINU_MOUSE	Apoptotic chromatin condensation inducer in the nucleus OS=Mus musculus GN=Acin1 PE=1 SV=2	151000	11.9		15	21		EEEEEK	LLDDLFR	APTFSASVR	VTLGDTLTR	APTFSASVR + Phospho (ST)	KVTLGDTLTR	SRSASSSSRK + 2 Phospho (ST)	GLLVDRPSETK	SRSRSASSSSR + Phospho (ST)	SGVSITIDDPVR	GLAKSGQKSALVK + 2 Phospho (ST)	SSSPSSSSSPSR + 5 Phospho (ST)	TVTQVVPAEGQENGQR	HLSHPEPEQQHVIQR	FLCADYAEQDELDYHR	ISNIVHISNLVRPFTLGQLK
mascot_daemon_merge.mgf	26789	108	562	Q80WE4|MPPH1_MOUSE	M-phase phosphoprotein 1 OS=Mus musculus GN=Mphosph1 PE=1 SV=2	204969	11.2		16	16		GYSFIK + Phospho (ST)	LNNASSR + Phospho (ST)	DLLEGHSR + Phospho (ST)	EKLVEDMR + Oxidation (M)	HPGCPTPVTIK	EQKVSVGPSSK + Phospho (ST)	ILQIEDSEIPR	EKLTLELKIR + Phospho (ST)	TLNVLFDSLQER	IDLLNLQDLSSGAK	VSELSLCDLAGSER	LKEELAANSILTQNLK	EEVTQEFTQYWSQR	FPKPELEIQFTPLQPNK	SNQRLNTGTMDDLDVLTR + Oxidation (M)	LDLSHEFSLVASNPAANSLGSK
mascot_daemon_merge.mgf	26789	109	562	P62137|PP1A_MOUSE	Serine/threonine-protein phosphatase PP1-alpha catalytic subunit OS=Mus musculus GN=Ppp1ca PE=1 SV=1	38257	31.2		8	9		LNLDSIIGR	LLEVQGSRPGK	YPENFFLLR	NVQLTENEIR	AHQVVEDGYEFFAK	ICGDIHGQYYDLLR	EIFLSQPILLELEAPLK	IFCCHGGLSPDLQSMEQIR + Oxidation (M)
mascot_daemon_merge.mgf	26789	110	561	P35700|PRDX1_MOUSE	Peroxiredoxin-1 OS=Mus musculus GN=Prdx1 PE=1 SV=1	22390	42.2		9	16		GLFIIDDK	DISLSEYK	IGYPAPNFK	TIAQDYGVLK	ATAVMPDGQFK + Oxidation (M)	LVQAFQFTDK	QITINDLPVGR	QGGLGPMNIPLISDPK + Oxidation (M)	KQGGLGPMNIPLISDPK + Oxidation (M)
mascot_daemon_merge.mgf	26789	111	558	Q3THE2|MRLC2_MOUSE	Myosin regulatory light chain MRLC2 OS=Mus musculus GN=Mylc2b PE=1 SV=2	19824	51.2		7	13		ELLTTMGDR	LNGTDPEDVIR	EAFNMIDQNR	EAFNMIDQNR + Oxidation (M)	KGNFNYIEFTR	FTDEEVDELYR	DGFIDKEDLHDMLASLGK + Oxidation (M)	ATSNVFAMFDQSQIQEFK	ATSNVFAMFDQSQIQEFK + Oxidation (M)
mascot_daemon_merge.mgf	26789	112	551	P62264|RS14_MOUSE	40S ribosomal protein S14 OS=Mus musculus GN=Rps14 PE=2 SV=3	16434	39.1		7	13		TPGPGAQSALR	ELGITALHIK	TKTPGPGAQSALR	IEDVTPIPSDSTR	DESSPYAAMLAAQDVAQR + Oxidation (M)	ADRDESSPYAAMLAAQDVAQR	ADRDESSPYAAMLAAQDVAQR + Oxidation (M)	VKADRDESSPYAAMLAAQDVAQR + Oxidation (M)
mascot_daemon_merge.mgf	26789	113	540	P17742|PPIA_MOUSE	Peptidyl-prolyl cis-trans isomerase A OS=Mus musculus GN=Ppia PE=1 SV=2	18131	48.2		7	9		VSFELFADK	FEDENFILK	EGMNIVEAMER + 2 Oxidation (M)	VSFELFADKVPK	IIPGFMCQGGDFTR	IIPGFMCQGGDFTR + Oxidation (M)	SIYGEKFEDENFILK	HTGPGILSMANAGPNTNGSQFFICTAK + Oxidation (M)
mascot_daemon_merge.mgf	26789	114	537	Q64511|TOP2B_MOUSE	DNA topoisomerase 2-beta OS=Mus musculus GN=Top2b PE=1 SV=2	182707	7		11	12		IVGLQYK	SPSDLWK	LCNIFSTK	FKMEKLDK + Oxidation (M)	EVTFVPGLYK	KSYDDAESLK + 2 Phospho (ST)	EWLTNFMEDR + Oxidation (M)	LLFPAVDDNLLK	IFDEILVNAADNK	QIMENAEINNIIK + Oxidation (M)	IMIMTDQDQDGSHIK + 2 Oxidation (M)
mascot_daemon_merge.mgf	26789	115	533	P62141|PP1B_MOUSE	Serine/threonine-protein phosphatase PP1-beta catalytic subunit OS=Mus musculus GN=Ppp1cb PE=1 SV=3	37961	30.9		8	10		IVQMTEAEVR + Oxidation (M)	YPENFFLLR	IKYPENFFLLR	AHQVVEDGYEFFAK	ICGDIHGQYTDLLR	YQYGGLNSGRPVTPPR	EIFLSQPILLELEAPLK	IFCCHGGLSPDLQSMEQIR + Oxidation (M)
mascot_daemon_merge.mgf	26789	116	531	Q7TPV4|MBB1A_MOUSE	Myb-binding protein 1A OS=Mus musculus GN=Mybbp1a PE=1 SV=2	152854	6.8		7	7		LPNVALDLLR	AQDASLNVPER	VYSASLESLLTK	AEPATPAEAAQSDR	LSVDLTAPLGVLQSK	SPAPSNPTLSPSTPAK	LVQLADMLLNHNR + Oxidation (M)
mascot_daemon_merge.mgf	26789	117	522	Q9CVB6|ARPC2_MOUSE	Actin-related protein 2/3 complex subunit 2 OS=Mus musculus GN=Arpc2 PE=1 SV=3	34450	31.3		9	14		VFMQEFK + Oxidation (M)	IIEETLALK	MILLEVNNR	MILLEVNNR + Oxidation (M)	YFQFQEEGK	DSIVHQAGMLK + Oxidation (M)	ELQAHGADELLK	DNTINLIHTFR	ASHTAPQVLFSHR	KDRVTVVFSTVFK + 3 Phospho (ST)
mascot_daemon_merge.mgf	26789	118	519	P62270|RS18_MOUSE	40S ribosomal protein S18 OS=Mus musculus GN=Rps18 PE=2 SV=3	17708	37.5		8	12		HFWGLR	IAFAITAIK	IPDWFLNR	VITIMQNPR	KIAFAITAIK	VITIMQNPR + Oxidation (M)	AGELTEDEVER	YSQVLANGLDNK	RAGELTEDEVER
mascot_daemon_merge.mgf	26789	119	518	P10126|EF1A1_MOUSE	Elongation factor 1-alpha 1 OS=Mus musculus GN=Eef1a1 PE=1 SV=3	50424	27.3		9	18		QLIVGVNK	QTVAVGVIK	LPLQDVYK	IGGIGTVPVGR	EHALLAYTLGVK	YYVTIIDAPGHR	RYEEIVKEVSTYIK + Phospho (ST)	VETGVLKPGMVVTFAPVNVTTEVK + Oxidation (M)	SGDAAIVDMVPGKPMCVESFSDYPPLGR + 2 Oxidation (M)
mascot_daemon_merge.mgf	26789	120	517	P49312|ROA1_MOUSE	Heterogeneous nuclear ribonucleoprotein A1 OS=Mus musculus GN=Hnrnpa1 PE=1 SV=2	34289	27.5		9	13		KIFVGGIK	DYFEQYGK	IEVIEIMTDR + Oxidation (M)	SESPKEPEQLR	GFAFVTFDDHDSVDK	LFIGGLSFETTDESLR	RGFAFVTFDDHDSVDK	KLFIGGLSFETTDESLR	NQGGYGGSSSSSSYGSGR + 4 Phospho (ST)
mascot_daemon_merge.mgf	26789	121	514	P57784|RU2A_MOUSE	U2 small nuclear ribonucleoprotein A&apos; OS=Mus musculus GN=Snrpa1 PE=1 SV=2	28454	38.8		8	11		LYVIYK	KLDGFPLLR	SLTYLSILR	GLLQSGQIPGR	TFNPGAGLPTDK	SLTYLSILR + Phospho (ST); Phospho (Y)	NAIANASTLAEVER	LTAELIEQAAQYTNAVR	RSGPSDEGEEEIEDDTVTNGS + 2 Phospho (ST)
mascot_daemon_merge.mgf	26789	122	511	A2ASS6|TITIN_MOUSE	Titin OS=Mus musculus GN=Ttn PE=1 SV=1	3933362	2		54	68		VSTKVIR	LIIEGIR	ATNSVGSK + Phospho (ST)	IRSVSPR + Phospho (ST)	VIAENMAGK + Oxidation (M)	IKIIRGLR	LTSGEAPGVR	KYTMSEK + Oxidation (M); Phospho (ST); Phospho (Y)	KYRLFTQK	LYPPSPPR + Phospho (ST); Phospho (Y)	AMLKKTPALK + Oxidation (M)	NITFTSVIR + Phospho (ST)	IEGDLRAMLK + Oxidation (M)	ISVTDTVSILK	DGSNIRESPK + Phospho (ST)	STVTITDSKR + Phospho (ST)	TCEIEIGQLK	KSTVTITDSK + 2 Phospho (ST)	KTVIVRAGASLR	VRQFTVKEIR	SELIIKNALRK	QLPPSFARQLK	DLSLIVTGLKEGK	YSITAKNKAGQK + Phospho (ST)	NDAGTASCSIELK + Phospho (ST)	TKSSISLAWKPPAK	AGIGPPSDASNPVLMK + Oxidation (M)	VLKLLEGNEYIFR	SSNYVSSLEILR + 2 Phospho (ST); Phospho (Y)	WVRVNKTPIADLK + Phospho (ST)	TTPTTLALEKTK + 4 Phospho (ST)	WFRNEEAIFDSSK	FRVAARNAVGVSMPR + Oxidation (M)	VSTQKTSEVTSQK + 3 Phospho (ST)	EAAILYKPAVSTKTVK	VTGLTEGCEYFFR + Phospho (ST); Phospho (Y)	KPELPSDEEVPEAPR + Phospho (ST)	AGTKIELPATVTGKPEPK
mascot_daemon_merge.mgf	26789	123	508	Q99K48|NONO_MOUSE	Non-POU domain-containing octamer-binding protein OS=Mus musculus GN=Nono PE=1 SV=3	54620	29.4		8	10		AVVIVDDR	VELDNMPLR + Oxidation (M)	GIVEFSGKPAAR	FACHSASLTVR	FAQPGSFEYEYAMR	FAQPGSFEYEYAMR + Oxidation (M)	LFVGNLPPDITEEEMR + Oxidation (M)	FGQAATMEGIGAIGGTPPAFNRPAPGAEFAPNK + Oxidation (M)	GAMPPAPVPPGTPAPPGPATMMPDGTLGLTPPTTER + 3 Oxidation (M)
mascot_daemon_merge.mgf	26789	124	506	P14131|RS16_MOUSE	40S ribosomal protein S16 OS=Mus musculus GN=Rps16 PE=2 SV=4	16549	50.7		9	12		TLLVADPR	ALVAYYQK	DILIQYDR	LLEPVLLLGK	GPLQSVQVFGR	GGGHVAQIYAIR	EIKDILIQYDR	VNGRPLEMIEPR + Oxidation (M)	VKGGGHVAQIYAIR
mascot_daemon_merge.mgf	26789	125	504	Q8VIJ6|SFPQ_MOUSE	Splicing factor, proline- and glutamine-rich OS=Mus musculus GN=Sfpq PE=1 SV=1	75508	14.4		8	12		AVVIVDDR	FATHAAALSVR	YGEPGEVFINK	FGQGGAGPVGGQGPR	FAQHGTFEYEYSQR	LFVGNLPADITEDEFK	LFVGNLPADITEDEFKR	MPGGPKPGGGPGMGAPGGHPKPPHR + Oxidation (M)	MPGGPKPGGGPGMGAPGGHPKPPHR + 2 Oxidation (M)
mascot_daemon_merge.mgf	26789	126	496	P62889|RL30_MOUSE	60S ribosomal protein L30 OS=Mus musculus GN=Rpl30 PE=2 SV=2	12947	67		7	8		MVAAKKTK + Oxidation (M)	SEIEYYAMLAK + Oxidation (M)	LVILANNCPALR	YVLGYKQTLK + 2 Phospho (Y)	KSEIEYYAMLAK + Oxidation (M)	VCTLAIIDPGDSDIIR	TGVHHYSGNNIELGTACGK
mascot_daemon_merge.mgf	26789	127	496	Q99JY9|ARP3_MOUSE	Actin-related protein 3 OS=Mus musculus GN=Actr3 PE=1 SV=3	47783	29.4		7	10		FMEQVIFK + Oxidation (M)	QYTGVNAISK	NIVLSGGSTMFR + Oxidation (M)	LGYAGNTEPQFIIPSCIAIK	GVDDLDFFIGDEAIEKPTYATK	AEPEDHYFLLTEPPLNTPENR	TLTGTVIDSGDGVTHVIPVAEGYVIGSCIK
mascot_daemon_merge.mgf	26789	128	492	Q61584|FXR1_MOUSE	Fragile X mental retardation syndrome-related protein 1 OS=Mus musculus GN=Fxr1 PE=1 SV=2	76517	18.9		8	8		LQIDEQLR	IYGESAEAVK	VNILSDMHLR + Oxidation (M)	QPVTVADYISR	EISEGDEVEVYSR	EDLMGLAIGTHGSNIQQAR + Oxidation (M)	RGPNYTSGYGTNSELSNPSETESER	DPDSNPYSLLDNTESDQTADTDASESHHSTNR
mascot_daemon_merge.mgf	26789	129	492	Q8BL97|SFRS7_MOUSE	Splicing factor, arginine/serine-rich 7 OS=Mus musculus GN=Sfrs7 PE=1 SV=1	31027	26.2		8	23		SRSASPRR + Phospho (ST)	VELSTGMPR + Oxidation (M)	SISRPRSSR	AFSYYGPLR	VYVGNLGTGAGK	VRVELSTGMPR + Oxidation (M)	NPPGFAFVEFEDPR	NPPGFAFVEFEDPRDAEDAVR
mascot_daemon_merge.mgf	26789	130	487	O35286|DHX15_MOUSE	Putative pre-mRNA-splicing factor ATP-dependent RNA helicase DHX15 OS=Mus musculus GN=Dhx15 PE=2 SV=2	91748	12.2		7	12		VIVMSATLDAGK + Oxidation (M)	TLATDILMGVLK + Oxidation (M)	TLATDILMGVLK + Phospho (ST)	EVDDLGPEVGDIK	YGVIILDEAHER	YGVIILDEAHER + Phospho (Y)	THPVEIFYTPEPER	IIPLYSTLPPQQQQR	FAHIDGDHLTLLNVYHAFK
mascot_daemon_merge.mgf	26789	131	484	O09106|HDAC1_MOUSE	Histone deacetylase 1 OS=Mus musculus GN=Hdac1 PE=1 SV=1	55610	24.7		8	8		LFENLR	ANAEEMTK + Oxidation (M)	ISICSSDKR	YYAVNYPLR	SFNLPMLMLGGGGYTIR + 2 Oxidation (M)	DGIDDESYEAIFKPVMSK + Oxidation (M)	LHISPSNMTNQNTNEYLEK + Oxidation (M)	MLPHAPGVQMQAIPEDAIPEESGDEDEEDPDKR + 2 Oxidation (M); Phospho (ST)
mascot_daemon_merge.mgf	26789	132	482	Q9CYL5|GAPR1_MOUSE	Golgi-associated plant pathogenesis-related protein 1 OS=Mus musculus GN=Glipr2 PE=2 SV=3	17194	56.5		6	8		ASASDGSSFVVAR	EAQQYSEALASTR	GQCGENLAWASYDQTGK	YFPAGNIVNQGFFEENVPPPK	YFPAGNIVNQGFFEENVPPPKK	SYNFQQPGFTSGTGHFTAMVWK + Oxidation (M)
mascot_daemon_merge.mgf	26789	133	476	O70133|DHX9_MOUSE	ATP-dependent RNA helicase A OS=Mus musculus GN=Dhx9 PE=1 SV=2	150692	8.1		8	9		EGERVEPYK + Phospho (Y)	LAAQSCALSLVR	YPSPFFVFGEK	YQILPLHSQIPR	GISHVIVDEIHER	TTQVPQYILDDFIQNDR	LFTAHNNMTNYATVWASK + Oxidation (M)	NELTYQMEQDHNLQSVLQER + Oxidation (M)
mascot_daemon_merge.mgf	26789	134	474	P43276|H15_MOUSE	Histone H1.5 OS=Mus musculus GN=Hist1h1b PE=1 SV=2	22562	22.9		7	16		GGVSLPALK	ALAAGGYDVEK	ATGPPVSELITK	KALAAGGYDVEK	ATGPPVSELITK + Phospho (ST)	KATGPPVSELITK	SETAPAETAAPAPVEK	RKATGPPVSELITK + Phospho (ST)
mascot_daemon_merge.mgf	26789	135	470	O35326|SFRS5_MOUSE	Splicing factor, arginine/serine-rich 5 OS=Mus musculus GN=Sfrs5 PE=3 SV=1	31154	34.4		10	14		LIEGSKR	VSWQDLK	SSLRSRSR	LIVENLSSR	SRSRSVDSGN + 2 Phospho (ST)	GFGFVEFEDPR	DADDAVYELDGK	QAGEVTFADAHRPK	LNEGVVEFASYGDLK	GFGFVEFEDPRDADDAVYELDGK
mascot_daemon_merge.mgf	26789	136	464	Q9D6Z1|NOL5A_MOUSE	Nucleolar protein 5A OS=Mus musculus GN=Nol5a PE=1 SV=2	64880	18.6		7	8		VVSLSEYR	LIAHAGSLTNLAK	LSFYETGEIPR	YPASTVQILGAEK	EAVVQAEEAAAEITR	IDCFSEVPTSVFGEK	VLLGVGDPKIGAAIQEELGYNCQTGGVIAEILR + Phospho (ST); Phospho (Y)
mascot_daemon_merge.mgf	26789	137	459	P14206|RSSA_MOUSE	40S ribosomal protein SA OS=Mus musculus GN=Rpsa PE=1 SV=4	32931	30.8		6	6		LLVVTDPR	FAAATGATPIAGR	KSDGIYIINLK	FTPGTFTNQIQAAFR	AIVAIENPADVSVISSR	ADHQPLTEASYVNLPTIALCNTDSPLR
mascot_daemon_merge.mgf	26789	138	457	Q922F4|TBB6_MOUSE	Tubulin beta-6 chain OS=Mus musculus GN=Tubb6 PE=1 SV=1	50514	22.1		8	12		FPGQLNADLR	LAVNMVPFPR + Oxidation (M)	KLAVNMVPFPR + Oxidation (M)	ISVYYNESSSK + 2 Phospho (ST); Phospho (Y)	ALTVPELTQQMFDAK	NSSYFVEWIPNNVK	ALTVPELTQQMFDAK + Oxidation (M)	GHYTEGAELVDSVLDVVR	GLKMASTFIGNSTAIQELFK
mascot_daemon_merge.mgf	26789	139	456	P35564|CALX_MOUSE	Calnexin OS=Mus musculus GN=Canx PE=1 SV=1	67635	19.5		8	9		DDTDDEIAK	GSLSGWILSK	LPGDKGLVLMSR + Oxidation (M)	VVDDWANDGWGLK	APVPTGEVYFADSFDR	KIPNPDFFEDLEPFK	WKPPMIDNPNYQGIWKPR + Oxidation (M)	QKSDAEEDGVTGSQDEEDSKPK + Phospho (ST)
mascot_daemon_merge.mgf	26789	140	450	Q9WTM5|RUVB2_MOUSE	RuvB-like 2 OS=Mus musculus GN=Ruvbl2 PE=2 SV=3	51252	23.5		9	13		ATVAATTK + Phospho (ST)	MIESLTK + Phospho (ST)	MIESLTK + Oxidation (M); Phospho (ST)	AVLIAGQPGTGK	FVQCPDGELQK	QASQGMVGQLAAR + Oxidation (M)	DKVQAGDVITIDK	EYQDAFLFNELK	TQGFLALFSGDTGEIK	GTSYQSPHGIPIDLLDR	GTSYQSPHGIPIDLLDR + Phospho (Y)
mascot_daemon_merge.mgf	26789	141	446	Q9D898|ARP5L_MOUSE	Actin-related protein 2/3 complex subunit 5-like protein OS=Mus musculus GN=Arpc5l PE=1 SV=1	17027	53.6		5	5		ALAVGGLGSIIR	RVDIDEFDENK	SSEIEQAVQSLDR	GFEKPTENSSAVLLQWHEK	FVDEHEEAAAAAGEPGPDPCEVDGLLR
mascot_daemon_merge.mgf	26789	142	441	Q99KG3|RBM10_MOUSE	RNA-binding protein 10 OS=Mus musculus GN=Rbm10 PE=1 SV=1	103773	11.2		8	12		LDQQALPLGGR	LASDDRPSPPR + Phospho (ST)	QGIVTPIEAQTR	MLPQAATEDDIR + Oxidation (M)	ESATADAGYAILEK	HRHSPTGPPGFPR + Phospho (ST)	GFAFVEFSHLQDATR	YGGISTASVDFEQPTR
mascot_daemon_merge.mgf	26789	143	441	P02535|K1C10_MOUSE	Keratin, type I cytoskeletal 10 OS=Mus musculus GN=Krt10 PE=1 SV=3	57906	16.7		8	12		LAADDFR	LENEIQTYR	QSVEADINGLR	ALEESNYELEGK	QSLEASLAETEGR	NQYEQLAEKNR + Phospho (Y)	QFSSSRSGGGGGGGSVRVSSTR + Phospho (ST)	QFSSSRSGGGGGGGSVRVSSTR + 2 Phospho (ST)	MSVLYSSSSKQFSSSRSGGGGGGGSVR + 2 Phospho (ST)
mascot_daemon_merge.mgf	26789	144	440	Q9CQF3|CPSF5_MOUSE	Cleavage and polyadenylation specificity factor subunit 5 OS=Mus musculus GN=Nudt21 PE=2 SV=1	26281	28.6		6	6		LMTEILGR + Oxidation (M)	TVEGVLIVHEHR	YIQQTKPLTLER	TINLYPLTNYTFGTK	LPGGELNPGEDEVEGLK	LPGGELNPGEDEVEGLKR
mascot_daemon_merge.mgf	26789	145	438	P60843|IF4A1_MOUSE	Eukaryotic initiation factor 4A-I OS=Mus musculus GN=Eif4a1 PE=2 SV=1	46353	28.3		8	9		YLSPKYIK	KVDWLTEK	GYDVIAQAQSGTGK	MFVLDEADEMLSR + 2 Oxidation (M)	KGVAINMVTEEDKR + Oxidation (M)	LQMEAPHIIVGTPGR + Oxidation (M)	GIYAYGFEKPSAIQQR	LNSNTQVVLLSATMPSDVLEVTKKFMR + 2 Oxidation (M); 2 Phospho (ST)
mascot_daemon_merge.mgf	26789	146	437	P60122|RUVB1_MOUSE	RuvB-like 1 OS=Mus musculus GN=Ruvbl1 PE=1 SV=1	50524	17.8		6	8		GLGLDESGLAK	AVLLAGPPGTGK	TISHVIIGLK	YSVQLLTPANLLAK	ALESSIAPIVIFASNR	GTEDITSPHGIPLDLLDR
mascot_daemon_merge.mgf	26789	147	435	Q3UIL6|PKHA7_MOUSE	Pleckstrin homology domain-containing family A member 7 OS=Mus musculus GN=Plekha7 PE=1 SV=2	127291	10.8		9	11		SLLEVPR	AFFFQEK	SVDISLGGSPRK	LLQEDLVHIR	IEDVMAGLSANK + Oxidation (M)	TLSQGEKTGLLSAR + Phospho (ST)	HGSPTAPIGAGSPEFTEQGR	ALIYSTTTAGSQMEHSGMR + 2 Oxidation (M)	SPYLPAEEDALFVDLPGGPR	ALIYSTTTAGSQMEHSGMR + 4 Phospho (ST)
mascot_daemon_merge.mgf	26789	148	435	Q08288|LYAR_MOUSE	Cell growth-regulating nucleolar protein OS=Mus musculus GN=Lyar PE=1 SV=2	44165	21.4		6	11		MKLPEQPEEGEAK + Oxidation (M)	ELLQQISAFDNVPR	NGGPGEDAAEGQTKTAAGKR + 2 Phospho (ST)	NQEAGHEAAGEEAAEASGPPEK	NQEAGHEAAGEEAAEASGPPEKK	AQGGQASEEGADRNGGPGEDAAEGQTK
mascot_daemon_merge.mgf	26789	149	434	P61205|ARF3_MOUSE	ADP-ribosylation factor 3 OS=Mus musculus GN=Arf3 PE=2 SV=2	20645	32		5	6		MLAEDELR + Oxidation (M)	ILMVGLDAAGK	DAVLLVFANK	ILMVGLDAAGK + Oxidation (M)	NISFTVWDVGGQDK	QDLPNAMNAAEITDK + Oxidation (M)
mascot_daemon_merge.mgf	26789	149	434	P84078|ARF1_MOUSE	ADP-ribosylation factor 1 OS=Mus musculus GN=Arf1 PE=1 SV=2	20741	32		5	6		MLAEDELR + Oxidation (M)	ILMVGLDAAGK	DAVLLVFANK	ILMVGLDAAGK + Oxidation (M)	NISFTVWDVGGQDK	QDLPNAMNAAEITDK + Oxidation (M)
mascot_daemon_merge.mgf	26789	150	433	P62242|RS8_MOUSE	40S ribosomal protein S8 OS=Mus musculus GN=Rps8 PE=1 SV=2	24475	34.1		6	10		ELEFYLR	LTPEEEEILNK	NCIVLIDSTPYR	ISSLLEEQFQQGK	QWYESHYALPLGR	IIDVVYNASNNELVR
mascot_daemon_merge.mgf	26789	151	424	P05064|ALDOA_MOUSE	Fructose-bisphosphate aldolase A OS=Mus musculus GN=Aldoa PE=1 SV=2	39787	28.6		7	12		QLLLTADDR	GILAADESTGSIAK	ADDGRPFPQVIK	PHPYPALTPEQK	LQSIGTENTEENRR	IGEHTPSALAIMENANVLAR + Oxidation (M)	GVVPLAGTNGETTTQGLDGLSER
mascot_daemon_merge.mgf	26789	152	424	Q8C854|MYEF2_MOUSE	Myelin expression factor 2 OS=Mus musculus GN=Myef2 PE=1 SV=1	63482	17.3		7	7		MGPGIGAILER + Oxidation (M)	GFLSGPMGSGMR + 2 Oxidation (M)	NLPFDLTWQK	GCGVVEFKDEEFVK	SEAAAGDDGSQQQPAEPR	SKGCGTVRFESAESAEK + Phospho (ST)	YDLSGRPLNIKEDPDGENAR
mascot_daemon_merge.mgf	26789	153	418	O08810|U5S1_MOUSE	116 kDa U5 small nuclear ribonucleoprotein component OS=Mus musculus GN=Eftud2 PE=2 SV=1	110261	12.7		8	8		IDRLILELK	ITMIAEPLEK + Oxidation (M)	GGGQIIPTARR + Phospho (ST)	VVYSAFLMATPR + Oxidation (M); Phospho (ST)	ILDAVVAQEPLHR	IYADTFGDINYQEFAK	VPAGNWVLIEGVDQPIVK	YYPTAEEVYGPEVETIVQEEDTQPLTEPIIKPVK
mascot_daemon_merge.mgf	26789	154	415	P68254|1433T_MOUSE	14-3-3 protein theta OS=Mus musculus GN=Ywhaq PE=1 SV=1	28046	29.4		6	9		NLLSVAYK	VFYLKMK + Oxidation (M)	DSTLIMQLLR	DSTLIMQLLR + Oxidation (M)	AVTEQGAELSNEER	VISSIEQKTDTSDKK + Phospho (ST)	QTIENSQGAYQEAFDISK
mascot_daemon_merge.mgf	26789	155	412	Q9CZX8|RS19_MOUSE	40S ribosomal protein S19 OS=Mus musculus GN=Rps19 PE=1 SV=3	16076	36.6		7	11		GGAGVGSMTK + Phospho (ST)	VLQALEGLK	VPEWVDTVK	RVLQALEGLK	DVNQQEFVR	LKVPEWVDTVK	ELAPYDENWFYTR
mascot_daemon_merge.mgf	26789	156	406	P25976|UBF1_MOUSE	Nucleolar transcription factor 1 OS=Mus musculus GN=Ubtf PE=1 SV=1	89795	16.2		11	11		YIQDFQR	DYEVELLR	EAALKAQSER + Phospho (ST)	LHPEMSNLDLTK + Oxidation (M)	TPQQLWYTHEK	FLESLPEEEQQR	FREDHPDLIQNAK	TLTELILDAQEHVK	LHPEMSNLDLTKILSK + Phospho (ST)	QLQEERPELSESELTR	RAEEIWQQSVIGDYLAR
mascot_daemon_merge.mgf	26789	157	406	Q61466|SMRD1_MOUSE	SWI/SNF-related matrix-associated actin-dependent regulator of chromatin subfamily D member 1 OS=Mus musculus GN=Smarcd1 PE=1 SV=2	55179	18.9		7	7		FSEIPQR	KFSSFFK + Phospho (ST)	IFISNTFNPAK	TMTDVVGNPEEER + Oxidation (M)	SDAEDGEGTVASWELR	ELVPESQAYMDLLAFER + Oxidation (M)	KRPAPQQIQQVQQQAVQNR
mascot_daemon_merge.mgf	26789	158	405	Q9WTQ5|AKA12_MOUSE	A-kinase anchor protein 12 OS=Mus musculus GN=Akap12 PE=1 SV=1	181156	6.9		9	18		AEEASKDK	ESELKQSTEK + Phospho (ST)	MGAGSSTEQR + Oxidation (M); 3 Phospho (ST)	TLVHTVSVAVIDGTR	IVQSVIQTAVDQFAR	TLVHTVSVAVIDGTR + 2 Phospho (ST)	DVLEPTQALAAGAVPILAK	VKEDSQVPATQTLQRAGPK + Phospho (ST)	SATLSSTESTASGMQDEVR + Oxidation (M); 3 Phospho (ST)	VKSATLSSTESTASGMQDEVR + Phospho (ST)
mascot_daemon_merge.mgf	26789	159	405	P09803|CADH1_MOUSE	Epithelial cadherin OS=Mus musculus GN=Cdh1 PE=1 SV=1	98708	12.1		6	7		KDLEIGEYK	VTDDDAPNTPAWK	DTGVISVLTSGLDR	DTANWLEINPETGAIFTR	VFYSITGQGADKPPVGVFIIER	VSATDADDDVNTYNAAIAYTIVSQDPELPHK	VSATDADDDVNTYNAAIAYTIVSQDPELPHK + Phospho (ST); Phospho (Y)
mascot_daemon_merge.mgf	26789	160	401	P43277|H13_MOUSE	Histone H1.3 OS=Mus musculus GN=Hist1h1d PE=1 SV=2	22086	22.2		5	14		SGVSLAALK	ALAAAGYDVEK	ASGPPVSELITK	KASGPPVSELITK	SETAPAAPAAPAPVEK
mascot_daemon_merge.mgf	26789	161	400	Q91YQ5|RPN1_MOUSE	Dolichyl-diphosphooligosaccharide--protein glycosyltransferase subunit 1 OS=Mus musculus GN=Rpn1 PE=2 SV=1	68657	14		8	8		FPLFGGWK	KDTYLENEK + Phospho (ST); Phospho (Y)	NIQVDSPYDISR	ASSFVLALEPELESR	VTAEVVLVHPGGGSTSR	DTYLENEKLSSGKR + Phospho (ST)	DTYLENEKLSSGK + 2 Phospho (ST); Phospho (Y)	NLVEQHIQDIVVHYTFNK
mascot_daemon_merge.mgf	26789	162	398	P14869|RLA0_MOUSE	60S acidic ribosomal protein P0 OS=Mus musculus GN=Rplp0 PE=1 SV=3	34366	28.1		6	7		EDLTEIR	IIQLLDDYPK	TSFFQALGITTK	EDLTEIRDMLLANK + Oxidation (M)	AGAIAPCEVTVPAQNTGLGPEK	AFLADPSAFAAAAPAAAATTAAPAAAAAPAK
mascot_daemon_merge.mgf	26789	163	397	P97351|RS3A_MOUSE	40S ribosomal protein S3a OS=Mus musculus GN=Rps3a PE=1 SV=3	30094	32.2		8	12		APAMFNIR	KVVDPFSK	APAMFNIR + Oxidation (M)	LFCVGFTK	KKMMEIMTR + Oxidation (M); Phospho (ST)	ADGYEPPVQESV	LMELHGEGGSSGK	NCLTNFHGMDLTR	NCLTNFHGMDLTR + Oxidation (M)	ACQSIYPLHDVFVR
mascot_daemon_merge.mgf	26789	164	396	P42932|TCPQ_MOUSE	T-complex protein 1 subunit theta OS=Mus musculus GN=Cct8 PE=1 SV=3	60088	13.5		6	6		LATNAAVTVLR	KFAEAFEAIPR	AIAGTGANVIVTGGK	LFVTNDAATILR	LVPGGGATEIELAK	YNIMLVRLNSK + Oxidation (M); Phospho (ST); Phospho (Y)
mascot_daemon_merge.mgf	26789	165	395	P51881|ADT2_MOUSE	ADP/ATP translocase 2 OS=Mus musculus GN=Slc25a5 PE=1 SV=3	33138	17.8		5	5		GNLANVIR	EQGVLSFWR	AAYFGIYDTAK	DFLAGGVAAAISK	YFPTQALNFAFK
mascot_daemon_merge.mgf	26789	166	395	P63163|RSMN_MOUSE	Small nuclear ribonucleoprotein-associated protein N OS=Mus musculus GN=Snrpn PE=2 SV=1	24769	21.7		6	8		IFIGTFK	VLGLVLLR	RVLGLVLLR	MLQHIDYR + Oxidation (M)	GENLVSMTVEGPPPK + Oxidation (M)	HMNLILCDCDEFR + Oxidation (M)
mascot_daemon_merge.mgf	26789	167	394	Q8BK67|RCC2_MOUSE	Protein RCC2 OS=Mus musculus GN=Rcc2 PE=2 SV=1	56689	17.3		7	8		LFDFPGR	LPEYTPR	VFSWGFGGYGR	AAGAAAIITEPEHTK	TKDGQILPVPNVVVR	DVACGANHTLVLDSQK	NHTLALTDTGSVFAFGENK
mascot_daemon_merge.mgf	26789	166	392	P27048|RSMB_MOUSE	Small nuclear ribonucleoprotein-associated protein B OS=Mus musculus GN=Snrpb PE=2 SV=1	23811	22.5		6	8		IFIGTFK	VLGLVLLR	RVLGLVLLR	MLQHIDYR + Oxidation (M)	GENLVSMTVEGPPPK + Oxidation (M)	HMNLILCDCDEFR + Oxidation (M)
mascot_daemon_merge.mgf	26789	168	388	O08856|ELL_MOUSE	RNA polymerase II elongation factor ELL OS=Mus musculus GN=Ell PE=2 SV=1	67706	13.8		8	10		SAIVIKAGGR + Phospho (ST)	FTQLDAQLR	ATPINLASAIR	RFTQLDAQLR	VLHLLALRPYR	SSGSGASSVVQRPFR	IEQITRRFTQLDAQLR	THDPLADVSNDLGHSTQDYK
mascot_daemon_merge.mgf	26789	169	386	Q99020|ROAA_MOUSE	Heterogeneous nuclear ribonucleoprotein A/B OS=Mus musculus GN=Hnrnpab PE=1 SV=1	30926	20		5	6		GFVFITFK	FGEVVDCTIK	MFVGGLSWDTSK + Oxidation (M)	EVYQQQQYGSGGR	IFVGGLNPEATEEK
mascot_daemon_merge.mgf	26789	170	383	P62281|RS11_MOUSE	40S ribosomal protein S11 OS=Mus musculus GN=Rps11 PE=2 SV=3	18590	46.2		7	10		ILSGVVTK	QPTIFQNK	DYLHYIR	CPFTGNVSIR	EAIEGTYIDKK	NMSVHLSPCFR	NMSVHLSPCFR + Oxidation (M)	DVQIGDIVTVGECRPLSK
mascot_daemon_merge.mgf	26789	171	383	Q9Z204|HNRPC_MOUSE	Heterogeneous nuclear ribonucleoproteins C1/C2 OS=Mus musculus GN=Hnrnpc PE=1 SV=1	34421	25.2		8	8		VPPPPPIAR	GSSSKSGK + 3 Phospho (ST)	SDVEAIFSK	KSDVEAIFSK	LKGDDLQAIKK	VFIGNLNTLVVK	QADLSFSSPVEMK + Oxidation (M)	MIAGQVLDINLAAEPK + Oxidation (M)
mascot_daemon_merge.mgf	26789	172	383	P61982|1433G_MOUSE	14-3-3 protein gamma OS=Mus musculus GN=Ywhag PE=1 SV=2	28456	27.5		6	9		NLLSVAYK	VFYLKMK + Oxidation (M)	YLAEVATGEK	DSTLIMQLLR	DSTLIMQLLR + Oxidation (M)	NVTELNEPLSNEER	TAFDDAIAELDTLNEDSYKDSTLIMQLLR + Oxidation (M); 3 Phospho (ST)
mascot_daemon_merge.mgf	26789	173	382	P26369|U2AF2_MOUSE	Splicing factor U2AF 65 kDa subunit OS=Mus musculus GN=U2af2 PE=1 SV=3	53825	16.6		4	5		NFAFLEFR	LFIGGLPNYLNDDQVK	SVDETTQAMAFDGIIFQGQSLK + Oxidation (M)	RPHDYQPLPGMSENPSVYVPGVVSTVVPDSAHK + Oxidation (M)
mascot_daemon_merge.mgf	26789	174	381	P14602|HSPB1_MOUSE	Heat shock protein beta-1 OS=Mus musculus GN=Hspb1 PE=1 SV=3	23057	37.3		7	8		EGVVEITGK	RVPFSLLR	SPSWEPFR	QLSSGVSEIR	LFDQAFGVPR	VSLDVNHFAPEELTVK	AVTQSAEITIPVTFEAR
mascot_daemon_merge.mgf	26789	175	376	P62317|SMD2_MOUSE	Small nuclear ribonucleoprotein Sm D2 OS=Mus musculus GN=Snrpd2 PE=2 SV=1	13632	33.1		4	5		SEMTPEELQK + Oxidation (M)	NNTQVLINCR	EEEEFNTGPLSVLTQSVK	REEEEFNTGPLSVLTQSVK
mascot_daemon_merge.mgf	26789	176	375	Q91ZU6|BPA1_MOUSE	Bullous pemphigoid antigen 1, isoforms 1/2/3/4 OS=Mus musculus GN=Dst PE=1 SV=1	838425	3.8		23	41		QLEGILK	ELIEGSR	SPASKLDK	LAKMVELK + Oxidation (M)	VQMQELSTR + Oxidation (M)	MKCAQLNLK + Oxidation (M)	VEEIDAAILR	LVQGPDSSGILK	QKACMQTFLK	QQMSSKEISTK	LKQEIEQQAPK	DIIDELVTSGHK	DKEVIPQEIEEVK	YDDLSKCVNER + Phospho (ST); Phospho (Y)	FKEMEDTIQEKK + Oxidation (M); Phospho (ST)	LQNVQIALDYLKR + Phospho (Y)	KQSVDQALLNGLELLK	IKEQIGENKSVSVDMEK + Oxidation (M)	TPSRPGSRAGSKAGSR + 5 Phospho (ST)	AGKPLFSKQQMSSKEISTK + Oxidation (M); 2 Phospho (ST)	DLIDPCTSEKVSLTDMVQR + Oxidation (M); Phospho (ST)	QLEETKALQGQISSQQVAVEK + 3 Phospho (ST)	LSDKLQTFLETQSQALTEVAMPGK + Oxidation (M); 2 Phospho (ST)
mascot_daemon_merge.mgf	26789	177	369	Q9Z1X4|ILF3_MOUSE	Interleukin enhancer-binding factor 3 OS=Mus musculus GN=Ilf3 PE=1 SV=2	96360	10.9		6	6		EATDAIGHLDR	LNQLKPGLQYK	AVSDWIDEQEK	SIGTANRPMGAGEALR + Oxidation (M)	VLAGETLSVNDPPDVLDR	ASYSSGYQSHQGQQQPYNQSQYSSYGTPQGK
mascot_daemon_merge.mgf	26789	178	366	P70248|MYO1F_MOUSE	Myosin-If OS=Mus musculus GN=Myo1f PE=2 SV=1	126610	7.6		7	8		DLILTPK	ISNFLLEK	LTSRKMDSK + Oxidation (M)	WTPIEYFNNK	AEQEEYVQEGIR	DIILQSNPLLEAFGNAK	QSGVDDMVLLSQITEDAIVR + Phospho (ST)
mascot_daemon_merge.mgf	26789	179	364	Q9CQ22|CK059_MOUSE	UPF0404 protein C11orf59 homolog OS=Mus musculus PE=1 SV=1	17852	38.5		4	4		LAVLSSSLTHWK	TDEQALLSSILAK	IAAYAYSALSQIR	TASNIIDVSAADSQGMEQHEYMDR + 2 Oxidation (M)
mascot_daemon_merge.mgf	26789	180	361	P62827|RAN_MOUSE	GTP-binding nuclear protein Ran OS=Mus musculus GN=Ran PE=1 SV=3	24579	27.3		5	6		LVLVGDGGTGK	NLQYYDISAK	FNVWDTAGQEK	VCENIPIVLCGNK	SNYNFEKPFLWLAR
mascot_daemon_merge.mgf	26789	181	361	P08752|GNAI2_MOUSE	Guanine nucleotide-binding protein G(i), alpha-2 subunit OS=Mus musculus GN=Gnai2 PE=1 SV=4	41015	22.3		7	7		MFDVGGQR	LLLLGAGESGK	SKMIDKNLR	LFDSICNNK	EIYTHFTCATDTK	AMGNLQIDFADPQR + Oxidation (M)	IAQSDYIPTQQDVLR
mascot_daemon_merge.mgf	26789	182	361	P01837|IGKC_MOUSE	Ig kappa chain C region OS=Mus musculus PE=1 SV=1	11942	50		5	23		WKIDGSER	TSTSPIVKSFNR	DSTYSMSSTLTLTK	DSTYSMSSTLTLTK + Oxidation (M)	QNGVLNSWTDQDSK	DSTYSMSSTLTLTKDEYER	DSTYSMSSTLTLTKDEYER + Oxidation (M)
mascot_daemon_merge.mgf	26789	183	356	P18760|COF1_MOUSE	Cofilin-1 OS=Mus musculus GN=Cfl1 PE=1 SV=3	18776	40.4		5	6		AVLFCLSEDKK	YALYDATYETK	MIYASSKDAIK + Oxidation (M); 2 Phospho (ST)	HELQANCYEEVKDR	EILVGDVGQTVDDPYTTFVK
mascot_daemon_merge.mgf	26789	184	353	P62996|TRA2B_MOUSE	Splicing factor, arginine/serine-rich 10 OS=Mus musculus GN=Sfrs10 PE=1 SV=1	33760	27.8		6	7		VDFSITK	GYDDRDYYSR	GYDDRDYYSR + Phospho (Y)	GFAFVYFENVDDAK	RRHSHSHSPMSTR + Oxidation (M); 2 Phospho (ST)	YGPIADVSIVYDQQSR	RPHTPTPGIYMGRPTYGSSR + Oxidation (M)
mascot_daemon_merge.mgf	26789	185	352	P30681|HMGB2_MOUSE	High mobility group protein B2 OS=Mus musculus GN=Hmgb2 PE=1 SV=3	24318	26.7		5	7		IEHPGLSIGDTAK	HPDSSVNFAEFSK	MSSYAFFVQTCR + Oxidation (M)	IKIEHPGLSIGDTAK	RPPSAFFLFCSENRPK
mascot_daemon_merge.mgf	26789	186	347	P08249|MDHM_MOUSE	Malate dehydrogenase, mitochondrial OS=Mus musculus GN=Mdh2 PE=1 SV=3	36045	22.5		6	6		ANTFVAELK	MIAEAIPELK + Oxidation (M)	IFGVTTLDIVR	GYLGPEQLPDCLK	VDFPQDQLATLTGR	VAVLGASGGIGQPLSLLLK
mascot_daemon_merge.mgf	26789	187	347	P68510|1433F_MOUSE	14-3-3 protein eta OS=Mus musculus GN=Ywhah PE=1 SV=2	28365	24		6	10		NLLSVAYK	VFYLKMK + Oxidation (M)	YLAEVASGEK	DSTLIMQLLR	DSTLIMQLLR + Oxidation (M)	YLAEVASGEK + Phospho (ST); Phospho (Y)	AVTELNEPLSNEDR	NCNDFQYESKVFYLK + 2 Phospho (Y)
mascot_daemon_merge.mgf	26789	188	344	A2TJV2|PALM3_MOUSE	Paralemmin-3 OS=Mus musculus GN=Palm3 PE=2 SV=1	79140	14.4		8	9		LQEEIGAAR	VEEVVLEAIGAR	EVEKVEGIEEK	KPEGSLETERK + Phospho (ST)	TTEILLDGEIGDK	ATENSATGPTDVELEAK	GGEAEPVTTEKPLVTEK	TGGEGSLDEEAEGSKK + 3 Phospho (ST)
mascot_daemon_merge.mgf	26789	189	343	P30999|CTND1_MOUSE	Catenin delta-1 OS=Mus musculus GN=Ctnnd1 PE=1 SV=2	105430	13.5		8	10		HAIPNLVK	RTGTPSDPR	GIPILVGLLDHPK	ALSAIAELLTSEHER	SGDLGDMEPLKGAPLMQK + Oxidation (M)	NGNGGPGPYVGQAGTATLPR + Phospho (ST)	SDKKPDREEIPMSNMGSNTK + 2 Oxidation (M)	MEIVDHALHALTDEVIIPHSGWER + Oxidation (M)
mascot_daemon_merge.mgf	26789	190	342	O08583|THOC4_MOUSE	THO complex subunit 4 OS=Mus musculus GN=Thoc4 PE=1 SV=3	26924	31.4		4	4		SLGTADVHFER	QQLSAEELDAQLDAYNAR	QLPDKWQHDLFDSGFGGGAGVETGGK	QYNGVPLDGRPMNIQLVTSQIDTQR + Oxidation (M)
mascot_daemon_merge.mgf	26789	191	339	Q9D4J1|EFHD1_MOUSE	EF-hand domain-containing protein D1 OS=Mus musculus GN=Efhd1 PE=2 SV=1	27154	30.4		5	7		DGFIDLMELK	DGFIDLMELK + Oxidation (M)	VFNPYTEFPEFSR	AAAGELQEDSGLLALAK	AAAGELQEDSGLLALAK + Phospho (ST)	LMMEKLGAPQTHLGLK + 2 Oxidation (M); Phospho (ST)	SMIKEVDEDFDGKLSFR + Oxidation (M)
mascot_daemon_merge.mgf	26789	192	337	P58252|EF2_MOUSE	Elongation factor 2 OS=Mus musculus GN=Eef2 PE=1 SV=2	96222	12		8	19		GVQYLNEIK	GPLMMYISK + 2 Oxidation (M)	YEWDVAEAR	GGGQIIPTARR + Phospho (ST)	GEGQLSAAERAK	ETVSEESNVLCLSK	KIWCFGPDGTGPNILTDITK	STAISLFYELSENDLNFIK + Phospho (ST)	STAISLFYELSENDLNFIK + Phospho (Y)
mascot_daemon_merge.mgf	26789	193	335	P20152|VIME_MOUSE	Vimentin OS=Mus musculus GN=Vim PE=1 SV=3	53712	21		9	10		FANYIDK	VELQELNDR	EYQDLLNVK	EEAESTLQSFR	NLQEAEEWYK	EKLQEEMLQR + Oxidation (M)	SLYSSSPGGAYVTR	QVQSLTCEVDALK	ETNLESLPLVDTHSK
mascot_daemon_merge.mgf	26789	194	332	P53026|RL10A_MOUSE	60S ribosomal protein L10a OS=Mus musculus GN=Rpl10a PE=1 SV=3	25072	29		6	12		ILGPGLNK	DTLYEAVR	AVDIPHMDIEALK	AVDIPHMDIEALK + Oxidation (M)	KYDAFLASESLIK	QIPRILGPGLNKAGK	FPSLLTHNENMVAK	FPSLLTHNENMVAK + Oxidation (M)
mascot_daemon_merge.mgf	26789	195	328	P62301|RS13_MOUSE	40S ribosomal protein S13 OS=Mus musculus GN=Rps13 PE=1 SV=2	17212	25.2		4	6		GLSQSALPYR	GLTPSQIGVILR	KGLTPSQIGVILR	GLAPDLPEDLYHLIK
mascot_daemon_merge.mgf	26789	196	328	Q587J6|LITD1_MOUSE	LINE-1 type transposase domain-containing protein 1 OS=Mus musculus GN=L1td1 PE=2 SV=1	88705	10.7		8	8		VPNSVDEHR	SSLERGGEALR	ILQDEGFQPR	IFFDIEEFKK	LTADLSPGTIDAR	VSEQEDAVEGLTK	LSALSQVTPLLTNIEK	LSALSQVTPLLTNIEKGR + 2 Phospho (ST)
mascot_daemon_merge.mgf	26789	197	325	Q8BX10|PGAM5_MOUSE	Phosphoglycerate mutase family member 5 OS=Mus musculus GN=Pgam5 PE=2 SV=1	32146	21.2		6	6		VSTDLLR	GVWDTNWDR	ATEPPAWTGAR	REPLSLINLK	NVESGEDELTSR	HSQYHVDGSLEK
mascot_daemon_merge.mgf	26789	198	323	Q9WUM3|COR1B_MOUSE	Coronin-1B OS=Mus musculus GN=Coro1b PE=1 SV=1	54505	16.1		6	6		AIFLADGK	VFTTGFSR	VGIITWHPTAR	NVLSDSRPASYSR	IIDPRRGTLVAER + Phospho (ST)	SGASTATAVTDVPSGNLAGAGEAGK
mascot_daemon_merge.mgf	26789	199	323	P63276|RS17_MOUSE	40S ribosomal protein S17 OS=Mus musculus GN=Rps17 PE=1 SV=2	15571	51.9		5	5		IAGYVTHLMK + Oxidation (M)	VCEEIAIIPSK	VCEEIAIIPSKK	LLDFGSLSNLQVTQPTVGMNFK + Oxidation (M)	DNYVPEVSALDQEIIEVDPDTKEMLK + Oxidation (M)
mascot_daemon_merge.mgf	26789	200	323	Q9JJI8|RL38_MOUSE	60S ribosomal protein L38 OS=Mus musculus GN=Rpl38 PE=2 SV=3	8256	35.7		4	6		YLYTLVITDK	IEEIKDFLLTAR	YLYTLVITDKEK	KIEEIKDFLLTAR
mascot_daemon_merge.mgf	26789	201	322	Q8C0T5|SI1L1_MOUSE	Signal-induced proliferation-associated 1-like protein 1 OS=Mus musculus GN=Sipa1l1 PE=1 SV=2	198106	9.1		9	9		FPFISLASK	GCESVEMTLR + Oxidation (M)	NKTGPAESMDSR + Oxidation (M)	QGTSGDSFFDLLK	SEGPHHITSTPGVPK	IIFRTSELMTLR + Phospho (ST)	QGHSDSHYSSHSSSNTLSSNASSAHSDEK	RQPIPDPGLMPLPDAASDLDWSNLVDAAK + Oxidation (M)	SNSGSFSGCESTSFESALSSHCTNAGVAVLEVPK + 11 Phospho (ST)
mascot_daemon_merge.mgf	26789	202	322	P56959|FUS_MOUSE	RNA-binding protein FUS OS=Mus musculus GN=Fus PE=2 SV=1	52870	11.8		5	9		AAIDWFDGK	GEATVSFDDPPSAK	TGQPMINLYTDR + Oxidation (M)	LKGEATVSFDDPPSAK	APKPDGPGGGPGGSHMGGNYGDDR + Oxidation (M)
mascot_daemon_merge.mgf	26789	203	322	Q9CPW4|ARPC5_MOUSE	Actin-related protein 2/3 complex subunit 5 OS=Mus musculus GN=Arpc5 PE=2 SV=3	16335	41.7		5	5		NGVDLLMK + Oxidation (M)	ALAAGGVGSIVR	QGNMTAALQAALK + Oxidation (M)	KVDVDEYDENK	GFESPSDNSSAVLLQWHEK
mascot_daemon_merge.mgf	26789	204	321	P35550|FBRL_MOUSE	rRNA 2&apos;-O-methyltransferase fibrillarin OS=Mus musculus GN=Fbl PE=2 SV=2	34400	24.8		6	7		AWNPFR	IVALNAHTFLR	NLVPGESVYGEK	DHAVVVGVYRPPPK	LAAAILGGVDQIHIKPGAK	MQQENMKPQEQLTLEPYER + 2 Oxidation (M)
mascot_daemon_merge.mgf	26789	205	319	Q9D0T1|NH2L1_MOUSE	NHP2-like protein 1 OS=Mus musculus GN=Nhp2l1 PE=2 SV=4	14393	40.6		5	6		AYPLADAHLTK	QQIQSIQQSIER	LLDLVQQSCNYK	KLLDLVQQSCNYK	ACGVSRPVIACSVTIK
mascot_daemon_merge.mgf	26789	206	314	P59708|PM14_MOUSE	Pre-mRNA branch site protein p14 OS=Mus musculus GN=Sf3b14 PE=2 SV=1	14690	39.2		4	6		YGINTDPPK	ITAEEMYDIFGK	ITAEEMYDIFGK + Oxidation (M)	GTAYVVYEDIFDAK	NACDHLSGFNVCNR
mascot_daemon_merge.mgf	26789	207	314	Q9JM76|ARPC3_MOUSE	Actin-related protein 2/3 complex subunit 3 OS=Mus musculus GN=Arpc3 PE=1 SV=3	20739	30.9		5	8		AYLQQLR	LIGNMALLPLR	LIGNMALLPLR + Oxidation (M)	VFDPQSDKPSK	PAYHSSLMDPDTK + Oxidation (M)	DTDIVDEAIYYFK
mascot_daemon_merge.mgf	26789	208	314	Q9R0U0|FUSIP_MOUSE	FUS-interacting serine-arginine-rich protein 1 OS=Mus musculus GN=Fusip1 PE=1 SV=2	31339	21		5	7		TRGTSKTDSK + 2 Phospho (ST)	DAEDALHNLDR	QIEIQFAQGDR	GFAYVQFEDVR	YLRPPNTSLFVR
mascot_daemon_merge.mgf	26789	209	314	Q8K3F7|TDH_MOUSE	L-threonine 3-dehydrogenase, mitochondrial OS=Mus musculus GN=Tdh PE=2 SV=1	41777	18.2		4	4		DNVILSDIR	ATLEVMEAPAER + Oxidation (M)	TYNISAMSFTPEELAQALR + Oxidation (M)	YPGIISADSQPGGGTTDYAVQIFHAAAK
mascot_daemon_merge.mgf	26789	210	314	P63168|DYL1_MOUSE	Dynein light chain 1, cytoplasmic OS=Mus musculus GN=Dynll1 PE=1 SV=1	10530	50.6		4	7		NFGSYVTHETK	YNPTWHCIVGR	KYNPTWHCIVGR	NADMSEEMQQDSVECATQALEK + 2 Oxidation (M)
mascot_daemon_merge.mgf	26789	211	309	Q7TMK9|HNRPQ_MOUSE	Heterogeneous nuclear ribonucleoprotein Q OS=Mus musculus GN=Syncrip PE=1 SV=2	69818	8		4	4		AGPIWDLR	TGYTLDVTTGQR	NLANTVTEEILEK	VTEGLTDVILYHQPDDK
mascot_daemon_merge.mgf	26789	212	308	Q9DB20|ATPO_MOUSE	ATP synthase subunit O, mitochondrial OS=Mus musculus GN=Atp5o PE=1 SV=1	23406	36.2		5	7		YATALYSAASK	LVRPPVQVYGIEGR	TDPSIMGGMIVRIGEK + Oxidation (M)	FSPLTANLMNLLAENGR + Oxidation (M)	LGNTQGIISAFSTIMSVHR + Oxidation (M)
mascot_daemon_merge.mgf	26789	213	307	P60335|PCBP1_MOUSE	Poly(rC)-binding protein 1 OS=Mus musculus GN=Pcbp1 PE=1 SV=1	37987	23.6		5	5		QGANINEIR	IITLTGPTNAIFK	AITIAGVPQSVTECVK	ESTGAQVQVAGDMLPNSTER + Oxidation (M)	QVTITGSAASISLAQYLINARLSSEK + 4 Phospho (ST); Phospho (Y)
mascot_daemon_merge.mgf	26789	214	305	P61161|ARP2_MOUSE	Actin-related protein 2 OS=Mus musculus GN=Actr2 PE=1 SV=1	45017	16.5		5	6		LSKFKIR	ILLTEPPMNPTK + Oxidation (M)	GYAFNHSADFETVR	SMLEVNYPMENGIVR + 2 Oxidation (M)	HIVLSGGSTMYPGLPSR + Oxidation (M)
mascot_daemon_merge.mgf	26789	215	304	Q9WV55|VAPA_MOUSE	Vesicle-associated membrane protein-associated protein A OS=Mus musculus GN=Vapa PE=1 SV=2	28065	20.5		5	5		GPFTDVVTTNLK	FKGPFTDVVTTNLK	HEQILVLDPPSDLK	VAHSDKPGSTSAVSFR	GPFTDVVTTNLKLQNPSDR + Phospho (ST)
mascot_daemon_merge.mgf	26789	216	304	P04104|K2C1_MOUSE	Keratin, type II cytoskeletal 1 OS=Mus musculus GN=Krt1 PE=1 SV=4	66079	13.8		7	21		MDSELK + Oxidation (M); Phospho (ST)	FASFIDK	TNAENEFVTIK	SLNDKFASFIDK	FLEQQNQVLQTK	MEISELNRMIQRLR + 2 Oxidation (M)	GGSGGGGGSSGGSYGGSSGGGRGGSSSGGGGVK + Phospho (ST)
mascot_daemon_merge.mgf	26789	217	303	P50516|VATA_MOUSE	Vacuolar ATP synthase catalytic subunit A OS=Mus musculus GN=Atp6v1a PE=1 SV=2	68625	11.2		5	6		HFTEFVPLR + Phospho (ST)	VGHSELVGEIIR	LPANHPLLTGQR	TALVANTSNMPVAAR + Oxidation (M)	VGSHITGGDIYGIVNENSLIK	VGSHITGGDIYGIVNENSLIK + Phospho (ST)
mascot_daemon_merge.mgf	26789	218	301	Q9D051|ODPB_MOUSE	Pyruvate dehydrogenase E1 component subunit beta, mitochondrial OS=Mus musculus GN=Pdhb PE=1 SV=1	39254	12		3	4		VVSPWNSEDAK	IMEGPAFNFLDAPAVR	IMEGPAFNFLDAPAVR + Oxidation (M)	VFLLGEEVAQYDGAYK
mascot_daemon_merge.mgf	26789	219	300	Q3U0V1|FUBP2_MOUSE	Far upstream element-binding protein 2 OS=Mus musculus GN=Khsrp PE=1 SV=1	77218	13.6		7	7		MMLDDIVSR + 2 Oxidation (M)	QLEDGDQPDSK	SVSLTGAPESVQK	VQISPDSGGLPER	IGQQPQQPGAPPQQDYTK	LASQGDSIGSQLGPIHPPPR	MILIQDGSQNTNVDKPLR + Oxidation (M)
mascot_daemon_merge.mgf	26789	220	298	P62315|SMD1_MOUSE	Small nuclear ribonucleoprotein Sm D1 OS=Mus musculus GN=Snrpd1 PE=2 SV=1	13273	37.8		4	5		LSHETVTIELK	EPVQLETLSIR	NREPVQLETLSIR	NGTQVHGTITGVDVSMNTHLK + Oxidation (M)
mascot_daemon_merge.mgf	26789	221	298	P47963|RL13_MOUSE	60S ribosomal protein L13 OS=Mus musculus GN=Rpl13 PE=2 SV=3	24348	26.5		6	8		GFSLEELR	TIGISVDPR	STESLQANVQR	NGMILKPHFHK + Oxidation (M)	LATQLTGPVMPIR + Oxidation (M)	KVARTIGISVDPR
mascot_daemon_merge.mgf	26789	222	296	P43275|H11_MOUSE	Histone H1.1 OS=Mus musculus GN=Hist1h1a PE=2 SV=2	21772	13.6		3	12		SGVSLAALK	KPAGPSVSELIVQAVSSSK	KKPAGPSVSELIVQAVSSSK
mascot_daemon_merge.mgf	26789	223	295	Q9CRB2|NOLA2_MOUSE	H/ACA ribonucleoprotein complex subunit 2 OS=Mus musculus GN=Nola2 PE=2 SV=1	17578	34.6		3	3		ELLVNLNPIAQPLASR	AAPEESEAQAEGCSEER	RPTCVIMVKPHEEYQETYDK + Oxidation (M)
mascot_daemon_merge.mgf	26789	224	294	P07607|TYSY_MOUSE	Thymidylate synthase OS=Mus musculus GN=Tyms PE=2 SV=1	35221	16.9		4	4		DFLDSLGFSAR	TGTGTLSVFGMQAR + Oxidation (M)	YSLRDEFPLLTTK	QEGDLGPVYGFQWR
mascot_daemon_merge.mgf	26789	225	293	P99027|RLA2_MOUSE	60S acidic ribosomal protein P2 OS=Mus musculus GN=Rplp2 PE=1 SV=3	11644	53		3	3		NIEDVIAQGVGK	ILDSVGIEADDDRLNK	LASVPAGGAVAVSAAPGSAAPAAGSAPAAAEEK
mascot_daemon_merge.mgf	26789	226	292	Q8R0Y6|FTHFD_MOUSE	10-formyltetrahydrofolate dehydrogenase OS=Mus musculus GN=Aldh1l1 PE=2 SV=1	99502	13.6		6	6		LQAGTVFVNTYNK	GVVNILPGSGSLVGQR	RPQPEEGATYEGIQK	ILPNVPEVEDSTDFFK	LTFFNSTLNTSGLVAQGEALPIPGAHRPGLVTK	MMPASQFFKGSASSALELTEEELATAEAVR + 4 Phospho (ST)
mascot_daemon_merge.mgf	26789	227	287	Q99KW3|TARA_MOUSE	TRIO and F-actin-binding protein OS=Mus musculus GN=Triobp PE=1 SV=3	225171	7.3		10	19		LAMAALQEK	NTPLSSPLR	TVRPTSAPDVTK	SESGYFSLERQR	SGQTQASSGTPPSGPR + 2 Phospho (ST)	RVPLTALLNQAHNDR	SLAEMESSHQQVMEQLQR + 2 Oxidation (M)	TFSQGCTQKDNPGPPSPR + 4 Phospho (ST)	YQDVYVELNHIKTRSER + Phospho (ST); Phospho (Y)	DNPRTSCTSQNTPRTPSTQADK + Phospho (ST)
mascot_daemon_merge.mgf	26789	228	287	P26443|DHE3_MOUSE	Glutamate dehydrogenase 1, mitochondrial OS=Mus musculus GN=Glud1 PE=1 SV=1	61640	12.4		5	5		MVEGFFDR + Oxidation (M)	TAAYVNAIEK	YSTDVSVDEVK	GFIGPGIDVPAPDMSTGER + Oxidation (M)	IIAEGANGPTTPEADKIFLER
mascot_daemon_merge.mgf	26789	229	286	Q6IRU2|TPM4_MOUSE	Tropomyosin alpha-4 chain OS=Mus musculus GN=Tpm4 PE=2 SV=3	28564	18.5		5	7		LLSDKLK	MEILEMQLK + Oxidation (M)	EDKYEEEIK	YSEKEDKYEEEIK	AQEQLATALQNLEEAEK
mascot_daemon_merge.mgf	26789	230	285	P61358|RL27_MOUSE	60S ribosomal protein L27 OS=Mus musculus GN=Rpl27 PE=2 SV=2	15788	43.4		6	10		VVLVLAGR	YSVDIPLDK	DVFRDPALK	DVFRDPALKR	VYNYNHLMPTR + Oxidation (M)	NIDDGTSDRPYSHALVAGIDR
mascot_daemon_merge.mgf	26789	231	278	Q9CPR4|RL17_MOUSE	60S ribosomal protein L17 OS=Mus musculus GN=Rpl17 PE=2 SV=3	21637	28.8		6	9		QCVPFR	QWGWTQGR	YSLDPENPTK	SAEFLLHMLK + Oxidation (M)	KSAEFLLHMLK	KSAEFLLHMLK + Oxidation (M)	INPYMSSPCHIEMILTEK + Oxidation (M)	INPYMSSPCHIEMILTEK + 2 Oxidation (M)
mascot_daemon_merge.mgf	26789	232	276	Q9D1J3|HCC1_MOUSE	Nuclear protein Hcc-1 OS=Mus musculus GN=Hcc1 PE=1 SV=3	23575	18.6		3	3		FGLNVSSISR	FNVPVSLESK	FGIVTSSAGTGTTEDTEAK
mascot_daemon_merge.mgf	26789	233	275	Q8CFE4|SCYL2_MOUSE	SCY1-like protein 2 OS=Mus musculus GN=Scyl2 PE=2 SV=1	103935	8.8		7	9		QLDQLSR + Phospho (ST)	NACLQTSSLAVR	VTADVTSAVMGNPVTR	VTADVTSAVMGNPVTR + Oxidation (M)	MVHGNVTPENVILNK + Oxidation (M)	ESMLNKLKSTVTK + Oxidation (M); 3 Phospho (ST)	MESMLNKLKSTVTK + Oxidation (M); 4 Phospho (ST)	LLLNVTPTVRPDADQMTK + Oxidation (M)
mascot_daemon_merge.mgf	26789	234	274	P17918|PCNA_MOUSE	Proliferating cell nuclear antigen OS=Mus musculus GN=Pcna PE=1 SV=2	29108	31		6	6		YLNFFTK	CAGNEDIITLR	FSASGELGNGNIK	NLAMGVNLTSMSKILK	LIQGSILKKVLEALK + Phospho (ST)	AEDNADTLALVFEAPNQEK
mascot_daemon_merge.mgf	26789	235	271	P12970|RL7A_MOUSE	60S ribosomal protein L7a OS=Mus musculus GN=Rpl7a PE=2 SV=2	30129	21.4		5	5		HWGGNVLGPK	NFGIGQDIQPK	AGVNTVTTLVENK	LKVPPAINQFTQALDR	HWGGNVLGPKSVARIAK + Phospho (ST)
mascot_daemon_merge.mgf	26789	236	271	Q61142|SPIN1_MOUSE	Spindlin-1 OS=Mus musculus GN=Spin1 PE=1 SV=2	29738	26.3		5	6		VSALEVLPDR	ISDAHLADTMIGK + Oxidation (M)	AVEHMFETEDGSK + Oxidation (M)	GTVLDQVPVNPSLYLIK	HRTSVGPSKPVSQPRR + 3 Phospho (ST)
mascot_daemon_merge.mgf	26789	237	270	P62751|RL23A_MOUSE	60S ribosomal protein L23a OS=Mus musculus GN=Rpl23a PE=2 SV=1	17684	27.6		4	10		KLYDIDVAK	NKLDHYAIIK	VNTLIRPDGEK	LAPDYDALDVANK
mascot_daemon_merge.mgf	26789	238	269	Q9D6R2|IDH3A_MOUSE	Isocitrate dehydrogenase [NAD] subunit alpha, mitochondrial OS=Mus musculus GN=Idh3a PE=1 SV=1	40069	19.1		5	5		APIQWEER	TPYTDVNIVTIR	MAGSAWVSKVSR + Oxidation (M); 2 Phospho (ST)	TPIAAGHPSMNLLLR + Oxidation (M)	ENTEGEYSGIEHVIVDGVVQSIK
mascot_daemon_merge.mgf	26789	239	269	P62245|RS15A_MOUSE	40S ribosomal protein S15a OS=Mus musculus GN=Rps15a PE=2 SV=2	14944	30		4	6		FLTVMMK + 2 Oxidation (M)	MNVLADALK + Oxidation (M)	WQNNLLPSR	HGYIGEFEIIDDHR
mascot_daemon_merge.mgf	26789	240	268	Q9QYC0|ADDA_MOUSE	Alpha-adducin OS=Mus musculus GN=Add1 PE=1 SV=2	80995	15		6	6		VNLQGDIVDR	VDENNPEYLR	AAVVTSPPPTTAPHK	EQKEKSPPDQSAVPNTPPSTPVK	EYQPHVIVSTTGPNPFNTLTDR	SRSPGTPAGEGSGSPPKWQIGEQEFEALMR + Oxidation (M); Phospho (ST)
mascot_daemon_merge.mgf	26789	241	267	Q9DC51|GNAI3_MOUSE	Guanine nucleotide-binding protein G(k) subunit alpha OS=Mus musculus GN=Gnai3 PE=1 SV=3	41082	16.4		5	5		MFDVGGQR	LLLLGAGESGK	LFDSICNNK	MGCTLSAEDKAAVER + Oxidation (M)	ISQTNYIPTQQDVLR
mascot_daemon_merge.mgf	26789	242	267	P13020|GELS_MOUSE	Gelsolin OS=Mus musculus GN=Gsn PE=1 SV=3	86287	11.2		4	4		EVQGFESSTFSGYFK	DPDQTDGPGLGYLSSHIANVER	SQHVQVEEGSEPDAFWEALGGK	VPFDAATLHTSTAMAAQHGMDDDGTGQK + 2 Oxidation (M)
mascot_daemon_merge.mgf	26789	243	266	P15508|SPTB1_MOUSE	Spectrin beta chain, erythrocyte OS=Mus musculus GN=Sptb PE=1 SV=4	245897	5.5		10	11		FFSMVR + Oxidation (M)	KKQLELSK	WVNSHLAR	HRPDLIDFDK	LMEADIAIQGDK + Oxidation (M)	QLELSKAKLQISR	DSPDVTNRLQALR + 2 Phospho (ST)	VHLENMGSHDIVDGNHR + Oxidation (M)	VGKVIDHAIETEKMIEK + Oxidation (M)	MTSATEFENVGNQPPFSR + Oxidation (M); Phospho (ST)
mascot_daemon_merge.mgf	26789	244	266	Q6R891|NEB2_MOUSE	Neurabin-2 OS=Mus musculus GN=Ppp1r9b PE=1 SV=1	89580	9.7		5	8		LQETRK + Phospho (ST)	RVLEESELARK	AEAVPEEEAAASVATLER	ERPGEQSEVAQLIQQTLEQER	SAYEAGIQALKPPDAPGPDEAPK + Phospho (ST); Phospho (Y)
mascot_daemon_merge.mgf	26789	245	266	P67778|PHB_MOUSE	Prohibitin OS=Mus musculus GN=Phb PE=1 SV=1	29859	21		5	5		DLQNVNITLR	FVVEKAEQQK	VLPSITTEILK	ILFRPVASQLPR	KLEAAEDIAYQLSR
mascot_daemon_merge.mgf	26789	246	265	P62855|RS26_MOUSE	40S ribosomal protein S26 OS=Mus musculus GN=Rps26 PE=2 SV=3	13292	44.3		4	5		NIVEAAAVR	LHYCVSCAIHSK	FRPAGAAPRPPPKPM + Oxidation (M)	DISEASVFDAYVLPK
mascot_daemon_merge.mgf	26789	247	264	P24369|PPIB_MOUSE	Peptidyl-prolyl cis-trans isomerase B OS=Mus musculus GN=Ppib PE=2 SV=1	22699	22.6		4	5		VESTKTDSR + Phospho (ST)	DFMIQGGDFTR + Oxidation (M)	TVDNFVALATGEK	DKPLKDVIIVDSGK
mascot_daemon_merge.mgf	26789	248	264	P62071|RRAS2_MOUSE	Ras-related protein R-Ras2 OS=Mus musculus GN=Rras2 PE=1 SV=1	23613	23		4	4		LVVVGGGGVGK	GSFEEIYK	QVTQEEGQQLAR	LDILDTAGQEEFGAMR + Oxidation (M)
mascot_daemon_merge.mgf	26789	249	263	Q8VED5|K2C79_MOUSE	Keratin, type II cytoskeletal 79 OS=Mus musculus GN=Krt79 PE=2 SV=2	57802	13.4		6	16		FASFIDK	NKYEDEINKR	NLDLDSIIAEVK	GGFSSNSASGGGGSR + 2 Phospho (ST)	FLEQQNKVLETK	WALLQEQSQNTGVAR
mascot_daemon_merge.mgf	26789	250	262	Q3TTY5|K22E_MOUSE	Keratin, type II cytoskeletal 2 epidermal OS=Mus musculus GN=Krt2 PE=1 SV=1	71336	19.4		7	13		FASFIDK	YEELQVTAVK	GFSSGSAVVSGGSR	GFSSGSAVVSGGSR + 2 Phospho (ST)	GGSGGGYGSGGGSGSGGGYSSGGGSR + 2 Phospho (ST)	GGSGGGYGSGGGSGSGGGYSSGGGSR + 3 Phospho (ST); Phospho (Y)	MSGDFSDNVSVSITSSTISSSVASK + Oxidation (M); 6 Phospho (ST)	SISSSVAGNSGGYGGSSFGGSSGFGGGR + 6 Phospho (ST); Phospho (Y)	TLYDAELSQLQQDVTDTNVILSMDNNR + 3 Phospho (ST); Phospho (Y)
mascot_daemon_merge.mgf	26789	251	262	P62806|H4_MOUSE	Histone H4 OS=Mus musculus GN=Hist1h4a PE=1 SV=2	11360	32		4	7		VFLENVIR	TVTAMDVVYALK	DNIQGITKPAIR	TVTAMDVVYALK + Oxidation (M)	KTVTAMDVVYALK + Oxidation (M)
mascot_daemon_merge.mgf	26789	252	261	P62830|RL23_MOUSE	60S ribosomal protein L23 OS=Mus musculus GN=Rpl23 PE=2 SV=1	14970	30.7		3	4		ECADLWPR	LPAAGVGDMVMATVK + 2 Oxidation (M)	ISLGLPVGAVINCADNTGAK
mascot_daemon_merge.mgf	26789	253	261	Q9QXN0|SHRM3_MOUSE	Protein Shroom3 OS=Mus musculus GN=Shroom3 PE=1 SV=2	216524	6.7		10	12		EPEALPR	FSESTVADR	SDSYAAFR + Phospho (ST); Phospho (Y)	KVLAGQHEDAR	SPEAAVPSSSPHTPR	QFQQSALADYIQR	HITPPHGHSPYPSER	SPENSPPVKSKHNYTQK + Phospho (ST)	VEREGQGQGLSGNSGRTR + 2 Phospho (ST)	EIVHQDKSLADILDPDSRMK
mascot_daemon_merge.mgf	26789	254	260	Q9DC71|RT15_MOUSE	28S ribosomal protein S15, mitochondrial OS=Mus musculus GN=Mrps15 PE=2 SV=2	29616	19		4	6		ILSLEMASR + Oxidation (M)	RALKAAAAAAK	ILSLEMASR + Phospho (ST)	TLEAQIIALTVR	EKNEGVPENPSNAVPEK
mascot_daemon_merge.mgf	26789	255	259	P49718|MCM5_MOUSE	DNA replication licensing factor MCM5 OS=Mus musculus GN=Mcm5 PE=2 SV=1	83145	8.7		5	7		GSSAAGLTASVIR	IPGIIISASAVR	VGVGIRSSYIR	VLGIQVDTDGSGR	LQPFATEADVEEALR
mascot_daemon_merge.mgf	26789	256	258	Q8BFR5|EFTU_MOUSE	Elongation factor Tu, mitochondrial OS=Mus musculus GN=Tufm PE=1 SV=1	49876	23.2		7	7		ELAMPGEDLK + Oxidation (M)	KYEEIDNAPEER	LLDAVDTYIPVPTR + Phospho (ST); Phospho (Y)	HYAHTDCPGHADYVK	DKPHVNVGTIGHVDHGK	GEETPVIVGSALCALEQR	DLDKPFLLPVESVYSIPGR
mascot_daemon_merge.mgf	26789	257	257	P62267|RS23_MOUSE	40S ribosomal protein S23 OS=Mus musculus GN=Rps23 PE=2 SV=3	15969	25.9		5	5		GHAVGDIPGVR	VANVSLLALYK	KGHAVGDIPGVR	QYKKAHLGTALK	VANVSLLALYKGK + Phospho (ST); Phospho (Y)
mascot_daemon_merge.mgf	26789	258	257	P08032|SPTA1_MOUSE	Spectrin alpha chain, erythrocyte OS=Mus musculus GN=Spta1 PE=2 SV=2	281019	3.6		9	10		KLIDLLK	IQVITER	FFLFLSK	NMESLHAR	DLTSAGNLLK + Phospho (ST)	ADVVESWIGEK	WIMEKLEIAK	VNQYANECAQEK	MVEEGHFAAEDIASR + Oxidation (M)
mascot_daemon_merge.mgf	26789	259	256	P80317|TCPZ_MOUSE	T-complex protein 1 subunit zeta OS=Mus musculus GN=Cct6a PE=1 SV=3	58424	9.8		4	4		ALQFLEQVK	IITEGFEAAK	GIDPFSLDALAK	DGNVLLHEMQIQHPTASLIAK + Oxidation (M)
mascot_daemon_merge.mgf	26789	260	256	Q9R0Q6|ARC1A_MOUSE	Actin-related protein 2/3 complex subunit 1A OS=Mus musculus GN=Arpc1a PE=2 SV=1	42170	15.9		4	4		TLESSIQGLR	LAWVSHDSTVSVADASK	TQIALSPNNHEVHIYK	FCTTGIDGAMTIWDFK + Oxidation (M)
mascot_daemon_merge.mgf	26789	261	253	Q8VHX6|FLNC_MOUSE	Filamin-C OS=Mus musculus GN=Flnc PE=1 SV=3	293560	2.6		5	7		EKGDYILIVK + Phospho (Y)	YGGDEIPYSPFR	EAGAGGLSIAVEGPSK	FADKHVPGSPFTVK	VIPNGDGTFRCSYVPTKPIK
mascot_daemon_merge.mgf	26789	262	252	P11440|CDC2_MOUSE	Cell division control protein 2 homolog OS=Mus musculus GN=Cdc2 PE=1 SV=3	34142	16.5		4	5		SPEVLLGSAR	NLDENGLDLLSK	DLKPQNLLIDDK	KPLFHGDSEIDQLFR
mascot_daemon_merge.mgf	26789	263	252	Q60668|HNRPD_MOUSE	Heterogeneous nuclear ribonucleoprotein D0 OS=Mus musculus GN=Hnrnpd PE=1 SV=2	38501	11.8		5	8		GGFAGRAR	GFGFVLFK	FGEVVDCTLK	IFVGGLSPDTPEEK	IFVGGLSPDTPEEKIR
mascot_daemon_merge.mgf	26789	264	251	P62900|RL31_MOUSE	60S ribosomal protein L31 OS=Mus musculus GN=Rpl31 PE=2 SV=1	14454	32.8		4	5		SAINEVVTR	EYTINIHK	NLQTVNVDEN	LYTLVTYVPVTTFK
mascot_daemon_merge.mgf	26789	265	248	Q9QZQ1|AFAD_MOUSE	Afadin OS=Mus musculus GN=Mllt4 PE=1 SV=3	207340	3.5		4	4		LQLSVTEVGTEK	LAAGDQLLSVDGR	TQDATGPELILPASIEFR	LDLFEISQPTEDLEFHGVMR + Oxidation (M)
mascot_daemon_merge.mgf	26789	266	247	Q8VE97|SFRS4_MOUSE	Splicing factor, arginine/serine-rich 4 OS=Mus musculus GN=Sfrs4 PE=2 SV=1	56061	11.7		6	11		LSYQARER	LIVENLSSR	DADDAVYELNGK	AEGESEAPNPEPR	SGRDKYGPPTR + 2 Phospho (ST)	YGPPTRTEYRLIVENLSSR
mascot_daemon_merge.mgf	26789	267	245	Q7TPW1|NEXN_MOUSE	Nexilin OS=Mus musculus GN=Nexn PE=1 SV=2	72379	12.2		7	8		AIDLEIK	QEFEQLR	STFEELER	LSFEEIER	SMVLDDDSPEIYK + Oxidation (M); Phospho (ST)	IEKAYVPKLTGTVK + Phospho (ST); Phospho (Y)	QEMGKEEEENESFGLSR + Oxidation (M)
mascot_daemon_merge.mgf	26789	268	245	Q99LE6|ABCF2_MOUSE	ATP-binding cassette sub-family F member 2 OS=Mus musculus GN=Abcf2 PE=2 SV=1	72306	10.7		6	6		MPSDLAKKK	ELEDFEMK + Oxidation (M)	ETTGDGEVDLLTK	YYTGNYDQYVK	LEELDADKAEMR + Oxidation (M)	LLTGELLPTDGMIR + Oxidation (M)
mascot_daemon_merge.mgf	26789	269	245	P43274|H14_MOUSE	Histone H1.4 OS=Mus musculus GN=Hist1h1e PE=1 SV=2	21964	14.6		3	9		SGVSLAALK	ALAAAGYDVEK	TSGPPVSELITK
mascot_daemon_merge.mgf	26789	270	244	Q922Q4|P5CR2_MOUSE	Pyrroline-5-carboxylate reductase 2 OS=Mus musculus GN=Pycr2 PE=2 SV=1	33980	14.4		3	3		LGAQALLGAAK	VKLESPTVSTLAPPSSGK	IIASSPDMDLPTVSALR + Oxidation (M)
mascot_daemon_merge.mgf	26789	271	243	Q6ZWV3|RL10_MOUSE	60S ribosomal protein L10 OS=Mus musculus GN=Rpl10 PE=2 SV=3	25044	20.6		4	5		EHVIEALR	GAFGKPQGTVAR	VHIGQVIMSIR + Oxidation (M)	FNADEFEDMVAEK + Oxidation (M)
mascot_daemon_merge.mgf	26789	272	242	P84089|ERH_MOUSE	Enhancer of rudimentary homolog OS=Mus musculus GN=Erh PE=1 SV=1	12422	30.8		3	4		ADTQTYQPYNK	ADTQTYQPYNKDWIK	TYADYESVNECMEGVCK	TYADYESVNECMEGVCK + Oxidation (M)
mascot_daemon_merge.mgf	26789	273	241	P62991|UBIQ_MOUSE	Ubiquitin OS=Mus musculus GN=Rps27a PE=1 SV=1	8560	61.8		4	12		ESTLHLVLR	TLSDYNIQK	IQDKEGIPPDQQR	TITLEVEPSDTIENVK
mascot_daemon_merge.mgf	26789	274	241	Q64433|CH10_MOUSE	10 kDa heat shock protein, mitochondrial OS=Mus musculus GN=Hspe1 PE=1 SV=2	10956	55.9		4	4		VLLPEYGGTK	VLQATVVAVGSGGK	VVLDDKDYFLFR	VLVERSAAETVTKGGIMLPEK + Oxidation (M); Phospho (ST)
mascot_daemon_merge.mgf	26789	275	240	Q8C2Q3|RBM14_MOUSE	RNA-binding protein 14 OS=Mus musculus GN=Rbm14 PE=1 SV=1	69577	11.4		5	5		AQPSVSLGAPYR	RSPTKSSLDYR + 2 Phospho (ST)	AIEALHGHELRPGR	ASYVAPLTAQPATYR	TQSSASLAASYAAQQHPQAAASYR
mascot_daemon_merge.mgf	26789	276	239	Q922K7|NOL1_MOUSE	Putative RNA methyltransferase NOL1 OS=Mus musculus GN=Nol1 PE=2 SV=1	87098	6.3		3	5		LGVTNTIISHYDGR	LVPTGLDFGQEGFTR	QQLAQQPANGAAPLKEDAVSK
mascot_daemon_merge.mgf	26789	277	238	Q8K4Z5|SF3A1_MOUSE	Splicing factor 3 subunit 1 OS=Mus musculus GN=Sf3a1 PE=1 SV=1	88546	10		5	7		EVLDQVCYR	VMQQQQQATQQQLPQK + Oxidation (M)	FNFLNPNDPYHAYYR	TQQAAQANITLQEQIEAIHK	NYQFDFLRPQHSLFNYFTK
mascot_daemon_merge.mgf	26789	278	238	P49443|PPM1A_MOUSE	Protein phosphatase 1A OS=Mus musculus GN=Ppm1a PE=1 SV=1	42976	10.5		3	8		YGLSSMQGWR + Oxidation (M)	IQNAGGSVMIQR	IQNAGGSVMIQR + Oxidation (M)	GPTEQLVSPEPEVHDIER
mascot_daemon_merge.mgf	26789	279	236	P97855|G3BP1_MOUSE	Ras GTPase-activating protein-binding protein 1 OS=Mus musculus GN=G3bp1 PE=1 SV=1	51854	21.5		7	7		TFSWASVTSK	FYVHNDIFR	VMEKPSPLLVGR + Oxidation (M)	NLPPSGAVPVTGTPPHVVK	MVMEKPSPLLVGREFVR + 2 Oxidation (M); Phospho (ST)	HPDSHQLFIGNLPHEVDKSELK	VPASQPRPESKPDSQIPPQRPQR
mascot_daemon_merge.mgf	26789	280	235	Q9QYX7|PCLO_MOUSE	Protein piccolo OS=Mus musculus GN=Pclo PE=1 SV=3	549115	4.2		15	15		KTQPQK + Phospho (ST)	SPSTISLK	LLVSPTQTH + Phospho (ST)	KALIDPKMSK + Oxidation (M); Phospho (ST)	DSSSSSLRLK + 2 Phospho (ST)	SPSTISLKESK + 2 Phospho (ST)	CMDLSASAMDVK + 2 Oxidation (M)	QIAAVMSRAQGLPK	KKHGGSKPTDVSK + 3 Phospho (ST)	LPLIGDAIDLRTIPK	YGDSTAEGDKTKPPSK + Phospho (ST)	SHSSQNSQQSPKPSVIKSR + 5 Phospho (ST)	SSMMPGFFSDVNPLSAVSSVVNK + Oxidation (M); 3 Phospho (ST)	RTLPNPPPEEASTGTQSTYSTMGTASR + Oxidation (M); 2 Phospho (ST); Phospho (Y)	ERAYLQGVAEDRDYMSDSEVSSTRPSR + Oxidation (M); 3 Phospho (ST); Phospho (Y)
mascot_daemon_merge.mgf	26789	281	235	Q8BJ71|NUP93_MOUSE	Nuclear pore complex protein Nup93 OS=Mus musculus GN=Nup93 PE=2 SV=1	93736	13.2		7	10		AVYCIIGR	NLQEIQQAGER	SSLDSIEMAYAR + Phospho (Y)	NEKDNALLSAIEESR	QMTDVVLTPATDALKSR + Phospho (ST)	HNLSEVLLATMNILFTQFK + Phospho (ST)	LESLSAATTFEPLEPVKDTDIQGFLK
mascot_daemon_merge.mgf	26789	282	234	Q8CGP5|H2A1F_MOUSE	Histone H2A type 1-F OS=Mus musculus GN=Hist1h2af PE=1 SV=3	14153	30.8		4	8		HLQLAIR	AGLQFPVGR	TRSSRAGLQFPVGR + Phospho (ST)	VTIAQGGVLPNIQAVLLPK
mascot_daemon_merge.mgf	26789	282	234	Q8CGP6|H2A1H_MOUSE	Histone H2A type 1-H OS=Mus musculus GN=Hist1h2ah PE=1 SV=3	13942	31.2		4	8		HLQLAIR	AGLQFPVGR	TRSSRAGLQFPVGR + Phospho (ST)	VTIAQGGVLPNIQAVLLPK
mascot_daemon_merge.mgf	26789	282	234	Q8CGP7|H2A1K_MOUSE	Histone H2A type 1-K OS=Mus musculus GN=Hist1h2ak PE=1 SV=3	14141	30.8		4	8		HLQLAIR	AGLQFPVGR	TRSSRAGLQFPVGR + Phospho (ST)	VTIAQGGVLPNIQAVLLPK
mascot_daemon_merge.mgf	26789	282	234	P22752|H2A1_MOUSE	Histone H2A type 1 OS=Mus musculus GN=Hist1h2ab PE=1 SV=3	14127	30.8		4	8		HLQLAIR	AGLQFPVGR	TRSSRAGLQFPVGR + Phospho (ST)	VTIAQGGVLPNIQAVLLPK
mascot_daemon_merge.mgf	26789	283	234	Q922U2|K2C5_MOUSE	Keratin, type II cytoskeletal 5 OS=Mus musculus GN=Krt5 PE=2 SV=1	61957	7.1		4	9		FASFIDK	QSSVSFRSGGSR	SLDLDSIIAEVK	NKYEDEINKR
mascot_daemon_merge.mgf	26789	284	234	O70456|1433S_MOUSE	14-3-3 protein sigma OS=Mus musculus GN=Sfn PE=1 SV=1	27810	17.7		5	8		NLLSVAYK	VFYLKMK + Oxidation (M)	KRIIDSAR	YLAEVATGDDK	DSTLIMQLLR	DSTLIMQLLR + Oxidation (M)
mascot_daemon_merge.mgf	26789	285	233	Q8VHE6|DYH5_MOUSE	Dynein heavy chain 5, axonemal OS=Mus musculus GN=Dnah5 PE=2 SV=1	531101	3.1		12	12		KMHERK	LKMLPTPAK	ANLIVQENR	AVLLIGEQGTAK	RSPQEAEILR	IKDLELLLDR	TLTFSGFKTR + Phospho (ST)	YQDIVAAIKKK	RLLSDIFIPALR	LYEPIASLNHLR	EASESVAALSKELAGK + 2 Phospho (ST)	KTAEEVTQKLEISGETEIQINSAR
mascot_daemon_merge.mgf	26789	286	233	P61255|RL26_MOUSE	60S ribosomal protein L26 OS=Mus musculus GN=Rpl26 PE=2 SV=1	17248	29.7		5	6		YVIYIER	FNPFVTSDR	IMSSPLSKELR + Oxidation (M)	MKFNPFVTSDR + Oxidation (M)	ANGTTVHVGIHPSK
mascot_daemon_merge.mgf	26789	287	233	Q9Z2X1|HNRPF_MOUSE	Heterogeneous nuclear ribonucleoprotein F OS=Mus musculus GN=Hnrnpf PE=1 SV=3	46043	13.3		4	7		YIEVFK	HSGPNSADSANDGFVR	QSGEAFVELESEDDVK	ATENDIYNFFSPLNPVR
mascot_daemon_merge.mgf	26789	288	233	P26043|RADI_MOUSE	Radixin OS=Mus musculus GN=Rdx PE=1 SV=2	68672	8.7		5	5		LFFLQVK	QLFDQVVK	IGFPWSEIR	APDFVFYAPR	TQNDVLHAENVKAGRDK + Phospho (ST)
mascot_daemon_merge.mgf	26789	289	232	P62962|PROF1_MOUSE	Profilin-1 OS=Mus musculus GN=Pfn1 PE=1 SV=2	15119	44.3		4	4		DSPSVWAAVPGK	SSFFVNGLTLGGQK	STGGAPTFNVTVTMTAK + Oxidation (M)	CSVIRDSLLQDGEFTMDLR + Oxidation (M)
mascot_daemon_merge.mgf	26789	290	231	P46061|RAGP1_MOUSE	Ran GTPase-activating protein 1 OS=Mus musculus GN=Rangap1 PE=1 SV=1	64090	8.5		4	4		GAVAIADAVR	TQVAGGQLSFK	GGVAMAETLKTLR + Phospho (ST)	VSVLIVQQTDTSDPEK
mascot_daemon_merge.mgf	26789	291	231	P11983|TCPA2_MOUSE	T-complex protein 1 subunit alpha B OS=Mus musculus GN=Cct1 PE=1 SV=3	60867	14.2		5	5		WIGLDLVHGKPR	SQNVMAAASIANIVK + Oxidation (M)	DDKHGSYENAVHSGALDD	SQNVMAAASIANIVKSSFGPVGLDK + Oxidation (M)	SQIESMLINGYALNCVVGSQGMPK + Oxidation (M); Phospho (ST)
mascot_daemon_merge.mgf	26789	292	229	Q9QXS1|PLEC1_MOUSE	Plectin-1 OS=Mus musculus GN=Plec1 PE=1 SV=2	535828	4		13	18		TSSKSSVR + Phospho (ST)	ELSEVGSVR	QAEAELALR	VSLDEALQR	GMHQSIEEFR + Oxidation (M)	QTLTIYQALK + Phospho (Y)	QFRTGKVTVEK	SRMRIEEEIR	SLSAIYLEKLKTISLVIR	LAAISEATRLKTEAEIALK + Phospho (ST)	LEAQHQALVTLWHQLHVDMK + Oxidation (M); Phospho (ST)	SLHPHVPGVTNLQVMRAMASLK + 2 Oxidation (M); Phospho (ST)	AGSRRGSFDATGSGFSMTFSSSSYSSSGYGR + Oxidation (M); Phospho (Y)	AGSRRGSFDATGSGFSMTFSSSSYSSSGYGR + 2 Phospho (ST); 2 Phospho (Y)
mascot_daemon_merge.mgf	26789	293	228	P17751|TPIS_MOUSE	Triosephosphate isomerase OS=Mus musculus GN=Tpi1 PE=1 SV=3	27038	20.9		4	4		IAVAAQNCYK	HVFGESDELIGQK	DLGATWVVLGHSER	VVLAYEPVWAIGTGK
mascot_daemon_merge.mgf	26789	294	228	Q3UEB3|PUF60_MOUSE	Poly(U)-binding-splicing factor PUF60 OS=Mus musculus GN=Puf60 PE=2 SV=2	60382	11.7		4	4		GYGFIEYEK	QGEEEDAEIIVK	IKSCTLARDPTTGK + Phospho (ST)	AVTPPMPLLTPATPGGLPPAAAVAAAAATAK + Oxidation (M)
mascot_daemon_merge.mgf	26789	295	228	Q01768|NDKB_MOUSE	Nucleoside diphosphate kinase B OS=Mus musculus GN=Nme2 PE=1 SV=1	17466	32.2		4	4		GLVGEIIK	DRPFFPGLVK	NIIHGSDSVESAEK	VMLGETNPADSKPGTIR + Oxidation (M)
mascot_daemon_merge.mgf	26789	296	227	Q6IFZ6|K2C1B_MOUSE	Keratin, type II cytoskeletal 1b OS=Mus musculus GN=Krt77 PE=1 SV=1	61379	7.2		4	13		FASFIDK	NKYEDEINKR	WELLQQVNTSTR	FLEQQNQVLQTK
mascot_daemon_merge.mgf	26789	297	227	P62204|CALM_MOUSE	Calmodulin OS=Mus musculus GN=Calm1 PE=1 SV=2	16827	22.1		3	4		DGNGYISAAELR	VFDKDGNGYISAAELR	EAFSLFDKDGDGTITTK
mascot_daemon_merge.mgf	26789	298	225	Q6VGS5|DAPLE_MOUSE	Protein Daple OS=Mus musculus GN=Ccdc88c PE=1 SV=1	227423	4.9		7	7		MPTSFVAPTIK + Oxidation (M)	QLQIELQMIK + Oxidation (M)	AKQDNIQLAADAR	TESALKTTLAMKEEK + Phospho (ST)	QSNQDLETLSEELIR	HGDLQQRKAELEELEK	QSAFLQEHTTTLQTQTAK
mascot_daemon_merge.mgf	26789	299	224	P70372|ELAV1_MOUSE	ELAV-like protein 1 OS=Mus musculus GN=Elavl1 PE=1 SV=1	36217	16		4	4		VLVDQTTGLSR	DANLYISGLPR	NMALLSQLYHSPAR + Oxidation (M)	SLFSSIGEVESAKLIR + 2 Phospho (ST)
mascot_daemon_merge.mgf	26789	300	224	Q922P9|NP60_MOUSE	Nuclear protein NP60 OS=Mus musculus GN=Np60 PE=2 SV=1	60248	8.6		3	5		MGHTVTVWNR + Oxidation (M)	TSFFLGEVGNAAK	LAIALGDAVNHPTPMAAAANEVYK + Oxidation (M)
mascot_daemon_merge.mgf	26789	301	221	O70251|EF1B_MOUSE	Elongation factor 1-beta OS=Mus musculus GN=Eef1b PE=1 SV=5	24849	12.4		2	2		SIQADGLVWGSSK	TPAGLQVLNDYLADK
mascot_daemon_merge.mgf	26789	302	221	P63325|RS10_MOUSE	40S ribosomal protein S10 OS=Mus musculus GN=Rps10 PE=1 SV=1	18904	18.2		3	4		AEAGAGSATEFQFR	KAEAGAGSATEFQFR	DYLHLPPEIVPATLR
mascot_daemon_merge.mgf	26789	303	220	P54276|MSH6_MOUSE	DNA mismatch repair protein Msh6 OS=Mus musculus GN=Msh6 PE=1 SV=2	152805	5.2		7	8		KLPDLER	LANLINAEER	AMQRADEALSK	MLKPYTGSKSK	RMLKPYTGSK + Phospho (ST)	IIDFLSALEGFK	GTQTYSVLDGDPSENYSR + 3 Phospho (ST)
mascot_daemon_merge.mgf	26789	304	220	P14824|ANXA6_MOUSE	Annexin A6 OS=Mus musculus GN=Anxa6 PE=1 SV=2	76295	14.7		8	8		TLIEILATR	SELDMLDIR + Oxidation (M)	FMTVLCTR + Phospho (ST)	TTGKPIEASIR	DNTLIRIMVSR + 2 Phospho (ST)	GIGTDEATIIDIVTHR	SLYSMIKNDTSGEYK + Oxidation (M); Phospho (Y)	GTVCAANDFNPDADAKALRK + Phospho (ST)
mascot_daemon_merge.mgf	26789	305	220	Q64152|BTF3_MOUSE	Transcription factor BTF3 OS=Mus musculus GN=Btf3 PE=2 SV=3	22017	27.9		3	3		MRRTGAPTQADSR + Oxidation (M); Phospho (ST)	VQASLAANTFTITGHAETK	APLATGEDDDDEVPDLVENFDEASK
mascot_daemon_merge.mgf	26789	306	219	Q9ERU9|RBP2_MOUSE	E3 SUMO-protein ligase RanBP2 OS=Mus musculus GN=Ranbp2 PE=1 SV=1	344640	3.4		7	9		KIFDEAKTAQEK + Phospho (ST)	YNGTGGQSIYGDK + 2 Phospho (Y)	ELLESFDSALQSVK	TPSFAFQGGSNTEFK	GIGDIKILWHTMKK + Phospho (ST)	LCANHRITPDMTLQTMK + 2 Oxidation (M); Phospho (ST)	CIACQNTKSASSFVQTSFK + 2 Phospho (ST)
mascot_daemon_merge.mgf	26789	307	219	P07744|K2C4_MOUSE	Keratin, type II cytoskeletal 4 OS=Mus musculus GN=Krt4 PE=2 SV=2	56590	14.1		7	14		FASFIDK	NEISELNR	ITSSATITK + 2 Phospho (ST)	RAELETALQKAK	ITSSATITKRSPR	FLEQQNKVLETK	QSSVRGASRGFSSGSAIAGGVK + 2 Phospho (ST)
mascot_daemon_merge.mgf	26789	308	219	Q64012|RALY_MOUSE	RNA-binding protein Raly OS=Mus musculus GN=Raly PE=1 SV=2	33309	10.6		3	3		KSDVETIFSK	VFIGNLNTAVVK	GYAFVQYANER
mascot_daemon_merge.mgf	26789	309	218	P60867|RS20_MOUSE	40S ribosomal protein S20 OS=Mus musculus GN=Rps20 PE=1 SV=1	13478	26.1		4	6		VCADLIR	TPVEPEVAIHR	LIDLHSPSEIVK	RLIDLHSPSEIVK
mascot_daemon_merge.mgf	26789	310	217	Q9D0I8|MRT4_MOUSE	mRNA turnover protein 4 homolog OS=Mus musculus GN=Mrto4 PE=2 SV=1	27642	21.8		4	4		ATLTVSLDPGPLK	TKEEVNEWFTK	GVVTLLSDYEVCK	SPSDEYKDNLHQVSK
mascot_daemon_merge.mgf	26789	311	217	P67871|CSK2B_MOUSE	Casein kinase II subunit beta OS=Mus musculus GN=Csnk2b PE=1 SV=1	25268	30.7		4	4		GIAQMLEK + Oxidation (M)	FNLTGLNEQVPHYR	IHPMAYQLQLQAASNFKSPVK + Oxidation (M); Phospho (ST)	VYCENQPMLPIGLSDIPGEAMVK + 2 Oxidation (M)
mascot_daemon_merge.mgf	26789	312	217	P62192|PRS4_MOUSE	26S protease regulatory subunit 4 OS=Mus musculus GN=Psmc1 PE=1 SV=1	49325	15.5		5	5		KYEPPVPTR	GVILYGPPGTGK	LPLVTPHTQCR	MGQSQSGGHGPGGGK + Phospho (ST)	VAEEHAPSIVFIDEIDAIGTK
mascot_daemon_merge.mgf	26789	313	216	Q9CQV8|1433B_MOUSE	14-3-3 protein beta/alpha OS=Mus musculus GN=Ywhab PE=1 SV=3	28183	15.9		4	7		NLLSVAYK	VFYLKMK + Oxidation (M)	DSTLIMQLLR	DSTLIMQLLR + Oxidation (M)	AVTEQGHELSNEER
mascot_daemon_merge.mgf	26789	314	214	P57776|EF1D_MOUSE	Elongation factor 1-delta OS=Mus musculus GN=Eef1d PE=1 SV=3	31388	18.5		3	3		ITSLEVENQNLR	LEARLSSLEKSSPTPR + Phospho (ST)	SLAGSSGPGASSGPGGDHSELIVR
mascot_daemon_merge.mgf	26789	315	214	P67984|RL22_MOUSE	60S ribosomal protein L22 OS=Mus musculus GN=Rpl22 PE=2 SV=2	14807	27.3		4	5		YLKYLTK	YLTKKYLK	ITVTSEVPFSK	AGNLGGGVVTIER
mascot_daemon_merge.mgf	26789	316	213	Q9JKR6|HYOU1_MOUSE	Hypoxia up-regulated protein 1 OS=Mus musculus GN=Hyou1 PE=1 SV=1	111340	9.8		8	9		TPVTVTLK	LEELTLR + Phospho (ST)	KVITFNR + Phospho (ST)	LPATEKPVLLSK	GDAAREGEKPDEK	SRFPEHELIVDPQR	LSALDNLLNHSSIFLK + Phospho (ST)	VESVFETLVEDSPEEESTLTK
mascot_daemon_merge.mgf	26789	317	212	Q9R0H5|K2C71_MOUSE	Keratin, type II cytoskeletal 71 OS=Mus musculus GN=Krt71 PE=1 SV=1	57860	14.7		5	27		FASFIDK	FLEQQNQVLQTK	GFSGCSAVLSGGSSSSYR + 2 Phospho (ST)	GSASDYKDTLTKGSSLSTPSK + Phospho (Y)	GSASDYKDTLTKGSSLSTPSK + Phospho (ST)	YEEEINRRTAAENEFVLLK
mascot_daemon_merge.mgf	26789	318	212	P80318|TCPG_MOUSE	T-complex protein 1 subunit gamma OS=Mus musculus GN=Cct3 PE=1 SV=1	61162	9.7		4	5		AVAQALEVIPR	TAVETAVLLLR	LQTYKTAVETAVLLLR + Phospho (ST); Phospho (Y)	NVLLDPQLVPGGGASEMAVAHALTEK + Oxidation (M)
mascot_daemon_merge.mgf	26789	319	211	Q04736|YES_MOUSE	Proto-oncogene tyrosine-protein kinase Yes OS=Mus musculus GN=Yes1 PE=1 SV=3	61048	10		5	5		EVLEQVER	LLLNPGNQR	WTAPEAALYGR	GRVPYPGMVNR + Oxidation (M)	DAWEIPRESLRLEVK + Phospho (ST)
mascot_daemon_merge.mgf	26789	320	211	Q60749|KHDR1_MOUSE	KH domain-containing, RNA-binding, signal transduction-associated protein 1 OS=Mus musculus GN=Khdrbs1 PE=1 SV=2	48511	20.8		5	5		YLPELMAEK + Oxidation (M)	LQEETGAKISVLGK	GALVRGTPVRGSITR + 2 Phospho (ST)	KDDEENYLDLFSHK	ASPATQPPPLLPPSTPGPDATVVGSAPTPLLPPSATAAVK
mascot_daemon_merge.mgf	26789	321	210	Q01853|TERA_MOUSE	Transitional endoplasmic reticulum ATPase OS=Mus musculus GN=Vcp PE=1 SV=4	89950	8.1		5	5		KGDIFLVR	KAFEEAEK	ASGADSKGDDLSTAILK + 2 Phospho (ST)	NAPAIIFIDELDAIAPK	ELQELVQYPVEHPDK
mascot_daemon_merge.mgf	26789	322	209	P11679|K2C8_MOUSE	Keratin, type II cytoskeletal 8 OS=Mus musculus GN=Krt8 PE=1 SV=4	54531	10.8		4	13		FASFIDK	NKYEDEINKR	SLNNKFASFIDK	ELQSQISDTSVVLSMDNSRSLDMDGIIAEVR + 2 Oxidation (M); Phospho (ST)
mascot_daemon_merge.mgf	26789	323	209	P59999|ARPC4_MOUSE	Actin-related protein 2/3 complex subunit 4 OS=Mus musculus GN=Arpc4 PE=1 SV=3	19768	16.1		3	3		IVAEEFLK	AENFFILR	VLIEGSINSVR
mascot_daemon_merge.mgf	26789	324	208	P47962|RL5_MOUSE	60S ribosomal protein L5 OS=Mus musculus GN=Rpl5 PE=1 SV=3	34607	19.9		4	4		DIICQIAYAR	HIMGQNVADYMR + 2 Oxidation (M)	IEGDMIVCAAYAHELPK + Oxidation (M)	NNVTPDMMEEMYKKAHAAIR + Oxidation (M)
mascot_daemon_merge.mgf	26789	325	208	P62852|RS25_MOUSE	40S ribosomal protein S25 OS=Mus musculus GN=Rps25 PE=2 SV=1	13791	32		5	6		MPPKDDK + Oxidation (M)	AALQELLSK	LNNLVLFDK	LITPAVVSER	GSLARAALQELLSK
mascot_daemon_merge.mgf	26789	326	207	P84104|SFRS3_MOUSE	Splicing factor, arginine/serine-rich 3 OS=Mus musculus GN=Sfrs3 PE=2 SV=1	19546	21.3		3	10		AFGYYGPLR	VYVGNLGNNGNK	NPPGFAFVEFEDPR
mascot_daemon_merge.mgf	26789	327	206	O35737|HNRH1_MOUSE	Heterogeneous nuclear ribonucleoprotein H OS=Mus musculus GN=Hnrnph1 PE=1 SV=3	49454	14.3		4	4		MMLGAEGGEGFVVK + Oxidation (M)	HTGPNSPDTANDGFVR	STGEAFVQFASQEIAEK	ATENDIYNFFSPLNPVR
mascot_daemon_merge.mgf	26789	328	206	P97310|MCM2_MOUSE	DNA replication licensing factor MCM2 OS=Mus musculus GN=Mcm2 PE=1 SV=3	102698	10.5		5	5		EAAERTMR + Oxidation (M)	VAVGELTDEDVK	QINIHNLSAFYDSDLFK	AIFTTGQGASAVGLTAYVQRHPVSR + 3 Phospho (ST)	QLHLNQLIRTSGVVTSCTGVLPQLSMVKYNCSK + 3 Phospho (ST)
mascot_daemon_merge.mgf	26789	329	205	O88696|CLPP_MOUSE	Putative ATP-dependent Clp protease proteolytic subunit, mitochondrial OS=Mus musculus GN=Clpp PE=2 SV=1	30066	18.4		3	3		GQATDIAIQAEEIMK + Oxidation (M)	VLVHPPQDGEDEPELVQK	DRYMSPMEAQEFGILDK + Oxidation (M); Phospho (ST)
mascot_daemon_merge.mgf	26789	330	205	Q6NVF9|CPSF6_MOUSE	Cleavage and polyadenylation specificity factor subunit 6 OS=Mus musculus GN=Cpsf6 PE=1 SV=1	59287	7.8		3	3		GFALVGVGSEASSK	GAAPNVVYTYTGK	GPPPTDPYGRPPPYDR
mascot_daemon_merge.mgf	26789	331	205	P06151|LDHA_MOUSE	L-lactate dehydrogenase A chain OS=Mus musculus GN=Ldha PE=1 SV=3	36817	11.7		4	5		FIIPNIVK	DQLIVNLLK	VTLTPEEEAR	VIGSGCNLDSAR	VTLTPEEEAR + 2 Phospho (ST)
mascot_daemon_merge.mgf	26789	332	205	Q9Z2N8|ACL6A_MOUSE	Actin-like protein 6A OS=Mus musculus GN=Actl6a PE=2 SV=2	47931	13.1		3	3		VDFPTAIGVVLER	SPLAGDFITMQCR + Oxidation (M); Phospho (ST)	STGLILDSGATHTTAIPVHDGYVLQQGIVK
mascot_daemon_merge.mgf	26789	333	204	Q8BG73|SH3L2_MOUSE	SH3 domain-binding glutamic acid-rich-like protein 2 OS=Mus musculus GN=Sh3bgrl2 PE=1 SV=1	12361	39.3		3	3		VFVASCSGFVAIK	YCGDYDSFFESK	KPAQGNPLPPQIFNGDR
mascot_daemon_merge.mgf	26789	334	204	P70670|NACAM_MOUSE	Nascent polypeptide-associated complex subunit alpha, muscle-specific form OS=Mus musculus GN=Naca PE=1 SV=1	221379	4.5		6	8		SPASDTYIVFGEAK	MASPKETLVTPSSKK + 2 Phospho (ST)	AMSKLGLRQVTGVTR + 2 Phospho (ST)	TSTSQVPSQGTLNLK + 5 Phospho (ST)	GVTAVPLEISLPLKETSK + Phospho (ST)	EAPATPSVGVIAVSGEISPSPK + 3 Phospho (ST)
mascot_daemon_merge.mgf	26789	335	204	Q64478|H2B1H_MOUSE	Histone H2B type 1-H OS=Mus musculus GN=Hist1h2bh PE=1 SV=3	13912	27		3	5		LLLPGELAK	KESYSVYVYK	AMGIMNSFVNDIFER + 2 Oxidation (M)
mascot_daemon_merge.mgf	26789	335	204	Q64525|H2B2B_MOUSE	Histone H2B type 2-B OS=Mus musculus GN=Hist2h2bb PE=1 SV=3	13912	27		3	5		LLLPGELAK	KESYSVYVYK	AMGIMNSFVNDIFER + 2 Oxidation (M)
mascot_daemon_merge.mgf	26789	336	204	Q9CPN8|IF2B3_MOUSE	Insulin-like growth factor 2 mRNA-binding protein 3 OS=Mus musculus GN=Igf2bp3 PE=1 SV=1	63878	11.2		5	5		VPSFAAGR	ILAHNNFVGR	MVIITGPPEAQFK	LLVPTQFVGAIIGK	LYIGNLSDHAGPADLESVFK
mascot_daemon_merge.mgf	26789	337	204	P51410|RL9_MOUSE	60S ribosomal protein L9 OS=Mus musculus GN=Rpl9 PE=2 SV=2	21982	11.5		3	3		FLDGIYVSEK	KFLDGIYVSEK	TICSHVQNMIK + Oxidation (M)
mascot_daemon_merge.mgf	26789	338	203	P62843|RS15_MOUSE	40S ribosomal protein S15 OS=Mus musculus GN=Rps15 PE=2 SV=2	17029	22.1		3	5		EAPPMEKPEVVK + Oxidation (M)	KEAPPMEKPEVVK + Oxidation (M)	DMIILPEMVGSMVGVYNGK + 3 Oxidation (M)
mascot_daemon_merge.mgf	26789	339	203	O08807|PRDX4_MOUSE	Peroxiredoxin-4 OS=Mus musculus GN=Prdx4 PE=1 SV=1	31261	10.6		3	5		GLFIIDDK	LVQAFQYTDK	QITLNDLPVGR
mascot_daemon_merge.mgf	26789	340	203	P17095|HMGA1_MOUSE	High mobility group protein HMG-I/HMG-Y OS=Mus musculus GN=Hmga1 PE=1 SV=4	11607	32.7		2	4		KQPPVSPGTALVGSQK	KLEKEEEEGISQESSEEEQ
mascot_daemon_merge.mgf	26789	341	203	P62754|RS6_MOUSE	40S ribosomal protein S6 OS=Mus musculus GN=Rps6 PE=1 SV=1	28834	9.2		2	2		LIEVDDER	MATEVAADALGEEWK + Oxidation (M)
mascot_daemon_merge.mgf	26789	342	203	P62960|YBOX1_MOUSE	Nuclease-sensitive element-binding protein 1 OS=Mus musculus GN=Ybx1 PE=1 SV=3	35709	13		2	4		GAEAANVTGPGGVPVQGSK	EDGNEEDKENQGDETQGQQPPQR
mascot_daemon_merge.mgf	26789	343	202	O55135|IF6_MOUSE	Eukaryotic translation initiation factor 6 OS=Mus musculus GN=Eif6 PE=2 SV=2	27007	26.9		3	4		HGLLVPNNTTDQELQHIR	QTVADQVLVGSYCVFSNQGGLVHPK	LSALGNVTTCNDYVALVHPDLDR + 2 Phospho (ST); Phospho (Y)
mascot_daemon_merge.mgf	26789	344	202	P17225|PTBP1_MOUSE	Polypyrimidine tract-binding protein 1 OS=Mus musculus GN=Ptbp1 PE=1 SV=2	56671	8.2		3	3		SLFSSNGGVVK	GQPIYIQFSNHK	NNQFQALLQYADPVSAQHAK
mascot_daemon_merge.mgf	26789	345	201	Q1HFZ0|NSUN2_MOUSE	tRNA (cytosine-5-)-methyltransferase NSUN2 OS=Mus musculus GN=Nsun2 PE=1 SV=2	86252	7.1		3	3		TLLTQENPFFR	LAQEGIYTLYPFINSR	YEPDSANPDTLQCPIVLCGWRGKASIR + Phospho (Y)
mascot_daemon_merge.mgf	26789	335	200	Q6ZWY9|H2B1C_MOUSE	Histone H2B type 1-C/E/G OS=Mus musculus GN=Hist1h2bc PE=1 SV=3	13898	27		3	5		LLLPGELAK	KESYSVYVYK	AMGIMNSFVNDIFER + 2 Oxidation (M)
mascot_daemon_merge.mgf	26789	335	200	P10854|H2B1M_MOUSE	Histone H2B type 1-M OS=Mus musculus GN=Hist1h2bm PE=1 SV=2	13928	27		3	5		LLLPGELAK	KESYSVYVYK	AMGIMNSFVNDIFER + 2 Oxidation (M)
mascot_daemon_merge.mgf	26789	346	200	Q3THW5|H2AV_MOUSE	Histone H2A.V OS=Mus musculus GN=H2afv PE=1 SV=3	13501	25.8		4	6		HLQLAIR	VKRITPR	AGLQFPVGR	GDEELDSLIK
mascot_daemon_merge.mgf	26789	347	200	Q9QYB5|ADDG_MOUSE	Gamma-adducin OS=Mus musculus GN=Add3 PE=1 SV=1	79056	11.9		4	6		LTTSTTIENIEITIK + 2 Phospho (ST)	AFTHGVAMSGGGGVNMASHQK	AFTHGVAMSGGGGVNMASHQK + 2 Oxidation (M)	SSDTSPAVVTTPPPPSMPHK + 2 Phospho (ST)	VSSGTPIKIEDPNQFVPLNTNPTEVLEK
mascot_daemon_merge.mgf	26789	348	200	Q4U4S6|XIRP2_MOUSE	Xin actin-binding repeat-containing protein 2 OS=Mus musculus GN=Xirp2 PE=1 SV=1	431301	3.6		11	13		LKDTTAR	VTIQMPK + Oxidation (M)	QDNDLRK	IGGDVKTTK	RPVEHASGLPR	LSLGNYASLHGR + Phospho (ST)	KNEASLQPLPVGK	TLKAEDIQKGNVLK	TPPSPPRSRSEQLVR + 2 Phospho (ST)	KNEASLQPLPVGKEVHSVPGVTVSGK	QRDKPTNLNEMPLNVSNVNLSSSKCTEQK + Oxidation (M)
mascot_daemon_merge.mgf	26789	349	200	Q99LP6|GRPE1_MOUSE	GrpE protein homolog 1, mitochondrial OS=Mus musculus GN=Grpel1 PE=2 SV=1	24520	30		6	6		LLCTATK + 2 Phospho (ST)	EPGTVALVSK	ALADTENLR	TLRPALVGVVK	DLLEVADILEK	FDPYEHEALFHTPVEGK
mascot_daemon_merge.mgf	26789	346	198	P0C0S6|H2AZ_MOUSE	Histone H2A.Z OS=Mus musculus GN=H2afz PE=1 SV=2	13545	25.8		4	6		HLQLAIR	VKRITPR	AGLQFPVGR	GDEELDSLIK
mascot_daemon_merge.mgf	26789	350	197	P63323|RS12_MOUSE	40S ribosomal protein S12 OS=Mus musculus GN=Rps12 PE=1 SV=2	14858	28.8		3	4		LGEWVGLCK	KVVGCSCVVVK	QAHLCVLASNCDEPMYVK + Oxidation (M)
mascot_daemon_merge.mgf	26789	351	197	Q9CXW3|CYBP_MOUSE	Calcyclin-binding protein OS=Mus musculus GN=Cacybp PE=1 SV=1	26608	26.6		4	4		IETELKNK	RLRDTLTSEK + 2 Phospho (ST)	EKPSYDTEADPSEGLMNVLK + Oxidation (M)	KPELDNEKPAAVVAPLTTGYTVK
mascot_daemon_merge.mgf	26789	335	196	Q8CGP1|H2B1K_MOUSE	Histone H2B type 1-K OS=Mus musculus GN=Hist1h2bk PE=1 SV=3	13912	27		3	5		LLLPGELAK	KESYSVYVYK	AMGIMNSFVNDIFER + 2 Oxidation (M)
mascot_daemon_merge.mgf	26789	335	196	Q8CGP2|H2B1P_MOUSE	Histone H2B type 1-P OS=Mus musculus GN=Hist1h2bp PE=1 SV=3	13984	27		3	5		LLLPGELAK	KESYSVYVYK	AMGIMNSFVNDIFER + 2 Oxidation (M)
mascot_daemon_merge.mgf	26789	335	196	P10853|H2B1F_MOUSE	Histone H2B type 1-F/J/L OS=Mus musculus GN=Hist1h2bf PE=1 SV=2	13928	27		3	5		LLLPGELAK	KESYSVYVYK	AMGIMNSFVNDIFER + 2 Oxidation (M)
mascot_daemon_merge.mgf	26789	335	196	Q64475|H2B1B_MOUSE	Histone H2B type 1-B OS=Mus musculus GN=Hist1h2bb PE=1 SV=3	13944	27		3	5		LLLPGELAK	KESYSVYVYK	AMGIMNSFVNDIFER + 2 Oxidation (M)
mascot_daemon_merge.mgf	26789	352	196	P63158|HMGB1_MOUSE	High mobility group protein B1 OS=Mus musculus GN=Hmgb1 PE=1 SV=2	25049	26.5		4	14		GEHPGLSIGDVAK	HPDASVNFSEFSK	MSSYAFFVQTCR + Oxidation (M)	LGEMWNNTAADDKQPYEKK	LGEMWNNTAADDKQPYEKK + Oxidation (M)
mascot_daemon_merge.mgf	26789	353	194	Q9D3N8|GRTP1_MOUSE	Growth hormone-regulated TBC protein 1 OS=Mus musculus GN=Grtp1 PE=2 SV=1	41115	11.4		3	3		VWMAVSGAQAR + Oxidation (M)	LLEGESSSSLDEAIR	IFSEPGSLSMTTITR + Phospho (ST)
mascot_daemon_merge.mgf	26789	354	193	Q9JHU4|DYHC1_MOUSE	Cytoplasmic dynein 1 heavy chain 1 OS=Mus musculus GN=Dync1h1 PE=1 SV=1	534427	3.4		12	12		DDREKCAK	SLSAERER + Phospho (ST)	EYQTQLIQR	NVAKLQKHFK	WVKQTSAEK + 2 Phospho (ST)	VLLTTQGVDMISK + Oxidation (M)	LVEAISRDLSSQLLK + Phospho (ST)	ALGEYLERERSSFPR	ARTDSTSDGRPAWMR + 2 Phospho (ST)	RESPEVLLTLDILKHGK + Phospho (ST)	IPWSALKTLMAQSIYGGR + Oxidation (M); Phospho (ST)	TYAEPLTAAMVEFYTMSQER + Oxidation (M); Phospho (ST)
mascot_daemon_merge.mgf	26789	355	191	Q45VK7|DYHC2_MOUSE	Cytoplasmic dynein 2 heavy chain 1 OS=Mus musculus GN=Dync2h1 PE=1 SV=1	495451	2.4		8	29		MIIPILK + Oxidation (M)	FCKQAIILK	LATENRRLR	MLRAALCKIGK + Oxidation (M)	ALGLKELSPLPLNLK	ISGLLLEGCSFDGNR + Phospho (ST)	KCQVLWMEGWSDSSMKK + 2 Oxidation (M); Phospho (ST)	LEESLLETLATSQGNILENK + Phospho (ST)
mascot_daemon_merge.mgf	26789	356	191	Q91VR2|ATPG_MOUSE	ATP synthase subunit gamma, mitochondrial OS=Mus musculus GN=Atp5c1 PE=1 SV=1	32979	16.8		4	5		EVMIVGVGEK + Oxidation (M)	NMATLKDITR + Oxidation (M); Phospho (ST)	THSDQFLVSFK	ASVVGLSACAVQPQWIQVRNMATLK + Oxidation (M); Phospho (ST)
mascot_daemon_merge.mgf	26789	357	190	Q6ZWU9|RS27_MOUSE	40S ribosomal protein S27 OS=Mus musculus GN=Rps27 PE=1 SV=3	9797	29.8		3	3		DLLHPSPEEEK	DLLHPSPEEEKR	LVQSPNSYFMDVK + Oxidation (M)
mascot_daemon_merge.mgf	26789	358	190	P63001|RAC1_MOUSE	Ras-related C3 botulinum toxin substrate 1 OS=Mus musculus GN=Rac1 PE=1 SV=1	21835	14.6		4	4		YLECSALTQR + Phospho (ST); Phospho (Y)	LTPITYPQGLAMAK + Oxidation (M)	KLTPITYPQGLAMAK + Oxidation (M)	YLECSALTQRGLK + Phospho (ST); Phospho (Y)
mascot_daemon_merge.mgf	26789	359	189	Q6IQY5|CEP70_MOUSE	Centrosomal protein of 70 kDa OS=Mus musculus GN=Cep70 PE=2 SV=1	71590	13.6		8	10		LDEKEGVK	LGEMNNAVR + Oxidation (M)	VCQQQNRIK	IGELEDESLNR	QSSQKMRQILK	QFEEDSQSEEK + Phospho (ST)	QILKTLMEETTR	SLKILSAELVPWHSLKK + Phospho (ST)
mascot_daemon_merge.mgf	26789	360	188	O70318|E41L2_MOUSE	Band 4.1-like protein 2 OS=Mus musculus GN=Epb41l2 PE=1 SV=1	110280	7.5		6	10		ILKISYKR + Phospho (Y)	LGVCANGLLIYK	LSMYGVDLHHAK	FRYSGRTQAQTR + Phospho (ST)	VRPAELEQFESTIGFK	RLWKVCVEHHTFYR
mascot_daemon_merge.mgf	26789	361	188	P08003|PDIA4_MOUSE	Protein disulfide-isomerase A4 OS=Mus musculus GN=Pdia4 PE=1 SV=2	72271	8.8		4	4		FHHTFSPEIAK	VEGFPTIYFAPSGDK	FAMEPEEFDSDTLR + Oxidation (M)	YGIVDYMIEQSGPPSK + Oxidation (M)
mascot_daemon_merge.mgf	26789	362	188	Q8BW94|DYH3_MOUSE	Dynein heavy chain 3, axonemal OS=Mus musculus GN=Dnah3 PE=1 SV=2	470955	4.5		12	19		RSLIDLGR	NLLMSKR + Oxidation (M); Phospho (ST)	MTNEPPKGLR + Oxidation (M)	LVMESICVMK + 2 Oxidation (M)	VYQPVTISIPR	ADLVEKMQTAAR + Phospho (ST)	HGYMIVGDPMGGKTSAYK + 2 Oxidation (M); Phospho (ST)	KYDDLLDNMAEKGISEFLK + Phospho (ST)	ASSLQKLKGLMEDVMQNIK + Oxidation (M); 2 Phospho (ST)	AYFSLAMSPIGDAFRTRLR + Oxidation (M); Phospho (ST); Phospho (Y)	FVVQTSPIHLAFSMMRLYSSLLDEIR + 2 Phospho (ST); Phospho (Y)	SEKESDYYYSLMKSIVDYILMDPMEK + 2 Oxidation (M); 2 Phospho (ST); 2 Phospho (Y)
mascot_daemon_merge.mgf	26789	363	187	Q9R0P5|DEST_MOUSE	Destrin OS=Mus musculus GN=Dstn PE=1 SV=3	18852	27.9		4	4		YALYDASFETK	AVIFCLSADKK + Phospho (ST)	MIYASSKDAIK + Oxidation (M); 2 Phospho (ST)	HEYQANGPEDLNR
mascot_daemon_merge.mgf	26789	364	186	P62874|GBB1_MOUSE	Guanine nucleotide-binding protein G(I)/G(S)/G(T) subunit beta-1 OS=Mus musculus GN=Gnb1 PE=1 SV=3	38151	6.8		2	2		LFVSGACDASAK	LIIWDSYTTNK
mascot_daemon_merge.mgf	26789	365	185	P17426|AP2A1_MOUSE	AP-2 complex subunit alpha-1 OS=Mus musculus GN=Ap2a1 PE=1 SV=1	108679	11.7		9	9		ATIQGVLR	QIVSEMLR + Oxidation (M)	ILVAGDSMDSVK + Oxidation (M)	GPGAASALDDSRR + Phospho (ST)	ATIQGVLRAGSQLR	IAGDYVSEEVWYR	LYKASPDLVPMGEWTAR + Oxidation (M); Phospho (ST)	YLETADYAIREEIVLK + Phospho (ST); Phospho (Y)	MPAVSKGDGMRGLAVFISDIR + 2 Oxidation (M)
mascot_daemon_merge.mgf	26789	366	185	Q8VDM4|PSMD2_MOUSE	26S proteasome non-ATPase regulatory subunit 2 OS=Mus musculus GN=Psmd2 PE=1 SV=1	100937	6.9		3	3		MLVTFDEELRPLPVSVR + Oxidation (M)	DKTPVQSQQPSATTPSGADEK	LALMLNDMELVEDIFTSCKDVVVQK + Oxidation (M); 2 Phospho (ST)
mascot_daemon_merge.mgf	26789	367	184	P01631|KV2A7_MOUSE	Ig kappa chain V-II region 26-10 OS=Mus musculus PE=1 SV=1	12379	42.5		3	11		LLIYKVSNR	FSGSGSGTDFTLK	VEAEDLGIYFCSQTTHVPPTFGGGTK + Phospho (ST)
mascot_daemon_merge.mgf	26789	368	184	Q6AW69|CGNL1_MOUSE	Cingulin-like protein 1 OS=Mus musculus GN=Cgnl1 PE=1 SV=2	148882	5.9		7	11		AGSYGVSIR + Phospho (ST)	RERELTALK	GALIEELLQAK	MREDLEELR + Oxidation (M)	KSLEELFQVK + Phospho (ST)	CLEVEKARLAASK	ELTALKGALKEEVSSHDQEMDK + Oxidation (M); 2 Phospho (ST)
mascot_daemon_merge.mgf	26789	369	184	P49452|CENPC_MOUSE	Centromere protein C 1 OS=Mus musculus GN=Cenpc1 PE=1 SV=1	102676	12.4		9	15		VTLTSRR	FFSGGSKNK	IIEADPTQK + Phospho (ST)	VKSDESSVDR + Phospho (ST)	TLDTIYFSTGK	RSVWEESGPSR + 3 Phospho (ST)	RDDLSSDVQSRSK + 2 Phospho (ST)	VTKKPTHLNSHEKAK + Phospho (ST)	GQSSWENSNVSNTGQDTLQINSKRNMK + 3 Phospho (ST)
mascot_daemon_merge.mgf	26789	370	183	P97314|CSRP2_MOUSE	Cysteine and glycine-rich protein 2 OS=Mus musculus GN=Csrp2 PE=2 SV=3	21824	25.4		3	3		GFGYGQGAGALVHAQ	TVYHAEEVQCDGR	LGIKPESAQPHRPTTNPNTSK
mascot_daemon_merge.mgf	26789	371	182	Q810V0|MPP10_MOUSE	U3 small nucleolar ribonucleoprotein protein MPP10 OS=Mus musculus GN=Mphosph10 PE=1 SV=1	78855	11.3		4	6		QESDEVKSSFEK	MNEKIASLEKELLDK	LSLAEIYEQEYLKLNQQK	VVSNLPAITMEEVAPVSVSDAALLAPEEIKEK + Oxidation (M)
mascot_daemon_merge.mgf	26789	372	182	Q9D952|EVPL_MOUSE	Envoplakin OS=Mus musculus GN=Evpl PE=2 SV=2	233659	3.2		8	14		QLAIAER	GSQGKGSPK	QKLSTEK + 2 Phospho (ST)	LATELQTLK	KTMQLHLLTK	KRLSVGEAIQK	LSRSLDEEVGR + Phospho (ST)	RKTMQLHLLTK
mascot_daemon_merge.mgf	26789	373	182	O35658|C1QBP_MOUSE	Complement component 1 Q subcomponent-binding protein, mitochondrial OS=Mus musculus GN=C1qbp PE=1 SV=1	31336	5		2	4		AFVEFLTDEIK	AFVEFLTDEIKEEK
mascot_daemon_merge.mgf	26789	374	181	Q9D1G1|RAB1B_MOUSE	Ras-related protein Rab-1B OS=Mus musculus GN=Rab1b PE=1 SV=1	22344	16.9		3	4		QWLQEIDR	LQIWDTAGQER	MGPGAASGGERPNLK + Oxidation (M)
mascot_daemon_merge.mgf	26789	375	181	P62320|SMD3_MOUSE	Small nuclear ribonucleoprotein Sm D3 OS=Mus musculus GN=Snrpd3 PE=2 SV=1	14021	31.7		3	3		FLILPDMLK + Oxidation (M)	VAQLEQVYIR	VLHEAEGHIVTCETNTGEVYR
mascot_daemon_merge.mgf	26789	376	181	Q6P5E4|UGGG1_MOUSE	UDP-glucose:glycoprotein glucosyltransferase 1 OS=Mus musculus GN=Ugcgl1 PE=1 SV=2	174428	4.3		5	5		AITKTAVSAQLR	IMMLSVLKNTK + Phospho (ST)	ARAITKTAVSAQLR + 2 Phospho (ST)	GKTAAIANSMNYLTKK	IYSHDGTDSPPDANDVVVILNNFK
mascot_daemon_merge.mgf	26789	377	179	A0JP43|EFCB5_MOUSE	EF-hand calcium-binding domain-containing protein 5 OS=Mus musculus GN=Efcab5 PE=2 SV=2	160748	7.5		8	11		GRLSGTSK + Phospho (ST)	QDVSIIPPLPK	VMKEITEELK	SRMLLYQEYK + Phospho (Y)	KSSVDDSGSAGSRR + Phospho (ST)	EAMGILDVNIGRSR + Oxidation (M); Phospho (ST)	MIQNVSYEILGEFSGEIEK + Phospho (Y)	KHIYEDFDALLLKMNMLVAEK + 2 Oxidation (M)
mascot_daemon_merge.mgf	26789	378	179	P17182|ENOA_MOUSE	Alpha-enolase OS=Mus musculus GN=Eno1 PE=1 SV=3	47453	12.2		3	3		IGAEVYHNLK	GNPTVEVDLYTAK	HIADLAGNPEVILPVPAFNVINGGSHAGNK
mascot_daemon_merge.mgf	26789	379	179	Q62189|SNRPA_MOUSE	U1 small nuclear ribonucleoprotein A OS=Mus musculus GN=Snrpa PE=2 SV=3	31814	19.2		4	5		GQAFVIFK	IMKMRGQAFVIFK	SMQGFPFYDKPMR + 2 Oxidation (M)	KAVQGGAAAPVVGAVQPVPGMPPMPQAPR + 2 Oxidation (M)
mascot_daemon_merge.mgf	26789	380	176	Q8BP67|RL24_MOUSE	60S ribosomal protein L24 OS=Mus musculus GN=Rpl24 PE=2 SV=2	17882	13.4		2	3		VFQFLNAK	AITGASLADIMAK + Oxidation (M)
mascot_daemon_merge.mgf	26789	381	175	O35479|HNRPG_MOUSE	Heterogeneous nuclear ribonucleoprotein G OS=Mus musculus GN=Rbmx PE=2 SV=1	42265	13.7		5	7		ALEAVFGK	DMNGKSLDGK + Phospho (ST)	LFIGGLNTETNEK	SSSGMGGRTPVSR + Oxidation (M); 3 Phospho (ST)	RSTPSGPVRSSSGMGGR + Oxidation (M); Phospho (ST)
mascot_daemon_merge.mgf	26789	382	173	Q8BMK4|CKAP4_MOUSE	Cytoskeleton-associated protein 4 OS=Mus musculus GN=Ckap4 PE=2 SV=2	63711	13.9		6	12		GLLDDLR	QDLTEKAVK	RLEEELQQLK	SSVSQVESDLKMLR	LALQALTEKLLRSEESSSR + Phospho (ST)	VQSLQATFGTFESLLRNSQHK
mascot_daemon_merge.mgf	26789	383	172	Q8K310|MATR3_MOUSE	Matrin-3 OS=Mus musculus GN=Matr3 PE=1 SV=1	95085	8.2		3	3		IKNYILMRMK + Oxidation (M); Phospho (Y)	IGPYQPNVPVGIDYVIPK	LASLMNLGMSSSLNQQGAHSALSSASTSSHNLQSIFNIGSR + 2 Oxidation (M)
mascot_daemon_merge.mgf	26789	384	171	Q9CQR2|RS21_MOUSE	40S ribosomal protein S21 OS=Mus musculus GN=Rps21 PE=2 SV=1	9250	51.8		4	4		TYGICGAIR	MGESDDSILR + Oxidation (M)	DHASIQMNVAEVDR + Oxidation (M)	MGESDDSILRLAKADGIVSK + Phospho (ST)
mascot_daemon_merge.mgf	26789	385	171	P97868|RBBP6_MOUSE	Retinoblastoma-binding protein 6 OS=Mus musculus GN=Rbbp6 PE=1 SV=5	200492	6.5		10	14		IASSTTPAK	DEKVTGTPR	DPFEKERYR	KPEKNKLLDSK + Phospho (ST)	SHSSSASSAGSQDSK + Phospho (ST)	SVDKDFESSSMK + 2 Phospho (ST)	YTEKESEQPEK + Phospho (ST); Phospho (Y)	SKSPYSGSSYSR + 4 Phospho (ST); 2 Phospho (Y)	IDSVKPSSSSQKDEK + 2 Phospho (ST)	SDGSATAKKDNVLKPSK + Phospho (ST)
mascot_daemon_merge.mgf	26789	386	170	Q9WU42|NCOR2_MOUSE	Nuclear receptor corepressor 2 OS=Mus musculus GN=Ncor2 PE=1 SV=2	271377	3		8	9		GSPVTTR + Phospho (ST)	EAKLLKR	KLNTHNR	EETEEEPEDK	SGTSSGAGGSITR + 3 Phospho (ST)	EKTDDTSGEDNDEK + Phospho (ST)	SRSGTSSGAGGSITR + 4 Phospho (ST)	EITMVEQQISKLKK + Phospho (ST)
mascot_daemon_merge.mgf	26789	387	170	Q9WV32|ARC1B_MOUSE	Actin-related protein 2/3 complex subunit 1B OS=Mus musculus GN=Arpc1b PE=2 SV=3	41921	9.4		3	3		IFSAYIK	TWKPTLVILR	ASSEGGAATGAGLDSLHK
mascot_daemon_merge.mgf	26789	388	170	Q8BMF4|ODP2_MOUSE	Dihydrolipoyllysine-residue acetyltransferase component of pyruvate dehydrogenase complex, mitochondrial OS=Mus musculus GN=Dlat PE=1 SV=2	68469	7.5		3	6		DVPLGAPLCIIVEK	MLEGKGKISVNDFIIK	VAPAPAGVFTDIPISNIR
mascot_daemon_merge.mgf	26789	389	170	Q9CZG9|PDZ11_MOUSE	PDZ domain-containing protein 11 OS=Mus musculus GN=Pdzd11 PE=1 SV=1	16172	24.3		2	2		ASQLGIFISK	AGLQEGDQVLAVNDVDFQDIEHSK
mascot_daemon_merge.mgf	26789	390	169	Q6PFR5|TRA2A_MOUSE	Transformer-2 protein homolog OS=Mus musculus GN=Tra2a PE=1 SV=1	32354	12.5		3	5		GFAFVYFER	SQSKSPTGTPAR + Phospho (ST)	YGPLSGVNVVYDQR
mascot_daemon_merge.mgf	26789	391	168	P33174|KIF4_MOUSE	Chromosome-associated kinesin KIF4 OS=Mus musculus GN=Kif4 PE=2 SV=2	141061	8.2		8	9		ILAQDVAQLK	HLNGLLEERK	IILTEQANEK + Phospho (ST)	WESIATILEAK + Phospho (ST)	DALQKQKEVAEK	VIQLLFKEINKK	VLYLLSQLQQSQMTEK + Oxidation (M); Phospho (ST)	GVFKGYNATVLAYGQTGSGK + Phospho (ST)
mascot_daemon_merge.mgf	26789	392	168	Q8CI11|GNL3_MOUSE	Guanine nucleotide-binding protein-like 3 OS=Mus musculus GN=Gnl3 PE=2 SV=2	61376	5.6		2	2		DIQVGVIGFPNVGK	KLEVSPGDEQSNVETR
mascot_daemon_merge.mgf	26789	393	168	P47738|ALDH2_MOUSE	Aldehyde dehydrogenase, mitochondrial OS=Mus musculus GN=Aldh2 PE=1 SV=1	57015	6.9		3	3		AAFQLGSPWR	TEQGPQVDETQFK	TIPIDGDFFSYTR
mascot_daemon_merge.mgf	26789	394	167	P97412|LYST_MOUSE	Lysosomal-trafficking regulator OS=Mus musculus GN=Lyst PE=1 SV=1	430549	3.4		9	9		MAAQMVRSR + 2 Oxidation (M)	TLPVLLKSR + Phospho (ST)	YESEESVSK + Phospho (ST)	GMYKVDLSASR	DLSGLLVSAFK + 2 Phospho (ST)	VLVDLLVSLMSSR + Phospho (ST)	LYLEGSAPSGQVSAK + 2 Phospho (ST)	DARKTQLSTSDSEGNSDEK + Phospho (ST)	VLQAALEFIRSTANHDSESPVHSPSAHRHSVPPK + 7 Phospho (ST)
mascot_daemon_merge.mgf	26789	395	166	Q6ZWX6|IF2A_MOUSE	Eukaryotic translation initiation factor 2 subunit 1 OS=Mus musculus GN=Eif2s1 PE=1 SV=3	36371	11.1		3	3		VSPEEAIK	RLTPQAVK	HAVSDPSILDSLDLNEDER
mascot_daemon_merge.mgf	26789	396	165	Q3UHF7|ZEP2_MOUSE	Transcription factor HIVEP2 OS=Mus musculus GN=Hivep2 PE=1 SV=1	268590	5.2		8	10		KLAGNVLK	RYLIPKGDLSPR	RYLIPKGDLSPR + Phospho (Y)	MFEDPISQLNPSK + Oxidation (M)	GGYHGSLEESLGGPMK + Oxidation (M); Phospho (ST); Phospho (Y)	LLMKQSTSEDSLNSTER + Oxidation (M); 3 Phospho (ST)	MYGQIVEELSAVELTNSDIK	MLSPASSLELFMETKQQKR + Oxidation (M)	EMRRCSSEQMPCPHPTEVPEIR + Oxidation (M); 2 Phospho (ST)
mascot_daemon_merge.mgf	26789	397	164	Q921F2|TADBP_MOUSE	TAR DNA-binding protein 43 OS=Mus musculus GN=Tardbp PE=1 SV=1	44918	6.5		2	3		FTEYETQVK	FGGNPGGFGNQGGFGNSR
mascot_daemon_merge.mgf	26789	398	163	Q8K4E0|ALMS1_MOUSE	Alstrom syndrome protein 1 homolog OS=Mus musculus GN=Alms1 PE=1 SV=1	362981	3		9	10		AESGVLTR	IFLEQPK	DQSEDIPK	VSFTTSFGK + Phospho (ST)	VSTDSGSAHKK + Phospho (ST)	KTGAQIVSSSR + Phospho (ST)	SLERGQSTGDFR + Phospho (ST)	YSSLYENLGAQSER + Phospho (ST)	SVMRSEPEGCSTGIGNK + Oxidation (M); Phospho (ST)
mascot_daemon_merge.mgf	26789	399	163	O09167|RL21_MOUSE	60S ribosomal protein L21 OS=Mus musculus GN=Rpl21 PE=2 SV=3	18607	25		3	4		GTWVQLK	VYNVTQHAVGIIVNK	TNGKEPELLEPIPYEFMA + Oxidation (M)
mascot_daemon_merge.mgf	26789	400	162	Q99KG5|LSR_MOUSE	Lipolysis-stimulated lipoprotein receptor OS=Mus musculus GN=Lsr PE=1 SV=1	67264	7.2		3	3		EVDGSVSSEVR	APALTPIRDEEWNR	SVDALDDINRPGSTESGR
mascot_daemon_merge.mgf	26789	401	161	P62082|RS7_MOUSE	40S ribosomal protein S7 OS=Mus musculus GN=Rps7 PE=2 SV=1	22113	14.9		3	5		HVVFIAQR	VETFSGVYK	AIIIFVPVPQLK
mascot_daemon_merge.mgf	26789	402	161	Q80Z25|OFD1_MOUSE	Oral-facial-digital syndrome 1 protein homolog OS=Mus musculus GN=Ofd1 PE=2 SV=1	117728	7.6		7	10		LLEEERK	RMIEESLK + Oxidation (M)	MEMEEELEK + Oxidation (M)	SDVLSQDELRK	MEMEEELEKSVQDQK + Oxidation (M)	AQSNMPHKSDVLSQDELR + Oxidation (M)	SPPSVNSVAALRSIASSSMDRPVSAEDR + Oxidation (M); 7 Phospho (ST)
mascot_daemon_merge.mgf	26789	403	161	P08228|SODC_MOUSE	Superoxide dismutase [Cu-Zn] OS=Mus musculus GN=Sod1 PE=1 SV=2	16104	25.3		3	3		HVGDLGNVTAGK	VISLSGEHSIIGR	GDGPVQGTIHFEQK
mascot_daemon_merge.mgf	26789	404	160	Q9D0R4|DDX56_MOUSE	Probable ATP-dependent RNA helicase DDX56 OS=Mus musculus GN=Ddx56 PE=2 SV=1	61573	6.6		3	4		EELLHSEKLK	DLLARARTGSGK + Phospho (ST)	VANVSAAEDSASQR
mascot_daemon_merge.mgf	26789	405	159	Q9Z130|HNRDL_MOUSE	Heterogeneous nuclear ribonucleoprotein D-like OS=Mus musculus GN=Hnrpdl PE=1 SV=1	33709	12.6		4	5		GFGFVLFK	DLTEYLSR	FGEVVDCTIK	MFIGGLSWDTSK
mascot_daemon_merge.mgf	26789	406	159	P51655|GPC4_MOUSE	Glypican-4 OS=Mus musculus GN=Gpc4 PE=2 SV=2	63629	12.2		5	5		SISESAFSAR	YTEQLKPFGDVPR	QIMALRVMTSKMK + 2 Oxidation (M)	VFQGCGPPKPLPAGR	LEGPFNIESVMDPIDVK + Oxidation (M)
mascot_daemon_merge.mgf	26789	407	157	O55142|RL35A_MOUSE	60S ribosomal protein L35a OS=Mus musculus GN=Rpl35a PE=2 SV=2	12660	28.2		4	6		VMLYPSR + Oxidation (M)	DETEFYLGK	NNTVTPGGKPNK	IRVMLYPSRI
mascot_daemon_merge.mgf	26789	408	157	Q9D883|U2AF1_MOUSE	Splicing factor U2AF 35 kDa subunit OS=Mus musculus GN=U2af1 PE=2 SV=4	28311	16.7		3	4		AVIDLNNR	GGFCNFMHLKPISR + Oxidation (M)	WFNGQPIHAELSPVTDFR
mascot_daemon_merge.mgf	26789	409	156	P62307|RUXF_MOUSE	Small nuclear ribonucleoprotein F OS=Mus musculus GN=Snrpf PE=2 SV=1	9776	24.4		2	2		CNNVLYIR	GVEEEEEDGEMRE + Oxidation (M)
mascot_daemon_merge.mgf	26789	410	156	P62849|RS24_MOUSE	40S ribosomal protein S24 OS=Mus musculus GN=Rps24 PE=1 SV=1	15413	20.3		2	3		KQMVIDVLHPGK + Oxidation (M)	TTGFGMIYDSLDYAK	TTGFGMIYDSLDYAK + Oxidation (M)
mascot_daemon_merge.mgf	26789	411	156	Q6P5D4|CP135_MOUSE	Centrosomal protein of 135 kDa OS=Mus musculus GN=Cep135 PE=2 SV=1	133947	6.6		6	13		LNVLYKEAK	ETVESLENK + 2 Phospho (ST)	AMSQLEEELR + Oxidation (M)	GVLDYSKQIELR	ATMLGDVSSLRELCIK	ATMLGDVSSLRELCIK + Oxidation (M)	EFQSHLTSHEKDTEIQLLK
mascot_daemon_merge.mgf	26789	412	154	Q8VHN7|GPR98_MOUSE	G-protein coupled receptor 98 OS=Mus musculus GN=Gpr98 PE=1 SV=1	689596	2.3		9	11		GSASVIIR + Phospho (ST)	SSAAGGAQLR	ENTTARLRIQK	SGAPQSLVSFSVGSR + Phospho (ST)	SVLTILPSDSPYGAVR + 2 Phospho (ST)	TLLYELLCVLINPK + Phospho (ST); Phospho (Y)	MGGFAGNVTITVKTFGGR + Oxidation (M); 3 Phospho (ST)	VATESTDEQLSAVMLIMEKITMEGR + 2 Oxidation (M); 2 Phospho (ST)	DSGTGIMMSVNFITQELRSAETVGR + Oxidation (M); 5 Phospho (ST)
mascot_daemon_merge.mgf	26789	413	154	P70168|IMB1_MOUSE	Importin subunit beta-1 OS=Mus musculus GN=Kpnb1 PE=1 SV=1	98345	3.4		2	2		LAATNALLNSLEFTK	AAVENLPTFLVELSR
mascot_daemon_merge.mgf	26789	414	154	Q9CY66|NOLA1_MOUSE	H/ACA ribonucleoprotein complex subunit 1 OS=Mus musculus GN=Nola1 PE=2 SV=1	23631	23.4		5	5		GGGGGGGGSFR + Phospho (ST)	FYIDPYK	FLPRPPGEK	VDEIFGQLR	VVLLGEFMHPCEDDIVCK + Oxidation (M)
mascot_daemon_merge.mgf	26789	415	152	P13542|MYH8_MOUSE	Myosin-8 OS=Mus musculus GN=Myh8 PE=2 SV=2	223653	5		7	9		CNGVLEGIR	MVTLLKEK + Oxidation (M); Phospho (ST)	HIHELEKIK	IEELEEEIEAER	MEIDDLSSNAEAIAKAK	SYKRQAEEAEEQSNANLAK + Phospho (ST); Phospho (Y)	SAMKTLASLFSTYASAEADGGAK + Oxidation (M); 2 Phospho (ST)
mascot_daemon_merge.mgf	26789	416	152	Q6ZQL4|WDR43_MOUSE	WD repeat-containing protein 43 OS=Mus musculus GN=Wdr43 PE=2 SV=2	76246	11.5		5	5		KSEVTGTK + Phospho (ST)	MLLSAGRTIK + Oxidation (M)	HFTGHATPVSSLR	KPLTSNCTIQIATPGKGKK + 3 Phospho (ST)	FTTIRPNESQPSDGITGLYFLSGAVHDR
mascot_daemon_merge.mgf	26789	417	152	Q8R323|RFC3_MOUSE	Replication factor C subunit 3 OS=Mus musculus GN=Rfc3 PE=2 SV=1	41241	7.6		3	3		KEGLALPSTLAR	KEGLALPSTLARR	TVAQSQQLETSSQR
mascot_daemon_merge.mgf	26789	418	152	P62305|RUXE_MOUSE	Small nuclear ribonucleoprotein E OS=Mus musculus GN=Snrpe PE=2 SV=1	10854	25		2	2		GDNITLLQSVSN	VMVQPINLIFR + Oxidation (M)
mascot_daemon_merge.mgf	26789	419	152	P35980|RL18_MOUSE	60S ribosomal protein L18 OS=Mus musculus GN=Rpl18 PE=2 SV=3	21688	18.1		3	4		GTVLLSGPR	ILTFDQLALESPK	TNSTFNQVVLKR + Phospho (ST)
mascot_daemon_merge.mgf	26789	420	151	Q9CXW4|RL11_MOUSE	60S ribosomal protein L11 OS=Mus musculus GN=Rpl11 PE=1 SV=4	20468	12.9		2	4		YDGIILPGK	VLEQLTGQTPVFSK
mascot_daemon_merge.mgf	26789	421	150	Q8R2Q8|BST2_MOUSE	Bone marrow stromal antigen 2 OS=Mus musculus GN=Bst2 PE=1 SV=1	19311	11		2	8		LNQELENLR	IKELENEVTK
mascot_daemon_merge.mgf	26789	422	150	P34884|MIF_MOUSE	Macrophage migration inhibitory factor OS=Mus musculus GN=Mif PE=1 SV=2	12667	17.4		2	2		LLCGLLSDR	PMFIVNTNVPR + Oxidation (M)
mascot_daemon_merge.mgf	26789	423	150	A2AAJ9|OBSCN_MOUSE	Obscurin OS=Mus musculus GN=Obscn PE=2 SV=2	979281	1.5		10	11		KGSETLK + Phospho (ST)	ASSIYVIR + Phospho (Y)	ILEKFTPKK	QEGAVLELVIR	YEMQVSAGRR + Oxidation (M); Phospho (ST); Phospho (Y)	QADTGTVCATSPK + Phospho (ST)	DHSFSGAPRFLTRPK + Phospho (ST)	LSSSSKVRVEASGCSR + 2 Phospho (ST)	TTLGEDVMLSCELSRAGTSVR	GGVELQSGPKYEVVSDGLYRK + Phospho (ST); Phospho (Y)
mascot_daemon_merge.mgf	26789	424	150	Q9CQS8|SC61B_MOUSE	Protein transport protein Sec61 subunit beta OS=Mus musculus GN=Sec61b PE=1 SV=3	10009	26		2	2		FYTEDSPGLK	PGPTPSGTNVGSSGR
mascot_daemon_merge.mgf	26789	425	149	Q91YR7|PRP6_MOUSE	Pre-mRNA-processing factor 6 OS=Mus musculus GN=Prpf6 PE=2 SV=1	107453	8.1		5	5		NPGLWLESVR	DDEEADAIYAALDKR	LSQVSDSVSGQTVVDPK + 2 Phospho (ST)	LEYRAGLKNIANTLMAK + Oxidation (M); Phospho (Y)	LQVARNLIMKGTEMCPK + 2 Oxidation (M)
mascot_daemon_merge.mgf	26789	426	149	Q6ZWY3|RS27L_MOUSE	40S ribosomal protein S27-like protein OS=Mus musculus GN=Rps27l PE=2 SV=3	9813	28.6		2	2		DLLHPSLEEEK	LVQSPNSYFMDVK + Oxidation (M)
mascot_daemon_merge.mgf	26789	427	149	Q60737|CSK21_MOUSE	Casein kinase II subunit alpha OS=Mus musculus GN=Csnk2a1 PE=2 SV=1	45247	10.7		4	5		FNDILGR	EIKILENLR	VYTDVNTHRPR + 2 Phospho (ST); Phospho (Y)	TPALVFEHVNNTDFK
mascot_daemon_merge.mgf	26789	428	148	P51150|RAB7A_MOUSE	Ras-related protein Rab-7a OS=Mus musculus GN=Rab7a PE=1 SV=2	23760	16.9		3	3		DPENFPFVVLGNK	QETEVELYNEFPEPIK	DPENFPFVVLGNKIDLENR
mascot_daemon_merge.mgf	26789	429	148	Q2QI47|USH2A_MOUSE	Usherin OS=Mus musculus GN=Ush2A PE=1 SV=1	580643	2.6		8	10		MGTVNGSLR + Oxidation (M)	FNSSLVFTR + Phospho (ST)	AMSINTTHSSFGTR + Oxidation (M); Phospho (ST)	GRTLGTAPQSVPTPSR	TLESAPSGLMNFTVEQREK + Oxidation (M); 2 Phospho (ST)	IPVEYSILLSGGSVTLLVFSVR + 2 Phospho (ST)	VCCDGLLYDPQPGYSCCEDK + Phospho (ST); 2 Phospho (Y)	SNGTQVSTAEDTPSDISIPVIRGITSR + 3 Phospho (ST)
mascot_daemon_merge.mgf	26789	430	147	O08784|TCOF_MOUSE	Treacle protein OS=Mus musculus GN=Tcof1 PE=1 SV=1	135035	7.3		6	7		DNPDGKQK	TVVHLLSGKSPK + Phospho (ST)	LSGDLEAGAPKNKK + Phospho (ST)	ATPRPDSNSLASSAPATK	GAHPGTPGKTGSSATQAQPGK + Phospho (ST)	GISGKGPILATPGKTGPAATQAK + 2 Phospho (ST)
mascot_daemon_merge.mgf	26789	431	147	P97379|G3BP2_MOUSE	Ras GTPase-activating protein-binding protein 2 OS=Mus musculus GN=G3bp2 PE=1 SV=2	54112	8.5		4	4		TEELKPQVEEK	VMEKPSPLLVGR + Oxidation (M)	VDAKPEVQSQPPR	MVMEKPSPLLVGREFVR + 2 Oxidation (M); Phospho (ST)
mascot_daemon_merge.mgf	26789	432	147	Q62425|NDUA4_MOUSE	NADH dehydrogenase [ubiquinone] 1 alpha subcomplex subunit 4 OS=Mus musculus GN=Ndufa4 PE=1 SV=2	9321	26.8		2	3		FYSVNVDYSK	LALFNPDVSWDR
mascot_daemon_merge.mgf	26789	433	147	A2ALU4|SHRM2_MOUSE	Protein Shroom2 OS=Mus musculus GN=Shroom2 PE=1 SV=1	165971	6.3		5	8		TTMDLMEGIFPK + Oxidation (M)	TMDDLKSEELAR + Oxidation (M)	FCETGLAKAPSSGVGVPHVLR + Phospho (ST)	AAAVDKLLAGDEIVAINDVSLSGFR + Phospho (ST)	YHSADDILDAGLDQQQRPQYIHER
mascot_daemon_merge.mgf	26789	434	147	P14733|LMNB1_MOUSE	Lamin-B1 OS=Mus musculus GN=Lmnb1 PE=1 SV=3	66973	4.6		2	2		VTVSRASSSR + 4 Phospho (ST)	DQMQQQLSDYEQLLDVK + Oxidation (M)
mascot_daemon_merge.mgf	26789	435	146	Q80TN7|NAV3_MOUSE	Neuron navigator 3 OS=Mus musculus GN=Nav3 PE=1 SV=2	253572	6.1		9	11		TSTSALKTPGK + Phospho (ST)	MDSSYSKTAK + 2 Phospho (ST)	YPDIASPTFRR	GKTPLKGSSLQR + 2 Phospho (ST)	TSTSALKTPGKTDDAK	IGSGRSSPVTVNQTDKEK + Phospho (ST)	TSLDGSQNQDDVVLHVSSK + 4 Phospho (ST)	SHSTGGLQDTGNQSPLVSPSAMSSSATGK + 2 Phospho (ST)	KPSGVGASTMITSSGATITSGSATLGKIPK + 2 Phospho (ST)
mascot_daemon_merge.mgf	26789	436	146	Q61990|PCBP2_MOUSE	Poly(rC)-binding protein 2 OS=Mus musculus GN=Pcbp2 PE=1 SV=1	38597	9.1		2	2		IITLAGPTNAIFK	ESTGAQVQVAGDMLPNSTER + Oxidation (M)
mascot_daemon_merge.mgf	26789	437	146	Q9R0L6|PCM1_MOUSE	Pericentriolar material 1 protein OS=Mus musculus GN=Pcm1 PE=1 SV=1	230117	2.2		3	3		LTVYSEEELR + Phospho (ST)	QPEPLPLPLAASETLVPR	VTNAISPESSPGVGRRR + 2 Phospho (ST)
mascot_daemon_merge.mgf	26789	438	146	Q921C3|BRWD1_MOUSE	Bromodomain and WD repeat-containing protein 1 OS=Mus musculus GN=Brwd1 PE=1 SV=1	262057	5.8		9	9		NWQPCDR	IGQKFKEK	EAILAPQCLSHR	DIIDTPMDFGTVR + Oxidation (M); Phospho (ST)	TFNEPESVIARSAK + Phospho (ST)	SSSDKESNLQVTQK + Phospho (ST)	SGVLRGSNLGVTRTR + Phospho (ST)	KRVYLSDSDNNSVETDENLK	QLQQQQDQRLGVDQDGTANGLPSGEGTPRR + 2 Phospho (ST)
mascot_daemon_merge.mgf	26789	439	146	Q6IRU7|CEP78_MOUSE	Centrosomal protein of 78 kDa OS=Mus musculus GN=Cep78 PE=2 SV=1	87748	12		6	10		SSSLIKTR + 2 Phospho (ST)	IVTVSSKTIK + Phospho (ST)	YRRPDLDCMAGLR	SSSEKGSTASEPSR + 3 Phospho (ST)	TVNFTGCNLTWQGACHMAK + Oxidation (M)	FQKITSDALIPLPLNTVQDPASAQEAVGASR + 4 Phospho (ST)
mascot_daemon_merge.mgf	26789	440	146	Q9D180|YA046_MOUSE	Uncharacterized protein ENSP00000361571 homolog OS=Mus musculus PE=2 SV=2	66460	12.5		6	7		EKIRGLFEK	ELKKQIEPR	EKRIYDLK + Phospho (Y)	IMQENVSLIK	DMNYTEKIKELTDK + Oxidation (M); Phospho (ST)	DVVGSTSTMRLNEQEETGR + 3 Phospho (ST)
mascot_daemon_merge.mgf	26789	441	146	O88487|DC1I2_MOUSE	Cytoplasmic dynein 1 intermediate chain 2 OS=Mus musculus GN=Dync1i2 PE=2 SV=1	68751	8		2	2		SVSTPSEAGSQDSGDGAVGSR	REAEALLQSMGLTTDSPIVPPPMSPSSK + Oxidation (M); 2 Phospho (ST)
mascot_daemon_merge.mgf	26789	442	145	Q6ZPV2|INOC1_MOUSE	Putative DNA helicase INO80 complex homolog 1 OS=Mus musculus GN=Inoc1 PE=2 SV=2	177265	6.5		8	9		ILQRAKEK	LLYQALKNK	RDMVADFQTR	KLAHQCMKEVR	SRKSTAGSAAAMAGAK + Oxidation (M); 2 Phospho (ST)	SLHMTSSLASDSLIR + Oxidation (M); 2 Phospho (ST)	SLHMTSSLASDSLIRKQGK + Phospho (ST)	SILLSDESSEADSQSEDNDDEEEELSLSR + Phospho (ST)
mascot_daemon_merge.mgf	26789	443	145	Q8BZR9|CQ085_MOUSE	Uncharacterized protein C17orf85 homolog OS=Mus musculus PE=2 SV=1	70171	8.8		6	13		KAIPKVR	ERSLSRR	ADSISTSNIK	MISTPSPKKSMK + 2 Oxidation (M); Phospho (ST)	SSASSSDSDEMDYDLELK + Oxidation (M); Phospho (ST)	SSASSSDSDEMDYDLELK + 3 Phospho (ST); Phospho (Y)	RSSASSSDSDEMDYDLELK + Oxidation (M); 2 Phospho (ST)
mascot_daemon_merge.mgf	26789	444	144	Q9ESF1|OTOF_MOUSE	Otoferlin OS=Mus musculus GN=Otof PE=2 SV=1	228372	4.6		6	7		IIKISVIHSK + Phospho (ST)	YFASIDTMKEQLR + Oxidation (M)	VEAELHLLTAEEAEK + Phospho (ST)	EEMESAEGLKGPMKSK + Oxidation (M)	ISVIHSKNLLRSGTLVGSFK	TAKQCTMEMATGEVDVPLVSIFKQK + Oxidation (M); 3 Phospho (ST)
mascot_daemon_merge.mgf	26789	445	143	Q7TN89|RASE_MOUSE	GTPase ERas OS=Mus musculus GN=Eras PE=1 SV=1	24761	11.9		2	2		SSILDLSSGTPCTR	SPEESHEAWAQCK
mascot_daemon_merge.mgf	26789	446	143	Q9CUU3|SYCP2_MOUSE	Synaptonemal complex protein 2 OS=Mus musculus GN=Sycp2 PE=1 SV=2	173839	5.5		8	8		KMNLMLDR + Oxidation (M)	SSSSVEVMR + Oxidation (M); Phospho (ST)	YNPSDSMMSTR + 2 Oxidation (M); 4 Phospho (ST); Phospho (Y)	RYNPSDSMMSTRK + 2 Oxidation (M); Phospho (ST); Phospho (Y)	SSMEKGQPRPTMVLNK + 2 Phospho (ST)	GQSPRISETSAMCVRK + Oxidation (M); 2 Phospho (ST)	MWFDMPSENTHVSGPSQR + 2 Oxidation (M)	SRSSMEKGQPRPTMVLNK + 2 Oxidation (M); 2 Phospho (ST)
mascot_daemon_merge.mgf	26789	447	142	Q6A078|CE290_MOUSE	Centrosomal protein of 290 kDa OS=Mus musculus GN=Cep290 PE=1 SV=2	289241	4.4		9	12		NILLEEK	KITVLEMK + Oxidation (M)	ALSRALLELR + Phospho (ST)	TIPELEKTIGLMK	SMTNSDIVSISKK + Phospho (ST)	NMENKTLELELK + Phospho (ST)	EMEKNTFIIEDLK	ETDLLRQSAGSNVVYK + 3 Phospho (ST)	TMIQLQNDKLKIMQEMK + Oxidation (M)
mascot_daemon_merge.mgf	26789	448	142	P63028|TCTP_MOUSE	Translationally-controlled tumor protein OS=Mus musculus GN=Tpt1 PE=1 SV=1	19564	15.7		2	3		VKPFMTGAAEQIK + Oxidation (M)	DLISHDELFSDIYK
mascot_daemon_merge.mgf	26789	449	142	Q99KP6|PRP19_MOUSE	Pre-mRNA-processing factor 19 OS=Mus musculus GN=Prpf19 PE=2 SV=1	55661	4.8		2	2		STEQILATLK	TVPEELVKPEELSK
mascot_daemon_merge.mgf	26789	450	142	Q6A068|CDC5L_MOUSE	Cell division cycle 5-related protein OS=Mus musculus GN=Cdc5l PE=1 SV=2	92361	10.2		4	5		ILLGGYQSRAMGLMK + Phospho (ST)	LVLPAPQISDAELQEVVK	NVGFATNNSEHITYLEHSPYEK	DLPRPSEVNETILRPLNVEPPLTDLQK
mascot_daemon_merge.mgf	26789	451	141	Q6NZN1|PPRC1_MOUSE	Peroxisome proliferator-activated receptor gamma coactivator-related protein 1 OS=Mus musculus GN=Pprc1 PE=1 SV=1	176620	4		7	8		LLNLSR + Phospho (ST)	SVSSGSSR + 3 Phospho (ST)	KLSFLPTPR	RSSCSSSGRSR	SSRSVSSGSSR + 3 Phospho (ST)	EPQSLPASASQGSQK + Phospho (ST)	SVSPSSRGWQGRR + 2 Phospho (ST)
mascot_daemon_merge.mgf	26789	452	140	Q9QXZ0|MACF1_MOUSE	Microtubule-actin cross-linking factor 1 OS=Mus musculus GN=Macf1 PE=1 SV=1	611249	1.8		9	10		ELIEGSR	GAIEMASR	STSLSR + 3 Phospho (ST)	QYELMKAR + Oxidation (M)	AGSRAGSRASSR + Phospho (ST)	SKPSSRAASPTR + Phospho (ST)	QPDVDRVTKTYK + 2 Phospho (ST); Phospho (Y)	LLDAEDVDVPSPDEK + Phospho (ST)	TFVSAKELEKQIEHLK + Phospho (ST)
mascot_daemon_merge.mgf	26789	453	139	Q9QZZ4|MYO15_MOUSE	Myosin-XV OS=Mus musculus GN=Myo15a PE=1 SV=2	398052	3		8	11		TLRFGGR	HFRSLR	HGGRLRR	LLQMVKGSK + Oxidation (M); Phospho (ST)	YSGVLETVRIRK + Phospho (Y)	TVLKSTSKLMTQMR + Oxidation (M); 3 Phospho (ST)	LFPAMGSVGTGVQILAVSHTGIK + Oxidation (M)	ARSADSGEDSIALPPSTMLEFAQKYFR + Oxidation (M); 2 Phospho (ST)
mascot_daemon_merge.mgf	26789	454	139	Q1PSW8|LIN41_MOUSE	Tripartite motif-containing protein 71 OS=Mus musculus GN=Trim71 PE=2 SV=1	93422	3.4		2	2		IQLFGPDGVFLNK	LESTISAVQQVLEEGR
mascot_daemon_merge.mgf	26789	455	139	Q3UGQ8|K0819_MOUSE	Uncharacterized protein KIAA0819 OS=Mus musculus GN=Kiaa0819 PE=1 SV=2	120437	5.6		6	11		GVAVEKALR	SSLFSPRR	VKAELELR	MQAMEMVSSR + 3 Oxidation (M); Phospho (ST)	RSLGLTPVDRSK + Phospho (ST)	DSLVALLEEQRLR
mascot_daemon_merge.mgf	26789	456	139	Q61687|ATRX_MOUSE	Transcriptional regulator ATRX OS=Mus musculus GN=Atrx PE=1 SV=2	281054	5.3		9	9		AMNSIKSR + Oxidation (M)	FLAQGTMEDK	KSSGVARSSEK + 2 Phospho (ST)	SSVKAIDGEEQRAHK	RAHILYEMLAGCVQR	SPGKRPECSSSDTEK + 2 Phospho (ST)	FLKQAADNSEMTSAMK + Oxidation (M); 2 Phospho (ST)	KTTKLIETTSNMNSSYIK + Phospho (ST)	EEISDHENNVTILLEDSDLRRSPR + 2 Phospho (ST)
mascot_daemon_merge.mgf	26789	457	139	P62331|ARF6_MOUSE	ADP-ribosylation factor 6 OS=Mus musculus GN=Arf6 PE=1 SV=2	20183	20.6		3	4		ILMLGLDAAGK	DAIILIFANK	QDLPDAMKPHEIQEK + Oxidation (M)
mascot_daemon_merge.mgf	26789	458	138	Q8QZY1|IF3EI_MOUSE	Eukaryotic translation initiation factor 3 subunit E-interacting protein OS=Mus musculus GN=Eif3eip PE=2 SV=1	66798	6		2	2		VFSDEVQQQAQLSTIR	FLSPVVPNYDNVHPNYHK
mascot_daemon_merge.mgf	26789	459	138	Q9CUL5|IQCA_MOUSE	IQ and AAA domain-containing protein OS=Mus musculus GN=Iqca PE=2 SV=2	100210	5.1		5	7		YLPKLLK	KELEMEIR + Oxidation (M)	RKELEMEIR	RKELEMEIR + Oxidation (M)	QVTNLRDEVQLK	ILARILTECGLNLPVK
mascot_daemon_merge.mgf	26789	460	137	Q6ZWN5|RS9_MOUSE	40S ribosomal protein S9 OS=Mus musculus GN=Rps9 PE=2 SV=3	22635	14.9		3	3		LIGEYGLR	MKLDYILGLK + Oxidation (M)	QVVNIPSFIVR
mascot_daemon_merge.mgf	26789	461	137	Q9JJN2|ZFHX4_MOUSE	Zinc finger homeobox protein 4 OS=Mus musculus GN=Zfhx4 PE=1 SV=1	396922	3		6	9		LFSNVLILK	CIAIGNPVHLK	ALFKAKSALESHIR	CSGDGPVDDKSMSGLEDSK + Phospho (ST)	VVTGATQPLLLAKEDSTGTK + Phospho (ST)	SLLQTPPPPPPPPPPPSSLSGQQTEPQNKESEK + 4 Phospho (ST)
mascot_daemon_merge.mgf	26789	462	137	P97315|CSRP1_MOUSE	Cysteine and glycine-rich protein 1 OS=Mus musculus GN=Csrp1 PE=1 SV=3	21425	19.2		2	2		GFGFGQGAGALVHSE	GYGYGQGAGTLSTDKGESLGIK
mascot_daemon_merge.mgf	26789	463	137	P09411|PGK1_MOUSE	Phosphoglycerate kinase 1 OS=Mus musculus GN=Pgk1 PE=1 SV=4	44921	9.4		3	3		IQLINNMLDK + Oxidation (M)	SLMDEVVKATSR + Oxidation (M); 2 Phospho (ST)	ALESPERPFLAILGGAK
mascot_daemon_merge.mgf	26789	464	137	P97820|M4K4_MOUSE	Mitogen-activated protein kinase kinase kinase kinase 4 OS=Mus musculus GN=Map4k4 PE=1 SV=1	141257	5.2		6	20		IKFLVIALK	NSTSSIEPR + Phospho (ST)	SHSFSDPSPK	QESAAKKPDDK	LVDFGVSAQLDR + Phospho (ST)	NYMQRPSTEQLLK
mascot_daemon_merge.mgf	26789	465	136	Q8R1A4|DOCK7_MOUSE	Dedicator of cytokinesis protein 7 OS=Mus musculus GN=Dock7 PE=1 SV=3	243167	3.8		7	7		EADATKNK	LQEAFSK + Phospho (ST)	SIIGSKGLDR	ISRTVAAEVR	EYQRELER + Phospho (Y)	DSTEVEISTGER + Phospho (ST)	IMENNLESELKSSISALNSSQLEPVVR + 4 Phospho (ST)
mascot_daemon_merge.mgf	26789	466	136	Q3UHQ6|DOP2_MOUSE	Protein dopey-2 OS=Mus musculus GN=Dopey2 PE=2 SV=2	260141	2.9		6	7		RDMSLNR	KKEFPLLR	DLMNMQSSSLK	TDALLLRLSVVVGR	SLCASLLDANVLVQR + Phospho (ST)	TMFKDLMNMQSSSLKLFSSFEQK + Oxidation (M); 2 Phospho (ST)
mascot_daemon_merge.mgf	26789	467	136	Q3UHH1|K0913_MOUSE	Zinc finger SWIM domain-containing protein KIAA0913 OS=Mus musculus GN=Kiaa0913 PE=2 SV=1	199104	4.2		6	22		ILDKLLDR	VGMLALEMLGRR + Oxidation (M)	EKGDLALALMITYK + Oxidation (M); Phospho (ST); Phospho (Y)	VLGGTGSGGKSSAGSGSKR + 2 Phospho (ST)	QSAGPNSPTGGGGGGGSGGTRTR	KQSAGPNSPTGGGGGGGSGGTR + 4 Phospho (ST)
mascot_daemon_merge.mgf	26789	468	136	Q91YK2|RRP1B_MOUSE	Ribosomal RNA processing protein 1 homolog B OS=Mus musculus GN=Rrp1b PE=2 SV=2	81273	8.7		4	5		NMTAEFK + Oxidation (M)	TATSSPASTPLSPMR + Oxidation (M)	GDTVSPAAEEDSGGHIHK	NSSATRPQGPAGQLNKTPSSSKK
mascot_daemon_merge.mgf	26789	469	135	Q9WVA4|TAGL2_MOUSE	Transgelin-2 OS=Mus musculus GN=Tagln2 PE=1 SV=3	23810	11.8		2	2		NFSDNQLQEGK	DDGLFSGDPNWFPK
mascot_daemon_merge.mgf	26789	470	135	P97311|MCM6_MOUSE	DNA replication licensing factor MCM6 OS=Mus musculus GN=Mcm6 PE=1 SV=1	93721	6		5	6		IEESIDR	FLLDTNKSR + Phospho (ST)	IQETQAELPR	ASSAAGLTAAVVR + Phospho (ST)	DEEQTAESIK + 2 Phospho (ST)
mascot_daemon_merge.mgf	26789	471	134	O35841|API5_MOUSE	Apoptosis inhibitor 5 OS=Mus musculus GN=Api5 PE=2 SV=1	57078	4.2		2	2		PTVEELYR	ELPQFATGENLPR
mascot_daemon_merge.mgf	26789	472	134	Q9JKK7|TMOD2_MOUSE	Tropomodulin-2 OS=Mus musculus GN=Tmod2 PE=1 SV=2	39487	9.4		2	2		FGYQFTKQGPR	AKPVFEEPPNPTNVEASLQQMK + Oxidation (M)
mascot_daemon_merge.mgf	26789	473	133	Q02566|MYH6_MOUSE	Myosin-6 OS=Mus musculus GN=Myh6 PE=1 SV=2	224225	3.7		5	6		LQLEEKLK	CNGVLEGIR	IEELEEELEAER	AGVYKLTGAIMHYGNMKFK + Oxidation (M)	QEAHFSLVHYAGTVDYNIMGWLEK + Oxidation (M)
mascot_daemon_merge.mgf	26789	474	133	Q9JI78|NGLY1_MOUSE	Peptide-N(4)-(N-acetyl-beta-glucosaminyl)asparagine amidase OS=Mus musculus GN=Ngly1 PE=1 SV=2	75198	10.3		6	7		VDTVSIR + Phospho (ST)	VKEELLR	QLSLSESRR	KEILFIPSENEK	QSLNDSGENGLEIIITFNDL + Phospho (ST)	VDTVSIRTSSQSFESGSVR + 5 Phospho (ST)
mascot_daemon_merge.mgf	26789	475	133	Q3U319|BRE1B_MOUSE	E3 ubiquitin-protein ligase BRE1B OS=Mus musculus GN=Rnf40 PE=2 SV=2	114809	7.2		5	5		EVQAEIGK	TNERLKVALR	KEMALLAGATSATSSIKK + Oxidation (M)	LEEKERALQGSLGGVEK + Phospho (ST)	EGPSLGPPPAASTLSRADR + Phospho (ST)
mascot_daemon_merge.mgf	26789	476	133	Q5SNZ0|GRDN_MOUSE	Girdin OS=Mus musculus GN=Ccdc88a PE=1 SV=2	216527	4.6		6	6		IGLNKER	SSMVALKR	TTKPEFLR	TLVTLREDLVSEK + Phospho (ST)	STADSAAGSTSKILKVEK + 3 Phospho (ST)	DSRLPVSVDSSPPTAGSSSTTASNVNKVQESR + 8 Phospho (ST)
mascot_daemon_merge.mgf	26789	477	133	Q9D8E6|RL4_MOUSE	60S ribosomal protein L4 OS=Mus musculus GN=Rpl4 PE=1 SV=3	47409	6.2		2	2		NIPGITLLNVSK	IEEVPELPLVVEDK
mascot_daemon_merge.mgf	26789	478	133	Q9Z129|RECQ1_MOUSE	ATP-dependent DNA helicase Q1 OS=Mus musculus GN=Recql PE=1 SV=1	73475	10.3		5	5		SVLTGKIK + 2 Phospho (ST)	LQPSGSKNAGAKK	QLGISATMLNASSSK	SMENYYQESGR + Phospho (ST); Phospho (Y)	QFPNASLMGLTATATNHVLK + Oxidation (M); 2 Phospho (ST)
mascot_daemon_merge.mgf	26789	479	133	Q80U70|SUZ12_MOUSE	Polycomb protein Suz12 OS=Mus musculus GN=Suz12 PE=1 SV=2	83715	10.8		4	4		NLIAPIFLHR	IFYQFLYNNNTR + Phospho (ST); Phospho (Y)	NSESLHQENKPGSVKPAQTIAVK	HGGGGGGGSGPSAGSGGGGFGGSAAAVAAAASGGK
mascot_daemon_merge.mgf	26789	480	133	Q6Y7W8|PERQ2_MOUSE	PERQ amino acid-rich with GYF domain-containing protein 2 OS=Mus musculus GN=Gigyf2 PE=1 SV=2	149387	8.4		7	14		GGGGGTVVGAPRGR	DYKIPFDLLEK + Phospho (Y)	RVRSGSGSIDDDR + Phospho (ST)	MRMSDQNIIPSVTR + 2 Phospho (ST)	NFSMSVNSAAVLRLTGR + Phospho (ST)	NNASLSKSVGVSNRQNK + 2 Phospho (ST)	NFSMSVNSAAVLRLTGR + Oxidation (M); 2 Phospho (ST)	AALSSQQQQQLALLLQQFQALKMR + Oxidation (M); 2 Phospho (ST)
mascot_daemon_merge.mgf	26789	481	132	Q8VC52|RBPS2_MOUSE	RNA-binding protein with multiple splicing 2 OS=Mus musculus GN=Rbpms2 PE=1 SV=1	22563	10.2		2	2		FDPENPQTLR	QPVGFVIFDSR
mascot_daemon_merge.mgf	26789	482	132	Q8VDW0|DDX39_MOUSE	ATP-dependent RNA helicase DDX39 OS=Mus musculus GN=Ddx39 PE=2 SV=1	49549	11.9		5	6		SRSLNLR	MLEQLDMR + Oxidation (M)	GSYVSIHSSGFR	VSVFFGGLSIKK + Phospho (ST)	LTLHGLQQYYVK
mascot_daemon_merge.mgf	26789	483	132	Q9D880|TIM50_MOUSE	Mitochondrial import inner membrane translocase subunit TIM50 OS=Mus musculus GN=Timm50 PE=1 SV=1	39980	15.6		4	4		AASAALFSRLR + Phospho (ST)	TIALNQVEDVR	AQGPQHQPGSEGPSYAK	IPDEFDSDPILVQQLR
mascot_daemon_merge.mgf	26789	484	132	Q02248|CTNB1_MOUSE	Catenin beta-1 OS=Mus musculus GN=Ctnnb1 PE=1 SV=1	86043	4.6		3	4		SPQMVSAIVR + Oxidation (M)	LLNDEDQVVVNK	NEGVATYAAAVLFR
mascot_daemon_merge.mgf	26789	485	131	P02468|LAMC1_MOUSE	Laminin subunit gamma-1 OS=Mus musculus GN=Lamc1 PE=1 SV=2	182830	5.7		5	6		LLNNLTSIK	EGFFGNPLAPNPADKCK	ARSRVESTEQLIEIASR	GSTDECNVETGRCVCK + Phospho (ST)	LSAEDLVLEGAGLRVSVPLIAQGNSYPSETTVK + 3 Phospho (ST)
mascot_daemon_merge.mgf	26789	486	131	Q9WVR4|FXR2_MOUSE	Fragile X mental retardation syndrome-related protein 2 OS=Mus musculus GN=Fxr2 PE=1 SV=1	74097	8.8		4	4		LQIDEQLR	QPVTVADYISR	TGGPAYGPSSDPSTASETESEKR	AGYTTDESSSSSLHTTR + 7 Phospho (ST); Phospho (Y)
mascot_daemon_merge.mgf	26789	487	131	Q5SQM0|EMALL_MOUSE	Echinoderm microtubule-associated protein-like 5-like OS=Mus musculus GN=Eml5l PE=2 SV=1	220255	3.5		7	8		MVSCGVK + Oxidation (M)	EDLPQLK	EFVGTQESK + Phospho (ST)	DRKEVIHEMK + Oxidation (M)	YIQVSTGAYK + 2 Phospho (ST); Phospho (Y)	TYAIKRTALSTSSK + 3 Phospho (ST)	TALSTSSKGLLLEDNPSIR + 3 Phospho (ST)
mascot_daemon_merge.mgf	26789	488	131	Q9DCW4|ETFB_MOUSE	Electron transfer flavoprotein subunit beta OS=Mus musculus GN=Etfb PE=1 SV=3	27834	14.9		2	2		KIEVVKAGDLGVDLTSK + Phospho (ST)	GIHVEIPGAQAESLGPLQVAR
mascot_daemon_merge.mgf	26789	489	130	P27600|GNA12_MOUSE	Guanine nucleotide-binding protein alpha-12 subunit OS=Mus musculus GN=Gna12 PE=1 SV=3	44238	10.3		3	3		ILLLGAGESGK	SRDIDALLAR	YFLDNLDRIGQLNYFPSK + Phospho (ST)
mascot_daemon_merge.mgf	26789	490	130	Q6KCD5|NIPBL_MOUSE	Nipped-B-like protein OS=Mus musculus GN=Nipbl PE=1 SV=1	317306	3.6		8	8		SSLKSIK + Phospho (ST)	SRPDSPR + Phospho (ST)	LKSERAEALK	GGGTSGSLRRSK + Phospho (ST)	AMGIMDKLSTDK + Oxidation (M); Phospho (ST)	DKVLELLMYFTK	IQKYSPSESAKVYDK + Phospho (ST)	VVQRTSSGVSVQWMAGSYSGSWTEAK + Oxidation (M); 2 Phospho (ST)
mascot_daemon_merge.mgf	26789	491	130	Q5XG71|UTP20_MOUSE	Small subunit processome component 20 homolog OS=Mus musculus GN=Utp20 PE=2 SV=2	320222	3.4		7	9		ISKFMKDR	QILSKVMEARR	FSNPRALYLESK	EVMEANLPSILLK + Oxidation (M)	MASMAIKSLLSKVDR + 2 Oxidation (M); Phospho (ST)	TASYDEDVETYFFEALLK + 2 Phospho (Y)	TNMHIFIESGLRLLHLSLK + Phospho (ST)
mascot_daemon_merge.mgf	26789	492	130	Q61316|HSP74_MOUSE	Heat shock 70 kDa protein 4 OS=Mus musculus GN=Hspa4 PE=1 SV=1	94872	2.9		3	3		MIMQDKLEK + Oxidation (M)	VLATAFDTTLGGR	LKVLATAFDTTLGGR + Phospho (ST)
mascot_daemon_merge.mgf	26789	493	129	Q9JI18|LRP1B_MOUSE	Low-density lipoprotein receptor-related protein 1B OS=Mus musculus GN=Lrp1b PE=2 SV=1	533026	2.4		7	8		GDRVLLANNR	IESASMSGAGR + Oxidation (M); Phospho (ST)	MESARGIRTYQK	EPVGLSIDYVENK	GIVCSCPEGHQLKK	RIDLHKGDYSLLVPGLR + Phospho (ST)	YGEDEKNCEPAFPVCSSSEYMCASGGCLSASLK + Oxidation (M); Phospho (ST)
mascot_daemon_merge.mgf	26789	494	129	Q99NH0|ANR17_MOUSE	Ankyrin repeat domain-containing protein 17 OS=Mus musculus GN=Ankrd17 PE=1 SV=2	275982	3.5		6	6		FCELLIGK	KVSVPSTVISR	QPSVLVTFPK + Phospho (ST)	NASILLEELDLEK	NVSDYTPLSLAASGGYVNIIK + 2 Phospho (ST)	MTTVALSSTSQTATALTVPAISSASTHK + 6 Phospho (ST)
mascot_daemon_merge.mgf	26789	495	129	Q91XQ0|DYH8_MOUSE	Dynein heavy chain 8, axonemal OS=Mus musculus GN=Dnahc8 PE=2 SV=1	544766	3.2		8	11		VKMLPTPSK + Phospho (ST)	FLFVLLMTLK + Oxidation (M)	LPPNYVPHEVKARLMK + Oxidation (M); Phospho (Y)	DMPEPTGDEPEDTMFEVPK + 2 Oxidation (M)	YLASLDDATISIEGTVMLKK + Oxidation (M); Phospho (Y)	YLASLDDATISIEGTVMLKK + Oxidation (M); Phospho (ST)	FLDILNTLISQTTHDLTKFDR + 2 Phospho (ST)	GSLVDDESLIGVLRITKQTAAEVSEK + 4 Phospho (ST)	GELLLKGTESGEIITLMEDSLMVLGSLLSNR + Oxidation (M); Phospho (ST)
mascot_daemon_merge.mgf	26789	496	129	Q9WVK4|EHD1_MOUSE	EH domain-containing protein 1 OS=Mus musculus GN=Ehd1 PE=1 SV=1	60622	7.3		2	3		KLNDLIK	IGPEPTTDSFIAVMHGPTEGVVPGNALVVDPR + Oxidation (M)
mascot_daemon_merge.mgf	26789	497	128	Q8BHL5|ELMO2_MOUSE	Engulfment and cell motility protein 2 OS=Mus musculus GN=Elmo2 PE=1 SV=1	84289	10.9		5	5		SIILNHVIR	SLSYSEILR	IQPEILELIKQQRLNR	MDPNDQAQRDIIFELRR + Oxidation (M)	LSADVTFATEFINMDGIIVLTRLVESGTK + Oxidation (M); 3 Phospho (ST)
mascot_daemon_merge.mgf	26789	498	128	P06795|MDR1_MOUSE	Multidrug resistance protein 1 OS=Mus musculus GN=Abcb1 PE=2 SV=1	141475	5.3		6	9		VSASHIIR	LLSGQALKDK	YMVFKSMLR + Oxidation (M); Phospho (ST); Phospho (Y)	LPHQFDTLVGER + Phospho (ST)	VRYMVFKSMLR + Oxidation (M); Phospho (ST)	VKEHGTHQQLLAQKGIYFSMVQAGAK
mascot_daemon_merge.mgf	26789	499	127	A2AQ25|SKT_MOUSE	Sickle tail protein OS=Mus musculus GN=Skt PE=1 SV=1	213874	4.6		5	6		KAELEISNKVK	GTDASQAAQYVAMEK + Oxidation (M)	EASSEKMVKATANR + Oxidation (M); 2 Phospho (ST)	GDAAGDKLELSEDSPNSEQELDK	MPNEVTSTDTIRALFVSAFPQQLTMK + Oxidation (M); 4 Phospho (ST)
mascot_daemon_merge.mgf	26789	500	127	Q99MZ6|MYO7B_MOUSE	Myosin-VIIb OS=Mus musculus GN=Myo7b PE=1 SV=2	242643	3.8		7	7		RKTVAEAK	SMEVGSSSR	RSQALDGAAIR + Phospho (ST)	SVFAMALQDRR	EIFNVDSSQTK + Phospho (ST)	SNAVQELLPSCVPSK + Phospho (ST)	AEPPTWLELQAVKSK + Phospho (ST)
mascot_daemon_merge.mgf	26789	501	127	Q9CXK8|NIP7_MOUSE	60S ribosome subunit biogenesis protein NIP7 homolog OS=Mus musculus GN=Nip7 PE=2 SV=1	20609	16.1		2	3		VYYVSEMMLK + 2 Oxidation (M)	VWVKPGAEQSFLYGNHVLK
mascot_daemon_merge.mgf	26789	502	127	P28656|NP1L1_MOUSE	Nucleosome assembly protein 1-like 1 OS=Mus musculus GN=Nap1l1 PE=1 SV=2	45602	11.8		3	3		FYEEVHDLER	LDGLVDTPTGYIESLPK	QLTVQMMQNPQILAALQER + 2 Oxidation (M)
mascot_daemon_merge.mgf	26789	503	126	P63280|UBC9_MOUSE	SUMO-conjugating enzyme UBC9 OS=Mus musculus GN=Ube2i PE=1 SV=1	18223	14.6		3	3		GTPWEGGLFK	DHPFGFVAVPTK	KDHPFGFVAVPTK
mascot_daemon_merge.mgf	26789	504	126	Q61666|HIRA_MOUSE	Protein HIRA OS=Mus musculus GN=Hira PE=1 SV=3	113235	11.1		6	8		EWETVLSSR	RATYIGPSTVFGSSGK + 2 Phospho (ST)	GLTWDPVGKYIASQADDR + Phospho (ST); Phospho (Y)	DSMNATSTPAASSPSVLTTPSK + Oxidation (M); Phospho (ST)	DSRLLPMSLSVQSPAALSTEK + Oxidation (M); Phospho (ST)	AFTLQVSSDPSMYIEVENEVTTVGGIR + 2 Phospho (ST); Phospho (Y)
mascot_daemon_merge.mgf	26789	505	126	Q8BJ34|LKAP_MOUSE	Limkain-b1 OS=Mus musculus GN=Lkap PE=1 SV=2	194934	4.5		5	7		FINQDSAER	LAANFSFAPVTK	ILTLTEVERFK	EYMENKKAAVELK + Oxidation (M)	EYMENKKAAVELK + Oxidation (M); Phospho (Y)	QSLRRFANTHTAPATVVLVSADVNFALELSDLR + 5 Phospho (ST)
mascot_daemon_merge.mgf	26789	506	126	P97313|PRKDC_MOUSE	DNA-dependent protein kinase catalytic subunit OS=Mus musculus GN=Prkdc PE=1 SV=2	476445	2		7	8		LMDEFK + Oxidation (M)	KHVSLNK	KKYIEIR + Phospho (Y)	DEVLANRLLR	SCAGLLTDTMEIFVK + Oxidation (M); 2 Phospho (ST)	EVYAAAAEVLGLILQYITER + Phospho (ST)	NGIQIFMQNYSSIDVLLYR + Oxidation (M); 2 Phospho (ST); Phospho (Y)
mascot_daemon_merge.mgf	26789	507	126	Q64444|CAH4_MOUSE	Carbonic anhydrase 4 OS=Mus musculus GN=Ca4 PE=1 SV=1	34672	8.2		2	2		LTPFILVGYDQK	ENQQSPINIVTAR
mascot_daemon_merge.mgf	26789	508	126	Q9D067|MDM1_MOUSE	Nuclear protein MDM1 OS=Mus musculus GN=Mdm1 PE=2 SV=2	79983	10.5		6	6		VNSEYRAK	ASSQDGLETLK + 2 Phospho (ST)	LEMPEPAASVRR + Phospho (ST)	KVASGEQPLKNSTR	QPLSQSIDPRLDR + Phospho (ST)	SHAPVSADVELRPSSKQPLSQSIDPR + 2 Phospho (ST)
mascot_daemon_merge.mgf	26789	509	125	Q8K1G2|LBN_MOUSE	Limbin OS=Mus musculus GN=Evc2 PE=2 SV=1	138237	6.3		6	6		EPEISLR	MGATGPTGAGGR + Oxidation (M); Phospho (ST)	MTMVPGSTLLR + 2 Oxidation (M); Phospho (ST)	LQSTAMTQELLK	VSERSAAECSSLLR + 2 Phospho (ST)	MGATGPTGAGGRATWVLAGNILAAALVLGSGPR + Oxidation (M); 2 Phospho (ST)
mascot_daemon_merge.mgf	26789	510	125	Q692V3|GNN_MOUSE	Tetratricopeptide repeat protein GNN OS=Mus musculus GN=Gnn PE=1 SV=1	152438	6		6	6		FTLSDLK	SILLLSGER + Phospho (ST)	SILLLSGERGCGK + Phospho (ST)	VKSTQPSLVSDKPK	LSSAYLLNEQGKMK + 2 Phospho (ST); Phospho (Y)	LMGKINEAEKLFLSAEDLLLQSPSMTEMLLR + Oxidation (M); 2 Phospho (ST)
mascot_daemon_merge.mgf	26789	511	125	Q8CH77|NAV1_MOUSE	Neuron navigator 1 OS=Mus musculus GN=Nav1 PE=1 SV=2	203041	4.5		7	7		ETIDFLK + Phospho (ST)	SWVYELR + Phospho (ST)	DTELLDLR + Phospho (ST)	LEYDSGSLK + 2 Phospho (ST); Phospho (Y)	SDDELLSSKAK + Phospho (ST)	KPPPATGTATVMQTGSSATLSK + Oxidation (M); Phospho (ST)	YGQSSPRLQAGDAPSVGGSCR + Phospho (ST)
mascot_daemon_merge.mgf	26789	512	124	Q00547|HMMR_MOUSE	Hyaluronan mediated motility receptor OS=Mus musculus GN=Hmmr PE=1 SV=3	92256	6.3		5	5		LQGELDK	STAEQLTR	EKEVELEK	LALAELDAVQQK	ENVMTELTMEINKWR + Oxidation (M); 2 Phospho (ST)
mascot_daemon_merge.mgf	26789	513	124	Q64487|PTPRD_MOUSE	Receptor-type tyrosine-protein phosphatase delta OS=Mus musculus GN=Ptprd PE=2 SV=2	213316	6.1		7	8		SSLPNSK + Phospho (ST)	MVEEVDGR + Oxidation (M)	DMEPLTTLEFSEK + Phospho (ST)	SKPKLVSTTGSVPGKPR + 2 Phospho (ST)	YLLEQLEKWTEYR + 2 Phospho (Y)	TNLDGMITVQLPDVPANENIK	SAMLKDVMLADAQDMIISGLQPETSYSLTVTAYTTK + 2 Oxidation (M); 7 Phospho (ST); Phospho (Y)
mascot_daemon_merge.mgf	26789	514	124	Q62388|ATM_MOUSE	Serine-protein kinase ATM OS=Mus musculus GN=Atm PE=1 SV=1	354054	2.9		7	7		IPYVLR + Phospho (Y)	EQSLALSILK	FKSILEILSK + Phospho (ST)	SAAATCLKNILATK + Phospho (ST)	LLTSKLMNDIADICK + Oxidation (M); Phospho (ST)	KSQRTMLAVVDYLR + Oxidation (M); Phospho (ST); Phospho (Y)	MGTKMTGGLGFHEVLNNLISR + 2 Oxidation (M)
mascot_daemon_merge.mgf	26789	515	123	Q9WTP6|KAD2_MOUSE	Adenylate kinase isoenzyme 2, mitochondrial OS=Mus musculus GN=Ak2 PE=1 SV=4	25817	17.2		3	4		AVLLGPPGAGK	APNVLASEPEIPK + Phospho (ST)	LEAYHTQTTPLVEYYR	LEAYHTQTTPLVEYYR + Phospho (ST); Phospho (Y)
mascot_daemon_merge.mgf	26789	516	123	Q5SX39|MYH4_MOUSE	Myosin-4 OS=Mus musculus GN=Myh4 PE=2 SV=1	223632	2.6		4	5		CNGVLEGIR	HIHELEKIK	IEELEEEIEAER	ANLMQAEIEELRASLEQTER + Oxidation (M); Phospho (ST)
mascot_daemon_merge.mgf	26789	517	123	Q9D0B0|SFRS9_MOUSE	Splicing factor, arginine/serine-rich 9 OS=Mus musculus GN=Sfrs9 PE=1 SV=1	25759	14.9		3	3		DGMGMVEYLR + 2 Oxidation (M)	IYVGNLPSDVR	GSPHYFSPFRPY
mascot_daemon_merge.mgf	26789	518	123	P09671|SODM_MOUSE	Superoxide dismutase [Mn], mitochondrial OS=Mus musculus GN=Sod2 PE=1 SV=3	24816	9.9		2	2		GELLEAIK	GDVTTQVALQPALK
mascot_daemon_merge.mgf	26789	519	123	Q8CH25|SLTM_MOUSE	SAFB-like transcription modulator OS=Mus musculus GN=Sltm PE=1 SV=1	117078	7.7		5	5		GAPPGNRSSASGYGTR + Phospho (ST)	TVILHDRPEVAHPR	DDKGSTGSAGGSSGSSTK + 2 Phospho (ST)	ISSKSPGHMVILNQTK + Oxidation (M); Phospho (ST)	CYGIVTMSSSTEVSR + Oxidation (M); Phospho (ST); Phospho (Y)
mascot_daemon_merge.mgf	26789	520	122	P84244|H33_MOUSE	Histone H3.3 OS=Mus musculus GN=H3f3a PE=1 SV=2	15376	16.2		3	6		KLPFQR	STELLIR	YRPGTVALR
mascot_daemon_merge.mgf	26789	521	122	Q922S8|KIF2C_MOUSE	Kinesin-like protein KIF2C OS=Mus musculus GN=Kif2c PE=1 SV=1	81890	7.1		6	10		MSTVSEVR + Oxidation (M); Phospho (ST)	AESALTQQAK	FSLVDLAGNER	SCIVKEMEK + Oxidation (M); Phospho (ST)	KQFAIPSHPR + Phospho (ST)	STRMSTVSEVR + 2 Phospho (ST)
mascot_daemon_merge.mgf	26789	522	122	A7XUY5|SKIT5_MOUSE	Selection and upkeep of intraepithelial T-cells protein 5 OS=Mus musculus GN=Skint5 PE=2 SV=1	166498	5.4		5	12		YVERTELLK	SMLLKKTGLILK + Oxidation (M); Phospho (ST)	IIQSSIQSSSVDIGTK + 5 Phospho (ST)	IIQSIIQSSSVDLGTKGFLLK + Phospho (ST)	LLVKIIQSSLQSSSVDLGTKK + 2 Phospho (ST)
mascot_daemon_merge.mgf	26789	520	121	P68433|H31_MOUSE	Histone H3.1 OS=Mus musculus GN=Hist1h3a PE=1 SV=2	15509	16.2		3	6		KLPFQR	STELLIR	YRPGTVALR
mascot_daemon_merge.mgf	26789	520	121	P84228|H32_MOUSE	Histone H3.2 OS=Mus musculus GN=Hist1h3b PE=1 SV=2	15436	16.2		3	6		KLPFQR	STELLIR	YRPGTVALR
mascot_daemon_merge.mgf	26789	523	121	O08528|HXK2_MOUSE	Hexokinase-2 OS=Mus musculus GN=Hk2 PE=1 SV=1	103951	7.9		4	4		LSPELLTTGSFETK	TVFDVAVDELSLNPGK	FEKMISGMYLGEIVR + Oxidation (M); Phospho (ST)	KLPLGFTFSFPCHQTKLDESFLVSWTK + 5 Phospho (ST)
mascot_daemon_merge.mgf	26789	524	121	P33173|KIF1A_MOUSE	Kinesin-like protein KIF1A OS=Mus musculus GN=Kif1a PE=1 SV=2	193144	4.2		5	6		LKEGANINK	DRETRPFPR + Phospho (ST)	ELKDEVTRLR	QDIVLSGHFIK	DPSMSPLGAATLTPSSTCPSLIEGRYGATDVR + 2 Phospho (ST); Phospho (Y)
mascot_daemon_merge.mgf	26789	525	121	Q8C170|MYO9A_MOUSE	Myosin-IXa OS=Mus musculus GN=Myo9a PE=2 SV=2	294275	2.9		6	6		KTVTVGEK + 2 Phospho (ST)	IILLQSIYR + Phospho (ST)	EGSSRAIFFTPK + Phospho (ST)	TKETPEGTVTSGR + 2 Phospho (ST)	TGTQHDAAYKLSNNR + Phospho (ST)	ESSMDFSKESPDKQQER
mascot_daemon_merge.mgf	26789	526	121	Q9CQQ7|AT5F1_MOUSE	ATP synthase subunit b, mitochondrial OS=Mus musculus GN=Atp5f1 PE=1 SV=1	29044	15.6		3	3		QIQDAIDMEK + Oxidation (M)	RKEEEHMIDWVEK + Oxidation (M)	LSRVVLSAAATAAPCLK + Phospho (ST)
mascot_daemon_merge.mgf	26789	527	121	Q60575|KIF1B_MOUSE	Kinesin-like protein KIF1B OS=Mus musculus GN=Kif1b PE=2 SV=2	205322	4.8		5	7		LKEGANINK	KTEAIRMER + Oxidation (M)	MNDLDLKSGTLLDGK + Oxidation (M)	LAVTSYTDIADLMDAGNK + Oxidation (M); Phospho (ST)	RPYVFIYNSDKDPVERGIINLSTAQVEYSEDQQAMVK + 4 Phospho (ST)
mascot_daemon_merge.mgf	26789	528	120	Q3UZ39|LRRF1_MOUSE	Leucine-rich repeat flightless-interacting protein 1 OS=Mus musculus GN=Lrrfip1 PE=1 SV=2	79885	6.6		3	3		AMVSNAQLDNEK	NMPSLSAATLASLGGTSSR + Oxidation (M); Phospho (ST)	ETLQNSEQEQPKPNTGK
mascot_daemon_merge.mgf	26789	529	120	Q69Z23|DYH17_MOUSE	Dynein heavy chain 17, axonemal OS=Mus musculus GN=Dnah17 PE=2 SV=2	514983	2		7	9		WAESVENFK	SLKELNLGLK	AIKSVLVVAGSLK	LFRTVLEMQPK	IMMGKVDTFLDSLK + Oxidation (M)	LIFLAQVTFQVLSMK + Oxidation (M); Phospho (ST)	MKIMTICTIDVHARDVVAK + Phospho (ST)
mascot_daemon_merge.mgf	26789	530	120	Q3UHD3|K0774_MOUSE	Uncharacterized protein KIAA0774 OS=Mus musculus GN=Kiaa0774 PE=2 SV=1	147950	6.7		6	6		SMSPVER + Oxidation (M); Phospho (ST)	LLASGPSAGGSR	KSCFGQLR + Phospho (ST)	LPSTKSRILIASQR + 2 Phospho (ST)	RSLLPAPKSTSTPAGAK + Phospho (ST)	LKPDLQKPRVFPSGLMVSGIKPPAHHFSQMSEK + Phospho (ST)
mascot_daemon_merge.mgf	26789	531	120	Q06194|FA8_MOUSE	Coagulation factor VIII OS=Mus musculus GN=F8 PE=2 SV=1	267350	3.7		7	7		RGMTALLK + Oxidation (M)	LHPTHSSIR + 2 Phospho (ST)	GKTESSKNTR + 4 Phospho (ST)	FKDSTIPKNDMEK + Oxidation (M)	RGMTALLKVSSCDK + Oxidation (M)	FITKSSLSDSSVIK + 2 Phospho (ST)	KEEYKMAVYNLYPGVFETLEMIPSR + Oxidation (M); Phospho (ST); 2 Phospho (Y)
mascot_daemon_merge.mgf	26789	532	119	Q62407|SPEG_MOUSE	Striated muscle-specific serine/threonine protein kinase OS=Mus musculus GN=Speg PE=1 SV=2	356975	3		7	7		HTLLLR + Phospho (ST)	LLSRSR + 2 Phospho (ST)	AASLDERTR	AGQGPFSNPSEK + Phospho (ST)	SPVPPYTADPPESRTKAPSGR + Phospho (Y)	RALPGPSTQPPATPTSPHRR + 3 Phospho (ST)	GLLATQQAEPSPPSIVVTPSEPR + Phospho (ST)
mascot_daemon_merge.mgf	26789	533	119	Q05920|PYC_MOUSE	Pyruvate carboxylase, mitochondrial OS=Mus musculus GN=Pc PE=1 SV=1	130344	7		6	6		SLPDLGLR + Phospho (ST)	METVVTSPMEGTIR + Oxidation (M); Phospho (ST)	RSSSAPVASPNVRR + 3 Phospho (ST)	DVKGQIGAPMPGKVIDIK	TLHIKALAVSDLNRAGQR	GQPLCVLSAMKMETVVTSPMEGTIR + Phospho (ST)
mascot_daemon_merge.mgf	26789	534	119	P70371|TERF1_MOUSE	Telomeric repeat-binding factor 1 OS=Mus musculus GN=Terf1 PE=2 SV=1	48706	12.8		4	4		NALSQLK + Phospho (ST)	SSTFLMKAATK + 2 Phospho (ST)	DRPDATNTGMDTEVGLNK + Oxidation (M)	NRLCVSENQPDTDDKSGR + Phospho (ST)
mascot_daemon_merge.mgf	26789	535	119	Q640L5|CCD18_MOUSE	Coiled-coil domain-containing protein 18 OS=Mus musculus GN=Ccdc18 PE=2 SV=1	170890	4.9		6	13		SISASDLSFK + 2 Phospho (ST)	NSEVMSQLTESR	LQHHTETELTETMQK	EEHYSGKEKLMIMAMK + Oxidation (M); Phospho (ST)	LQHHTETELTETMQKR + Oxidation (M); Phospho (ST)	SERLILEELTQPSHLGR + 2 Phospho (ST)
mascot_daemon_merge.mgf	26789	536	119	Q9D4H2|GCC1_MOUSE	GRIP and coiled-coil domain-containing protein 1 OS=Mus musculus GN=Gcc1 PE=2 SV=2	87795	8		5	5		TLALAASSR + Phospho (ST)	SVALSSGLPGR + Phospho (ST)	MKQDLEDANKK	QDLELRLEETR	SSLDIHGDESSLDINVLKDK + Phospho (ST)
mascot_daemon_merge.mgf	26789	537	118	Q99MR6|ARS2_MOUSE	Arsenite-resistance protein 2 OS=Mus musculus GN=Ars2 PE=2 SV=1	100846	2.4		2	2		MLDAAVIK + Oxidation (M)	EVAFFNNFLTDAK
mascot_daemon_merge.mgf	26789	538	118	O35691|PININ_MOUSE	Pinin OS=Mus musculus GN=Pnn PE=1 SV=4	82557	8.6		4	4		IIKYIR + Phospho (Y)	IFGLLMGTLQK + Oxidation (M)	LPEVSVEPVLTVHSENK	SSSSSSSSSSSTSSSSGSSSSSGSSSSR + 2 Phospho (ST)
mascot_daemon_merge.mgf	26789	539	117	Q99KI0|ACON_MOUSE	Aconitate hydratase, mitochondrial OS=Mus musculus GN=Aco2 PE=1 SV=1	86151	4.5		3	3		IHETNLK	GEKNTIVTSYNR + Phospho (ST); Phospho (Y)	QGLLPLTFADPSDYNK
mascot_daemon_merge.mgf	26789	540	117	Q6P9L6|KIF15_MOUSE	Kinesin-like protein KIF15 OS=Mus musculus GN=Kif15 PE=1 SV=1	161104	5		6	10		IVLNSADK	GLQGFSPKALK	LSLQFEEDK + Phospho (ST)	KQLEFLAEENGK	QQQEHVTQLSDLEK + Phospho (ST)	TNYIEYFLEAMLFFKK + Phospho (ST)
mascot_daemon_merge.mgf	26789	541	117	Q9JKK8|ATR_MOUSE	Serine/threonine-protein kinase ATR OS=Mus musculus GN=Atr PE=1 SV=2	303338	3.3		7	8		MEKQGDLIR + Oxidation (M)	LDFSTTETQGK	MALTSLMSLMK + 3 Oxidation (M); Phospho (ST)	QCMLPKSAALSEK + Oxidation (M)	LSSSLSSYKKPSR + 4 Phospho (ST)	LMEFNSLINKSLRK + Phospho (ST)	SVDGSNSTLSMSTHFK + 2 Phospho (ST)	SVDGSNSTLSMSTHFK + Oxidation (M); 4 Phospho (ST)
mascot_daemon_merge.mgf	26789	542	116	Q8BIZ1|ANS1B_MOUSE	Ankyrin repeat and sterile alpha motif domain-containing protein 1B OS=Mus musculus GN=Anks1b PE=1 SV=2	140187	7.7		6	6		VPTIILSVSYK	MIISAHPNLMSCNTR + 2 Oxidation (M)	TDNASEVAITAPGTSHHR + Phospho (ST)	GDVEIVKILIHHGPSHSR	RNHQLENHTIVGTRMSR + Phospho (ST)	TKSETVTGELSKLLDEIK + 4 Phospho (ST)
mascot_daemon_merge.mgf	26789	543	116	P28665|MUG1_MOUSE	Murinoglobulin-1 OS=Mus musculus GN=Mug1 PE=1 SV=3	166618	3.4		5	7		YLNETQQLTQK + Phospho (ST); Phospho (Y)	YLNETQQLTQKIK	YLNETQQLTQKIKTK	YVEDMGLTAFTNLMIK + Oxidation (M); 2 Phospho (ST); Phospho (Y)	NKVDLRFSTSQSLPASQTR + Phospho (ST)
mascot_daemon_merge.mgf	26789	544	116	P14873|MAP1B_MOUSE	Microtubule-associated protein 1B OS=Mus musculus GN=Map1b PE=1 SV=1	271556	2.2		3	4		FSPEVPGQK	SVGNTIEPVILFQK	VLSPLRSPPLLGSESPYEDFLSADSKVLGR + Phospho (Y)
mascot_daemon_merge.mgf	26789	545	116	A6PWY4|WDR76_MOUSE	WD repeat-containing protein 76 OS=Mus musculus GN=Wdr76 PE=2 SV=1	69478	7.7		4	4		QYFVTAGLR	ALSSKADSLLLK + Phospho (ST)	GSQPLISLTEHSK	GAISSVALHPSEVR
mascot_daemon_merge.mgf	26789	546	116	Q0VBD2|MCM10_MOUSE	Protein MCM10 homolog OS=Mus musculus GN=Mcm10 PE=2 SV=1	99485	6.4		5	11		FLNSLK + Phospho (ST)	LRAKGQILTK + Phospho (ST)	ASGSSKPAIQSISASALLK	AKASGSSKPAIQSISASALLK + 4 Phospho (ST)	ERVENSNTVSPEEELEPARK + Phospho (ST)
mascot_daemon_merge.mgf	26789	547	115	P23242|CXA1_MOUSE	Gap junction alpha-1 protein OS=Mus musculus GN=Gja1 PE=1 SV=2	43490	8.6		2	2		MRGGLLR	MGQAGSTISNSHAQPFDFPDDSQNAK + Oxidation (M)
mascot_daemon_merge.mgf	26789	548	115	Q7TQE6|MACOI_MOUSE	Macoilin OS=Mus musculus GN=Tmem57 PE=2 SV=1	76611	5.4		4	5		KLTMDMK	KLTMDMK + Oxidation (M)	KLKADLQASR	QKDKQNISQLEK	ELEAEGKKLTMDMK + 2 Oxidation (M)
mascot_daemon_merge.mgf	26789	549	115	Q3TY86|AIFM3_MOUSE	Apoptosis-inducing factor 3 OS=Mus musculus GN=Aifm3 PE=2 SV=1	67377	10.6		5	6		VTIRASK + Phospho (ST)	FQVKIEK	EVELGWGK	LLLAPGSSPKTLTCK + 2 Phospho (ST)	SDEVIAVASMNYDPIVSKVAEVLASGR + Oxidation (M); Phospho (ST); Phospho (Y)
mascot_daemon_merge.mgf	26789	550	115	O88746|TOM1_MOUSE	Target of Myb protein 1 OS=Mus musculus GN=Tom1 PE=1 SV=1	54519	6.3		1	1		GDLSQHATPLPTPAVLPGDSPITPTPEQIGK
mascot_daemon_merge.mgf	26789	551	115	Q9DB05|SNAA_MOUSE	Alpha-soluble NSF attachment protein OS=Mus musculus GN=Napa PE=1 SV=1	33624	5.8		2	2		NSQSFFSGLFGGSSK	VKNSQSFFSGLFGGSSK + 3 Phospho (ST)
mascot_daemon_merge.mgf	26789	552	115	A8C756|THADA_MOUSE	Thyroid adenoma-associated protein homolog OS=Mus musculus GN=Thada PE=2 SV=1	220457	2.1		4	4		LLACLEGK	TMFRPSEK + Phospho (ST)	NSSTLLFSSLITR	SRMDLLKITMR + Oxidation (M); 2 Phospho (ST)
mascot_daemon_merge.mgf	26789	553	114	Q91WJ8|FUBP1_MOUSE	Far upstream element-binding protein 1 OS=Mus musculus GN=Fubp1 PE=1 SV=1	68668	9.8		3	3		IGGNEGIDVPIPR	GRPAPGFHHGDGPGNAVQEIMIPASK + Oxidation (M)	MVMIQDGPQNTGADKPLRITGDPYK + Oxidation (M); Phospho (ST)
mascot_daemon_merge.mgf	26789	554	114	Q9ER69|FL2D_MOUSE	Pre-mRNA-splicing regulator WTAP OS=Mus musculus GN=Wtap PE=1 SV=3	44321	6.6		2	2		QVQQPSVAQLR	TTSSEPVDQAEVTSK
mascot_daemon_merge.mgf	26789	555	113	Q9Z2W8|GRIA4_MOUSE	Glutamate receptor 4 OS=Mus musculus GN=Gria4 PE=1 SV=1	101366	11.4		6	17		QLLEELDRR	LSITGSVGENGR	GYGVATPKGSSLGNAVNLAVLK + Phospho (Y)	VNYTMDVFELKSTGPRK + Oxidation (M); 3 Phospho (ST)	EEVIDFSKPFMSLGISIMIK	EEVIDFSKPFMSLGISIMIK + Oxidation (M)	MWTYMRSAEPSVFTRTTAEGVAR + 4 Phospho (ST)
mascot_daemon_merge.mgf	26789	556	113	Q9Z1M8|RED_MOUSE	Protein Red OS=Mus musculus GN=Ik PE=2 SV=1	65591	8.3		3	3		EEEELMEKPQK	FLGGDMEHTHLVK + Phospho (ST)	KPPEADMNIFEDIGDYVPSTTK + Oxidation (M)
mascot_daemon_merge.mgf	26789	557	113	Q6ZPK0|PF21A_MOUSE	PHD finger protein 21A OS=Mus musculus GN=Phf21a PE=1 SV=2	73160	10.2		5	6		ITALSEK + Phospho (ST)	LLKWSSDLK + Phospho (ST)	TVTTASMITTK + 2 Phospho (ST)	ELSSSISKCMEMK + Oxidation (M); Phospho (ST)	AATATMPASVVGQRPTIAMVTAINSQK + Oxidation (M); 5 Phospho (ST)
mascot_daemon_merge.mgf	26789	558	113	P42859|HD_MOUSE	Huntingtin OS=Mus musculus GN=Htt PE=1 SV=2	348520	3.4		6	7		WILPSSAAR	IIQLCDGIMASGR	NSAASGLFIQAIQSR	EILKEFIYRINTLGWTNR	EPGEQASTPMSPKKVGEASAASR + Oxidation (M); Phospho (ST)	ASDPSPATPDSESVIVAMERVSVLFDRIR + Phospho (ST)
mascot_daemon_merge.mgf	26789	559	113	Q9CZD3|SYG_MOUSE	Glycyl-tRNA synthetase OS=Mus musculus GN=Gars PE=1 SV=1	82624	6.4		3	3		LPFAAAQIGNSFR	ELSEALTRNGVSHK	TLHVEEVVPSVIEPSFGLGR
mascot_daemon_merge.mgf	26789	560	113	Q68FG3|SPT2_MOUSE	Protein SPT2 homolog OS=Mus musculus GN=Spty2d1 PE=2 SV=1	74887	12.6		6	6		SISGSIPAGR	YSLAVGPPK + Phospho (Y)	KLASNSHLSGR + Phospho (ST)	RPMNSLSSPGR + Oxidation (M); 2 Phospho (ST)	KYKDESDYALR + Phospho (ST)	SPGVRQPGSNSGSAPGQPNPGTARPTLSSGPVPR + Phospho (ST)
mascot_daemon_merge.mgf	26789	561	113	Q78PY7|SND1_MOUSE	Staphylococcal nuclease domain-containing protein 1 OS=Mus musculus GN=Snd1 PE=1 SV=1	102709	4		2	2		SAYYKPLLSAEEAAK	NLPGLVQEGEPFSEEATLFTK
mascot_daemon_merge.mgf	26789	562	112	P14115|RL27A_MOUSE	60S ribosomal protein L27a OS=Mus musculus GN=Rpl27a PE=2 SV=4	16693	15.5		2	2		TGVAPIIDVVR	QPVIVKAKFFSR
mascot_daemon_merge.mgf	26789	563	112	Q80YE7|DAPK1_MOUSE	Death-associated protein kinase 1 OS=Mus musculus GN=Dapk1 PE=2 SV=3	163221	3.2		4	5		KASAVNMEK	IISTLPSWR	EGETPLLTASAR	TPLHLAANNGILDVVR
mascot_daemon_merge.mgf	26789	564	112	Q62093|SFRS2_MOUSE	Splicing factor, arginine/serine-rich 2 OS=Mus musculus GN=Sfrs2 PE=1 SV=4	25461	11.3		2	4		VGDVYIPR	DAEDAMDAMDGAVLDGR + 2 Oxidation (M)
mascot_daemon_merge.mgf	26789	565	112	Q8CG48|SMC2_MOUSE	Structural maintenance of chromosomes protein 2 OS=Mus musculus GN=Smc2 PE=1 SV=1	134703	3.9		4	4		CIAPETLR	LQKLQEVK	AQTEAKQAQMK + Oxidation (M)	TVTLGGDVFDPHGTLSGGAR
mascot_daemon_merge.mgf	26789	566	111	O88351|IKKB_MOUSE	Inhibitor of nuclear factor kappa-B kinase subunit beta OS=Mus musculus GN=Ikbkb PE=1 SV=1	87775	8.7		4	13		LLLQAIQSFEK + Phospho (ST)	ERLGTGGFGNVIR	MKNAMASTAQQLK	MKNAMASTAQQLK + Phospho (ST)	LVHVLNMVTGTVHTYPVTEDESLQSLKTR + Oxidation (M); 6 Phospho (ST)
mascot_daemon_merge.mgf	26789	567	111	Q80TE7|LRRC7_MOUSE	Leucine-rich repeat-containing protein 7 OS=Mus musculus GN=Lrrc7 PE=1 SV=2	168050	5.6		5	5		YPTPYPEDLK	MPADWRQQLLR + Oxidation (M)	QQRMTVAFEFEDKK	KAGSHIQTLMGSQSLQHRSR + Oxidation (M)	THCLNNSVSSGTYSDYSPSQASSASSNTR + 2 Phospho (ST)
mascot_daemon_merge.mgf	26789	568	111	Q61586|PLSB_MOUSE	Glycerol-3-phosphate acyltransferase, mitochondrial OS=Mus musculus GN=Gpam PE=1 SV=1	94657	5.7		4	4		MFKDIGVFK	ALLHGHVVELLR	KDILYRALLHGHVVELLR	DVHKGMFATSVTENVLSSSR + 2 Phospho (ST)
mascot_daemon_merge.mgf	26789	569	111	Q8VDS7|CF182_MOUSE	Uncharacterized protein C6orf182 homolog OS=Mus musculus PE=2 SV=1	47217	13.5		5	6		QLEYTK + Phospho (ST)	GSKNLKTSPR + Phospho (ST)	MESKGDQISK + Phospho (ST)	ELLRQTMQPGNHSVSEDIEQELEQLAK + Oxidation (M); 2 Phospho (ST)	QTMQPGNHSVSEDIEQELEQLAKKMESK + Oxidation (M); Phospho (ST)
mascot_daemon_merge.mgf	26789	570	111	Q6IFX2|K1C42_MOUSE	Keratin, type I cytoskeletal 42 OS=Mus musculus GN=Krt42 PE=1 SV=1	50444	11.7		4	5		LAADDFR	DYSPYFK + Phospho (ST)	VLDELTLAR	MSSVRVGGACRAPSLLGGGSCGNMSVTSSR + Phospho (ST)
mascot_daemon_merge.mgf	26789	571	110	Q6NV83|SR140_MOUSE	U2-associated protein SR140 OS=Mus musculus GN=Sr140 PE=2 SV=2	118629	3.4		2	2		FGPLASVK	SSDVHSSGSSDAHMDASGPSDSDMPSR + 2 Oxidation (M)
mascot_daemon_merge.mgf	26789	572	110	Q6P5D8|SMHD1_MOUSE	Structural maintenance of chromosomes flexible hinge domain-containing protein 1 OS=Mus musculus GN=Smchd1 PE=2 SV=2	227502	3		5	6		KLLVELK	LGMTPVRR + Oxidation (M)	EINITPSLAEK	ASVCQTIGISSEEK + Phospho (ST)	EIQDDMQTLYINTASDSFEFK + Oxidation (M)
mascot_daemon_merge.mgf	26789	573	110	Q8BHN3|GANAB_MOUSE	Neutral alpha-glucosidase AB OS=Mus musculus GN=Ganab PE=1 SV=1	107300	2.4		1	1		QYASLTGTQALPPLFSLGYHQSR
mascot_daemon_merge.mgf	26789	574	110	Q8CGK3|LONM_MOUSE	Lon protease homolog, mitochondrial OS=Mus musculus GN=Lonp1 PE=1 SV=2	106347	4.6		2	2		QLEVEPEGLEPEAEK	IVSGEAQTVQVTPENLQDFVGKPVFTVER
mascot_daemon_merge.mgf	26789	575	109	Q8R326|PSPC1_MOUSE	Paraspeckle component 1 OS=Mus musculus GN=Pspc1 PE=1 SV=1	58835	5.2		2	2		YGEPSEVFINR	LFVGNLPTDITEEDFK
mascot_daemon_merge.mgf	26789	576	108	P97386|DNL3_MOUSE	DNA ligase 3 OS=Mus musculus GN=Lig3 PE=1 SV=1	114657	5.6		5	5		ISKDPSK + Phospho (ST)	SATNLPQLK + Phospho (ST)	FPRCTRIR + Phospho (ST)	SEAHTADGISIR	GGIKPIPKHSPMKPGEKLAVK + Oxidation (M); Phospho (ST)
mascot_daemon_merge.mgf	26789	577	108	Q9QY39|PDZD4_MOUSE	PDZ domain-containing protein 4 OS=Mus musculus GN=Pdzd4 PE=2 SV=2	87392	4.1		3	6		CRNILR	FGLQGDALQSR	STPLLVEPLPESPLK
mascot_daemon_merge.mgf	26789	578	107	P56716|RP1_MOUSE	Oxygen-regulated protein 1 OS=Mus musculus GN=Rp1 PE=2 SV=2	236693	3.9		6	6		ADPLASLK + Phospho (ST)	HSNITHPVVAK + 2 Phospho (ST)	SITNSMTSSER + Oxidation (M); 2 Phospho (ST)	LPNSSKNPNQVVR + Phospho (ST)	EEETVKWTTTVNR + 2 Phospho (ST)	NTAILETTARGQVTPPSLAFCYDSNK + 5 Phospho (ST)
mascot_daemon_merge.mgf	26789	579	107	Q52KI8|SRRM1_MOUSE	Serine/arginine repetitive matrix protein 1 OS=Mus musculus GN=Srrm1 PE=1 SV=1	106885	6		5	5		APKPEPVPEPK	HRPSSPATPPPK	YSPSPPPKRR + Phospho (ST); Phospho (Y)	SSASLSGSSSSSSSSR + Phospho (ST)	YSPPIQRRYSPSPPPK + Phospho (ST)
mascot_daemon_merge.mgf	26789	580	107	P63242|IF5A1_MOUSE	Eukaryotic translation initiation factor 5A-1 OS=Mus musculus GN=Eif5a PE=1 SV=2	17049	15.6		2	4		VHLVGIDIFTGK	EDLRLPEGDLGK
mascot_daemon_merge.mgf	26789	581	106	Q91ZI0|CELR3_MOUSE	Cadherin EGF LAG seven-pass G-type receptor 3 OS=Mus musculus GN=Celsr3 PE=2 SV=1	363027	2.1		5	5		QRKGILK	VTATDKDK	ELSLLLDGLELNK	DPLLPSRPLDSLSRISNSR + 2 Phospho (ST)	TRATKGILMQVQLGPHSVLLCK
mascot_daemon_merge.mgf	26789	582	106	Q8C3J5|DOCK2_MOUSE	Dedicator of cytokinesis protein 2 OS=Mus musculus GN=Dock2 PE=1 SV=2	212966	5		7	7		YTKTTQR + Phospho (Y)	FYENIMK + Phospho (Y)	MKPQLLQENLEK + Oxidation (M)	KDYPHLVDRTTVVAR	GATLSRSSSSVGGLSVSSR + 3 Phospho (ST)	HPVENKGATLSRSSSSVGGLSVSSR + 2 Phospho (ST)	SMLRSYRQMSVISLASMHSDCSTPSK + Oxidation (M); 5 Phospho (ST); Phospho (Y)
mascot_daemon_merge.mgf	26789	583	106	P59997|JHD1A_MOUSE	JmjC domain-containing histone demethylation protein 1A OS=Mus musculus GN=Fbxl11 PE=1 SV=2	134989	5.1		5	7		YSLTELNMAGCNK + Phospho (ST)	LYNVISLEFSHTR	SSPGAGPSDHHSASR + 2 Phospho (ST)	DLLTPPTDKPGQDNR	SSPGAGPSDHHSASRDER
mascot_daemon_merge.mgf	26789	584	106	Q8BX70|VP13C_MOUSE	Vacuolar protein sorting-associated protein 13C OS=Mus musculus GN=Vps13c PE=2 SV=2	422162	2.3		6	15		EVVVTLMK + Phospho (ST)	EVVVTLMK + Oxidation (M); Phospho (ST)	IEEALQKAAEK	QPKDFGDSLARGGK	LGELTLHLMASAGK + Phospho (ST)	MEVQLTKLKLSR + Oxidation (M); Phospho (ST)	CRFQHPSTMHILQPMDIHVELAKAMVEK + Oxidation (M); Phospho (ST)
mascot_daemon_merge.mgf	26789	585	106	Q3U1G5|I20L2_MOUSE	Interferon-stimulated 20 kDa exonuclease-like 2 OS=Mus musculus GN=Isg20l2 PE=2 SV=1	41521	22		5	8		GETSRVDGILK	IATENSTQAQSKDKGSK	MVAIDCEMVGTGPKGR + Oxidation (M); Phospho (ST)	ALQYFHPKSLTRDTSR + 2 Phospho (ST); Phospho (Y)	KTASVVSKIDLLGEFQSALPK
mascot_daemon_merge.mgf	26789	586	106	Q9D1L0|CHCH2_MOUSE	Coiled-coil-helix-coiled-coil-helix domain-containing protein 2, mitochondrial OS=Mus musculus GN=Chchd2 PE=1 SV=1	15879	22.2		2	2		LCEGFNEVLR	RAPAAQPPAAAAPSAVGSPAAAPR
mascot_daemon_merge.mgf	26789	587	106	Q02395|MTF2_MOUSE	Metal-response element-binding transcription factor 2 OS=Mus musculus GN=Mtf2 PE=1 SV=2	68193	8.8		4	8		KASKPTSDSR + Phospho (ST)	SWPAAIPHLR + Phospho (ST)	MIQKTAELPLDK	NSITSYFGAAGRIACGEKYR + Phospho (Y)
mascot_daemon_merge.mgf	26789	588	105	P60762|MO4L1_MOUSE	Mortality factor 4-like protein 1 OS=Mus musculus GN=Morf4l1 PE=2 SV=2	41581	11.3		3	3		GAAPGKKTSGLQQK	IGAMLAYTPLDEK + Oxidation (M)	VDPTVENEETFMNR + Oxidation (M)
mascot_daemon_merge.mgf	26789	589	105	Q8VCY6|UTP6_MOUSE	U3 small nucleolar RNA-associated protein 6 homolog OS=Mus musculus GN=Utp6 PE=1 SV=1	70897	7.7		4	4		LQVLIDSK + Phospho (ST)	MELMHAEK + Oxidation (M)	AIIAVTGASSVTLK + Phospho (ST)	AAMDMGDFDHPEEILK + 2 Oxidation (M)
mascot_daemon_merge.mgf	26789	590	105	O35711|LIPB2_MOUSE	Liprin-beta-2 OS=Mus musculus GN=Ppfibp2 PE=1 SV=3	99318	8		4	4		YPTLPGK + Phospho (ST); Phospho (Y)	LNAAEEMLQQELLSR + Oxidation (M)	RESGDKCVDGNQLSPVGEPK + Phospho (ST)	VDGRMLQYLTVNDLLFLKVTSQLHHLSIK + Oxidation (M); 2 Phospho (ST)
mascot_daemon_merge.mgf	26789	591	105	Q9WTX5|SKP1_MOUSE	S-phase kinase-associated protein 1 OS=Mus musculus GN=Skp1 PE=1 SV=3	18831	12.9		2	2		TVANMIKGK + Oxidation (M)	NDFTEEEEAQVR
mascot_daemon_merge.mgf	26789	592	105	Q8CGF1|RHG29_MOUSE	Rho GTPase-activating protein 29 OS=Mus musculus GN=Arhgap29 PE=1 SV=1	143677	4.3		4	5		ILLKSKDLLR	TLMSKAALTHK + Phospho (ST)	KTLMSKAALTHK + Phospho (ST)	FGMFSDSESTGGSSESRSLDSESISPGDFHRK + Oxidation (M); 6 Phospho (ST)
mascot_daemon_merge.mgf	26789	593	105	Q6DFW4|NOL5_MOUSE	Nucleolar protein 5 OS=Mus musculus GN=Nol5 PE=1 SV=1	60818	8.8		3	4		LIAHAGSLLNLAK	YGLIYHASLVGQSSPK	EAHEPLAVADAKLGGVIK
mascot_daemon_merge.mgf	26789	594	105	Q5XJV7|SETD5_MOUSE	SET domain-containing protein 5 OS=Mus musculus GN=Setd5 PE=1 SV=2	158925	3.6		5	5		WMVPTSVER + Oxidation (M); Phospho (ST)	WMVPTSVERLR + Phospho (ST)	YEHGFMKDLSR + Oxidation (M); Phospho (ST); Phospho (Y)	DLALDTLIIEYRGK + Phospho (ST); Phospho (Y)	GTSSSHCRPQENISSR + 4 Phospho (ST)
mascot_daemon_merge.mgf	26789	595	104	O54941|SMCE1_MOUSE	SWI/SNF-related matrix-associated actin-dependent regulator chromatin subfamily E member 1 OS=Mus musculus GN=Smarce1 PE=2 SV=1	46667	6.8		2	3		IAAEIAQAEEQAR	LISEILSESVVPDVR
mascot_daemon_merge.mgf	26789	596	104	Q80TV8|CLAP1_MOUSE	CLIP-associating protein 1 OS=Mus musculus GN=Clasp1 PE=1 SV=2	170149	5.6		6	6		KDCDIVSR + Phospho (ST)	LLGSGLAGGSSR + Phospho (ST)	DTSPARGFTPLDR + Phospho (ST)	SSSPGKLLGSGLAGGSSR + Phospho (ST)	RSPTGSTASRGSTVSTK + 3 Phospho (ST)	SKVSSSSGSPAFSSAAALPPGSYASLGRIR + 4 Phospho (ST)
mascot_daemon_merge.mgf	26789	597	104	Q76I79|SSH1_MOUSE	Protein phosphatase Slingshot homolog 1 OS=Mus musculus GN=Ssh1 PE=1 SV=1	116479	4.9		5	10		LAGLTVSSPLK + Phospho (ST)	RSITRPNAGFMR	SITRPNAGFMR + Oxidation (M); 2 Phospho (ST)	LKSLPSDSPAACR + Phospho (ST)	SCTIGMVLRLWSDTK
mascot_daemon_merge.mgf	26789	598	104	Q7TMY8|HUWE1_MOUSE	E3 ubiquitin-protein ligase HUWE1 OS=Mus musculus GN=Huwe1 PE=1 SV=4	486295	2.1		6	12		SPAFTSR + Phospho (ST)	STASALTKLLTK	LSGNRGVQYTR + 2 Phospho (ST); Phospho (Y)	ISESPSEIMESLTK + Oxidation (M); 2 Phospho (ST)	MVNPTTVLESPHSLPAK + Oxidation (M); 2 Phospho (ST)	TSPGDRVTYTINPSSHCNPNHLSYFKFVGR + 3 Phospho (ST); Phospho (Y)
mascot_daemon_merge.mgf	26789	599	104	Q9Z180|SETBP_MOUSE	SET-binding protein OS=Mus musculus GN=Setbp1 PE=2 SV=3	168709	3.1		5	5		MKTLKR + Oxidation (M); Phospho (ST)	KTIKTINK + 2 Phospho (ST)	TELPPPSEEPK	SEGSISAMMAR + 2 Oxidation (M); Phospho (ST)	QKHQHGEASHK
mascot_daemon_merge.mgf	26789	600	103	Q8K4L0|DDX54_MOUSE	ATP-dependent RNA helicase DDX54 OS=Mus musculus GN=Ddx54 PE=1 SV=1	98029	5.3		5	5		EMVRAQNKK + Oxidation (M)	FTKELGKFTGLK	FTGLKTALILGGDK + Phospho (ST)	AGLTEPVLIRLDVDSK	ELGKFTGLKTALILGGDK
mascot_daemon_merge.mgf	26789	601	103	Q6QI06|RICTR_MOUSE	Rapamycin-insensitive companion of mTOR OS=Mus musculus GN=Rictor PE=1 SV=1	193559	3.3		4	4		ILNSLTLPTK	HSPDTAEGQLKEDR	DKNSFPFFGSSKLVK + Phospho (ST)	HLEDAGSTPSIGENDLK + Phospho (ST)
mascot_daemon_merge.mgf	26789	602	103	Q8CAQ8|IMMT_MOUSE	Mitochondrial inner membrane protein OS=Mus musculus GN=Immt PE=1 SV=1	84247	7.5		4	5		AKEELEKMK	LARRVAMIDETR + Oxidation (M)	GIEQAVQSHAVAEEEAR	TSSAEMPTIPLGSAVEAIR + Oxidation (M)
mascot_daemon_merge.mgf	26789	603	102	Q9Z2H5|E41L1_MOUSE	Band 4.1-like protein 1 OS=Mus musculus GN=Epb41l1 PE=1 SV=2	98881	8.1		5	9		ILKISYKR + Phospho (Y)	GGFSETRIEKR	LSMYGVDLHHAK	FRYSGRTQAQTR + Phospho (ST)	SGKGAAAMIPGPQTVATEIRSLSPIIGK + Oxidation (M); 4 Phospho (ST)
mascot_daemon_merge.mgf	26789	604	102	Q62158|TRI27_MOUSE	Zinc finger protein RFP OS=Mus musculus GN=Trim27 PE=1 SV=2	59786	4.1		2	2		HLANVTQLVK	AELLSLTQMER + Oxidation (M)
mascot_daemon_merge.mgf	26789	605	102	Q9Z329|ITPR2_MOUSE	Inositol 1,4,5-trisphosphate receptor type 2 OS=Mus musculus GN=Itpr2 PE=1 SV=3	310443	4.8		6	8		FLQTIVKADGK	TPVQLDDEGGRTFLR + Phospho (ST)	DPTEYTGPESYVAQMITEK + Phospho (Y)	SELWVEKSGSYENGDVGEGQAK + Phospho (ST)	TPVTGNHGVPTMTLSSMMETCQK + Oxidation (M); 2 Phospho (ST)	EMDPEIDTMCPGQEAGSAEEKSAEEVTMSPAITIMRPILR + 4 Oxidation (M); Phospho (ST)
mascot_daemon_merge.mgf	26789	606	102	Q8VI63|MOB2_MOUSE	Mps one binder kinase activator-like 2 OS=Mus musculus GN=Mob2 PE=2 SV=1	27176	7.7		2	2		ITDFEFK	LVTDEDVFPTK
mascot_daemon_merge.mgf	26789	607	102	P62897|CYC_MOUSE	Cytochrome c, somatic OS=Mus musculus GN=Cycs PE=1 SV=2	11712	17.1		2	4		MIFAGIK + Oxidation (M)	TGPNLHGLFGR
mascot_daemon_merge.mgf	26789	608	102	A2AWL7|MGAP_MOUSE	MAX gene-associated protein OS=Mus musculus GN=Mga PE=2 SV=1	330480	2.7		6	6		NPGSMVGIR + Oxidation (M)	TRISQLEK + 2 Phospho (ST)	ALGPTQVLLANK	STEMILTKQGRR + 2 Phospho (ST)	EQMKPKQQTKDGR + Oxidation (M)	QLSPPLSPSSSFQQQSSCYSSPENRVTK + 2 Phospho (ST)
mascot_daemon_merge.mgf	26789	609	102	P98200|AT8A2_MOUSE	Probable phospholipid-transporting ATPase IB OS=Mus musculus GN=Atp8a2 PE=1 SV=1	130930	3.2		4	6		LIKRLSR	SRVMGKAMLR + 2 Oxidation (M)	AYDTTKENSR	VYQEASIILK + Phospho (ST); Phospho (Y)
mascot_daemon_merge.mgf	26789	610	101	A2AG50|MA7D2_MOUSE	MAP7 domain-containing protein 2 OS=Mus musculus GN=Map7d2 PE=1 SV=1	86396	10.6		5	5		EQQILEK	LQKEQEEQER	GAMAGGEPSQMEKMKK + 2 Oxidation (M)	KNTPISAMGDAGKGAMAGGEPSQMEK + Oxidation (M)	SGGNGGGGGGGGGGGGGYGGSGGGGGGAGVPSEGAAK + Phospho (ST)
mascot_daemon_merge.mgf	26789	611	101	Q8C863|ITCH_MOUSE	E3 ubiquitin-protein ligase Itchy OS=Mus musculus GN=Itch PE=1 SV=2	99672	9.1		5	8		RATTYIDPR + Phospho (Y)	EFDPLGPLPPGWEKR	LPVGGFADLMGSNGPQK + Oxidation (M); Phospho (ST)	SNNMKLEEVVMTLQLVGDK + Oxidation (M); Phospho (ST)	TLFEDSFQQIMSFSPQDLR + Oxidation (M); Phospho (ST)
mascot_daemon_merge.mgf	26789	612	101	Q6P9P6|KIF11_MOUSE	Kinesin-like protein KIF11 OS=Mus musculus GN=Kif11 PE=2 SV=1	118980	6.7		5	9		ASSSEITK	NIMNKPEVNQKLTKK + Oxidation (M)	QDLKLDIPTGMTPER + Oxidation (M); Phospho (ST)	RTTAATLMNAYSSR + Oxidation (M); 4 Phospho (ST)	LLNTVKETTRAVSGLHSK + Phospho (ST)
mascot_daemon_merge.mgf	26789	613	101	Q9QWY8|DDEF1_MOUSE	130 kDa phosphatidylinositol 4,5-biphosphate-dependent ARF1 GTPase-activating protein OS=Mus musculus GN=Ddef1 PE=1 SV=1	128286	3.9		4	16		IEKEKR	GVDLLQNLIK	QLTALRDLIK + Phospho (ST)	QGGYSMHQLQGNKEYGSEK + Oxidation (M); Phospho (Y)	QGGYSMHQLQGNKEYGSEK + Oxidation (M); Phospho (ST)
mascot_daemon_merge.mgf	26789	614	101	Q8BQM9|MD12L_MOUSE	Mediator of RNA polymerase II transcription subunit 12-like protein OS=Mus musculus GN=Med12l PE=1 SV=2	243896	3.4		5	5		KITKDILK	TILLYGVGK	QMMHEALQLR + Oxidation (M)	YSVPMVRATWLIK + Oxidation (M); Phospho (ST); Phospho (Y)	QALSNMLQRRSGAMLQPPSLHAVTSQQQLLQMK + Oxidation (M); 4 Phospho (ST)
mascot_daemon_merge.mgf	26789	615	101	Q9CWW6|PIN4_MOUSE	Peptidyl-prolyl cis-trans isomerase NIMA-interacting 4 OS=Mus musculus GN=Pin4 PE=2 SV=1	13863	32.1		2	2		GSMVGPFQEAAFALPVSGMDKPVFTDPPVK + 2 Oxidation (M)	QGGDLGWMTRGSMVGPFQEAAFALPVSGMDKPVFTDPPVKTK + 2 Phospho (ST)
mascot_daemon_merge.mgf	26789	616	100	P53994|RAB2A_MOUSE	Ras-related protein Rab-2A OS=Mus musculus GN=Rab2a PE=1 SV=1	23704	6.6		1	1		TASNVEEAFINTAK
mascot_daemon_merge.mgf	26789	617	100	Q61166|MARE1_MOUSE	Microtubule-associated protein RP/EB family member 1 OS=Mus musculus GN=Mapre1 PE=1 SV=3	30168	10.4		2	2		LEHEYIQNFK	KPLGSSTAAPQRPIATQR
mascot_daemon_merge.mgf	26789	618	99	Q9JI44|DMAP1_MOUSE	DNA methyltransferase 1-associated protein 1 OS=Mus musculus GN=Dmap1 PE=1 SV=1	53268	9.6		4	4		ESASSSSSVKK + Phospho (ST)	WMPFTNPARK + Oxidation (M); Phospho (ST)	SAGVTLRSQRMK + Oxidation (M)	LITAADTTAEQR + Phospho (ST)
mascot_daemon_merge.mgf	26789	619	99	Q99NB9|SF3B1_MOUSE	Splicing factor 3B subunit 1 OS=Mus musculus GN=Sf3b1 PE=1 SV=1	146465	3.1		4	4		IMKLLLK + Oxidation (M)	TEILPPFFK	KMVMETIEK	GGDSIGETPTPGASKR + Phospho (ST)
mascot_daemon_merge.mgf	26789	620	99	Q91XV3|BASP_MOUSE	Brain acid soluble protein 1 OS=Mus musculus GN=Basp1 PE=1 SV=3	22074	15.5		2	2		AEGAGTEEEGTPK	SDAAPAASDSKPSSAEPAPSSK
mascot_daemon_merge.mgf	26789	621	99	Q6ZQH8|NU188_MOUSE	Nucleoporin NUP188 homolog OS=Mus musculus GN=Nup188 PE=2 SV=2	198965	3.6		5	8		IADYYYEER + Phospho (Y)	GSLDQSLKDTLKK + 2 Phospho (ST)	KESLTQAVGLSTQAEGTR + 2 Phospho (ST)	KESLTQAVGLSTQAEGTRTLK + Phospho (ST)	GQLGSTQSQGLVPCVMFVLK + Oxidation (M); 2 Phospho (ST)
mascot_daemon_merge.mgf	26789	622	99	Q9JLC8|SACS_MOUSE	Sacsin OS=Mus musculus GN=Sacs PE=1 SV=2	525942	2.1		6	6		KCAHLGSAEEK + Phospho (ST)	KAKTLLLVLNK + Phospho (ST)	QLDPNEMRTVK + Phospho (ST)	IEETNPSLAQDTIIIKK + Phospho (ST)	VPGNLAAAVQLSAASATSSASPVRK + Phospho (ST)	SDHAAACLRSSILLSLIDEK + 3 Phospho (ST)
mascot_daemon_merge.mgf	26789	623	99	Q5RJB0|BHL42_MOUSE	Class B basic helix-loop-helix factor 42 OS=Mus musculus GN=Bhlhf42 PE=2 SV=1	25441	15.2		3	3		ITALSLVLR + Phospho (ST)	SSLDEAEEAAGR + Phospho (ST)	LRGTPGLGLGGLNR + Phospho (ST)
mascot_daemon_merge.mgf	26789	624	98	Q8R1B0|STAC2_MOUSE	SH3 and cysteine-rich domain-containing protein 2 OS=Mus musculus GN=Stac2 PE=2 SV=1	45449	15.4		4	4		SLSLKTILR	SKSVENFFLRSGSELK + Phospho (ST)	ESPPTGTSGKVDPVYETLR + 2 Phospho (ST)	NFSSPLLVHAPPPACAMNKESPPTGTSGK + 4 Phospho (ST)
mascot_daemon_merge.mgf	26789	625	98	Q9JIM3|RAD26_MOUSE	Putative DNA repair and recombination protein RAD26-like OS=Mus musculus GN=Rad26l PE=2 SV=2	80988	7.2		4	5		MSGWFLR + Oxidation (M); Phospho (ST)	TKTLIKGQLPK + 2 Phospho (ST)	VRIGLTGTVLQNNMK + Oxidation (M); Phospho (ST)	VLRLISLGTVEEIMYLR + Oxidation (M)
mascot_daemon_merge.mgf	26789	626	98	Q99PI5|LPIN2_MOUSE	Lipin-2 OS=Mus musculus GN=Lpin2 PE=1 SV=2	100463	6.8		4	5		VIPSEDSLIR	VIISDIDGTITK + Phospho (ST)	FLYCSARAIGMADMTR + Phospho (ST); Phospho (Y)	EEQAASPVAEDVGDVGVSSDDEK + 2 Phospho (ST)
mascot_daemon_merge.mgf	26789	627	98	Q9Z1K7|APC2_MOUSE	Adenomatous polyposis coli protein 2 OS=Mus musculus GN=Apc2 PE=1 SV=1	245213	4		6	6		CISLAMPRR	STLPATALPLR + Phospho (ST)	TGTSGTTQPETVTK + 2 Phospho (ST)	ASGSTSLPVSIPAPQR + 2 Phospho (ST)	VLREVGSMTALMECVLRASK + 2 Oxidation (M)	RRSELSSADSTASTSQAASPR + 2 Phospho (ST)
mascot_daemon_merge.mgf	26789	628	98	Q6DFV3|RHG21_MOUSE	Rho GTPase-activating protein 21 OS=Mus musculus GN=Arhgap21 PE=1 SV=1	216866	4.6		5	6		LKACGAASACEVSK + Phospho (ST)	DLNVISSLLKSFFR + Phospho (ST)	EYNSLLSKTEQLPK + Phospho (Y)	VPGNNAAISSMQEELNK + Oxidation (M); Phospho (ST)	GEGLEPQAESPSVLGTPISTHSPPSQQPEAR + Phospho (ST)
mascot_daemon_merge.mgf	26789	629	98	Q4VA53|PDS5B_MOUSE	Sister chromatid cohesion protein PDS5 homolog B OS=Mus musculus GN=Pds5b PE=1 SV=1	165570	4.1		5	5		CQNLLR	LPGKKTTK + Phospho (ST)	KMVENIKQTK + Oxidation (M)	VRKEAMMGLAQIYK + 2 Oxidation (M); Phospho (Y)	SSRMETVSNASSSSNPSSPGR + Oxidation (M); 2 Phospho (ST)
mascot_daemon_merge.mgf	26789	630	98	Q61493|DPOLZ_MOUSE	DNA polymerase zeta catalytic subunit OS=Mus musculus GN=Rev3l PE=2 SV=2	353975	2.1		5	6		QLVQAWLQAK	YPIYPLTPK + Phospho (ST); Phospho (Y)	ELERKQEQLIK	DSCPAVSKILERSLK + 2 Phospho (ST)	EVFLSLPQANSSDWIQGHNRK + 2 Phospho (ST)
mascot_daemon_merge.mgf	26789	631	98	Q6P1H6|ANKL2_MOUSE	Ankyrin repeat and LEM domain-containing protein 2 OS=Mus musculus GN=Ankle2 PE=2 SV=2	107215	4.9		4	5		AEASNTAHCR	TQDLTAKLRK	FQTSKSGSLPLGQK + Phospho (ST)	LEEYLIQKELSKK + Phospho (ST); Phospho (Y)
mascot_daemon_merge.mgf	26789	632	97	Q9D554|SF3A3_MOUSE	Splicing factor 3A subunit 3 OS=Mus musculus GN=Sf3a3 PE=2 SV=2	59147	4.2		2	2		YINLKASEK	SLESLDTSLFAK
mascot_daemon_merge.mgf	26789	633	97	Q7TQ69|TMC3_MOUSE	Transmembrane channel-like protein 3 OS=Mus musculus GN=Tmc3 PE=2 SV=1	129693	3.3		4	6		LIGLMYLR + Phospho (Y)	SLRMEAITR + Oxidation (M)	ASQRYRSIR + Phospho (ST)	EAILEEQEKKK
mascot_daemon_merge.mgf	26789	634	97	O88492|K1881_MOUSE	Protein KIAA1881 OS=Mus musculus GN=Kiaa1881 PE=1 SV=1	140264	7.1		6	6		GTAQMGLGTSK + 2 Phospho (ST)	GMVQGGLGATQSALVGTK + Oxidation (M); Phospho (ST)	TVLTGTKDTVCAGATGAINVAK	DTVCAGATGAINVAKGAAQGGLDTTK + 2 Phospho (ST)	GMVQGGLGATQSALVGTKEAVSGGVMGAVGVAK + Oxidation (M); 2 Phospho (ST)	SVVMGTKDTVTTGLTGAMNVAKGTAQMGLGTSK + 2 Oxidation (M); Phospho (ST)
mascot_daemon_merge.mgf	26789	635	97	Q04690|NF1_MOUSE	Neurofibromin OS=Mus musculus GN=Nf1 PE=1 SV=1	323097	1.8		5	6		LQPLLNK	KSVVSQR + Phospho (ST)	LFLDSLR + Phospho (ST)	LITMTINEK + Oxidation (M)	SMSLDMGQPSQANTKKLLGTR + 2 Oxidation (M); Phospho (ST)
mascot_daemon_merge.mgf	26789	636	97	Q924K1|AIPL1_MOUSE	Aryl-hydrocarbon-interacting protein-like 1 OS=Mus musculus GN=Aipl1 PE=2 SV=1	38678	12.2		4	4		AVLRELR	KAVLRELR	ADLEKVLELEPSMR	LEKMINTLILNYCQCLLK + Oxidation (M)
mascot_daemon_merge.mgf	26789	637	97	Q6PGB8|SMCA1_MOUSE	Probable global transcription activator SNF2L1 OS=Mus musculus GN=Smarca1 PE=1 SV=1	122322	5.4		5	5		LFELLEK	SRTAMEFQR	EIKIYLGLSK + Phospho (ST); Phospho (Y)	MQKMGESSLRNFR + Oxidation (M)	EPDTATEAATVAVSDAR
mascot_daemon_merge.mgf	26789	638	96	Q8CGZ0|CHERP_MOUSE	Calcium homeostasis endoplasmic reticulum protein OS=Mus musculus GN=Cherp PE=1 SV=1	106501	2.4		3	3		LAQFVAR	LPPPMPPSER + Oxidation (M); Phospho (ST)	NVIDKLAQFVAR
mascot_daemon_merge.mgf	26789	639	96	Q9CS72|FLIP1_MOUSE	Filamin-A-interacting protein 1 OS=Mus musculus GN=Filip1 PE=1 SV=2	138141	5.4		5	8		KPLELSK + Phospho (ST)	TILKVTPEK + Phospho (ST)	AMSPVTITTISR + Oxidation (M)	IELKKSAASSTASLGGGK + 3 Phospho (ST)	FRTEQDKANFLSQQLEEIK
mascot_daemon_merge.mgf	26789	640	96	P08775|RPB1_MOUSE	DNA-directed RNA polymerase II subunit RPB1 OS=Mus musculus GN=Polr2a PE=1 SV=3	218408	4.2		5	5		LGGLMDPR	IRIMNSDENK + Oxidation (M)	DAERAKDILCR	QTFENQVNRILNDARDK + Phospho (ST)	ILPWSTFRLNLSVTTPYNADFDGDEMNLHLPQSLETR + 3 Phospho (ST); Phospho (Y)
mascot_daemon_merge.mgf	26789	641	95	Q60865|CAPR1_MOUSE	Caprin-1 OS=Mus musculus GN=Caprin1 PE=1 SV=2	78292	5		3	3		SFMALSQDIQK + Oxidation (M)	GMPQMNTQQVN + Oxidation (M); Phospho (ST)	QFMAETQFSSGEK + Oxidation (M); Phospho (ST)
mascot_daemon_merge.mgf	26789	642	95	Q9CR80|FA32A_MOUSE	Protein FAM32A OS=Mus musculus GN=Fam32a PE=2 SV=1	13264	22.3		3	3		MLEAMGTSKK + Phospho (ST)	AKMLEAMGTSKK + Oxidation (M); 2 Phospho (ST)	HLDTLTEHYDIPK
mascot_daemon_merge.mgf	26789	643	95	P01831|THY1_MOUSE	Thy-1 membrane glycoprotein OS=Mus musculus GN=Thy1 PE=1 SV=1	18297	19.8		2	2		HVLSGTLGIPEHTYR	GQKVTSLTACLVNQNLR
mascot_daemon_merge.mgf	26789	644	95	Q6P5D3|DHX57_MOUSE	Putative ATP-dependent RNA helicase DHX57 OS=Mus musculus GN=Dhx57 PE=2 SV=2	157489	5.8		5	6		TAQEEVEEDLR + Phospho (ST)	TEESDFLLLVLK + Phospho (ST)	NPSMDLCSCPRGSR + Oxidation (M); 2 Phospho (ST)	YVLQDGSPYMRSMKQIAK + Phospho (ST); Phospho (Y)	GHMNKSHGGGGGGGGSCGGGGGGSRK + Phospho (ST)
mascot_daemon_merge.mgf	26789	645	95	Q9D486|CMIP_MOUSE	C-Maf-inducing protein OS=Mus musculus GN=Cmip PE=2 SV=2	84217	15.7		5	5		QRELKELQR	GGPTRLTLPSK + Phospho (ST)	LSADTYEDLKAKLPNLK + Phospho (Y)	DGWFQLYSPGGVACDDDGELFASMVHILMGSCYKTKK + Oxidation (M); 3 Phospho (ST); 2 Phospho (Y)	LLSEHLTMLQVLNLCETPVTDAGLLALSSMKSLCSLNMNSTKLSADTYEDLK + 2 Oxidation (M); 6 Phospho (ST)
mascot_daemon_merge.mgf	26789	646	95	Q5DTH5|TSH1_MOUSE	Teashirt homolog 1 OS=Mus musculus GN=Tshz1 PE=2 SV=2	119463	6.6		5	5		APPAAGDAERK	QLVLDPVVEEK	EPVPAITKLVPSTK	NKPLVSGVADAVSSPLR + 3 Phospho (ST)	KESTLDAHTPNGTEPLKAK + Phospho (ST)
mascot_daemon_merge.mgf	26789	647	95	P97461|RS5_MOUSE	40S ribosomal protein S5 OS=Mus musculus GN=Rps5 PE=2 SV=3	23046	8.3		2	4		IGRAGTVR	QAVDVSPLR
mascot_daemon_merge.mgf	26789	648	95	Q9Z315|SNUT1_MOUSE	U4/U6.U5 tri-snRNP-associated protein 1 OS=Mus musculus GN=Sart1 PE=2 SV=1	91001	8.3		4	4		LEQGGMADGLRER + Oxidation (M)	ASSGDASSLSIEETNK + 3 Phospho (ST)	EAAGTTAAAGTGGTTEQPPR + 2 Phospho (ST)	SLPSAVYCIEDKMAIDDK + Oxidation (M); Phospho (ST); Phospho (Y)
mascot_daemon_merge.mgf	26789	649	95	Q5SV85|SYNG_MOUSE	AP1 subunit gamma-binding protein 1 OS=Mus musculus GN=Ap1gbp1 PE=1 SV=1	140440	3		4	14		LLEEERK	GNLDGFSR + Phospho (ST)	SLSLGDKEISR + Phospho (ST)	TADSVSPLEPPTK + 3 Phospho (ST)
mascot_daemon_merge.mgf	26789	650	94	Q920Q2|REV1_MOUSE	DNA repair protein REV1 OS=Mus musculus GN=Rev1 PE=1 SV=1	138623	5.4		5	5		TGQMLYR + Oxidation (M); Phospho (ST)	STSVLTLSK + 2 Phospho (ST)	TVTLDQATDSAKIIGK + 2 Phospho (ST)	SPHRTNSLSPSLHSNTK + 2 Phospho (ST)	TTHIIATNLPNAKIKELK + 2 Phospho (ST)
mascot_daemon_merge.mgf	26789	651	94	Q3B807|TCRGL_MOUSE	Transcription elongation regulator 1-like protein OS=Mus musculus GN=Tcerg1l PE=2 SV=3	66620	10.5		4	4		KSKLLLAK + Phospho (ST)	TAPFSDKGK + Phospho (ST)	YLLLNSEERKQIFEQFVK	GPTITITAATAAAAATAMVSVDPEELR + Oxidation (M); 4 Phospho (ST)
mascot_daemon_merge.mgf	26789	652	94	Q7TN60|TMC6_MOUSE	Transmembrane channel-like protein 6 OS=Mus musculus GN=Tmc6 PE=2 SV=2	91685	6		4	5		GQRKVICLLK	NMPLSLGEKR + Oxidation (M); Phospho (ST)	SRGAIISQYYNR	LYDLELDSTILEEDEKR + Phospho (ST); Phospho (Y)
mascot_daemon_merge.mgf	26789	653	94	Q5QNQ9|CORA1_MOUSE	Collagen alpha-1(XXVII) chain OS=Mus musculus GN=Col27a1 PE=2 SV=1	187059	2.3		4	4		VYRPAAAQPR	WHHLALELR	TPATLGARPVSR	ASSPTVRPVQK + 2 Phospho (ST)
mascot_daemon_merge.mgf	26789	654	93	Q8K2H3|FA13B_MOUSE	Protein FAM13B1 OS=Mus musculus GN=Fam13b1 PE=2 SV=1	97565	5.8		4	4		LPHLILDSSSK + 2 Phospho (ST)	KMTKDHLIEEK	EDRTPYQLVKK	MTENLLDSDSVTASTR + Oxidation (M); 4 Phospho (ST)
mascot_daemon_merge.mgf	26789	655	93	Q5NBX1|COBL_MOUSE	Protein cordon-bleu OS=Mus musculus GN=Cobl PE=1 SV=1	144518	4.3		5	5		KSTVGVGR	SALLAAIR	SPSWGKSGSGSSILR + 2 Phospho (ST)	SPSWGKSGSGSSILRTEK + Phospho (ST)	SLTLGPSLSLGNISGVSMKSDMKK + Oxidation (M); 5 Phospho (ST)
mascot_daemon_merge.mgf	26789	656	93	P47911|RL6_MOUSE	60S ribosomal protein L6 OS=Mus musculus GN=Rpl6 PE=1 SV=3	33546	7.1		2	2		AVPQLQGYLR	HQEGEIFDTEK
mascot_daemon_merge.mgf	26789	657	93	P70298|CUX2_MOUSE	Homeobox protein cut-like 2 OS=Mus musculus GN=Cux2 PE=2 SV=1	155464	3		4	4		VVLAPAEK	NILEQARR	LGEAEEKIK	VSFALCSGPRLEAALASK + Phospho (ST)
mascot_daemon_merge.mgf	26789	658	93	Q5DTW2|SMBT2_MOUSE	Scm-like with four MBT domains protein 2 OS=Mus musculus GN=Sfmbt2 PE=2 SV=2	107339	2.6		4	7		ELTGSR + 2 Phospho (ST)	VIQSSLR + Phospho (ST)	RVIQSSLR + Phospho (ST)	KRNSSSSLEK + Phospho (ST)
mascot_daemon_merge.mgf	26789	659	93	Q80XH4|WSCD1_MOUSE	WSC domain-containing protein 1 OS=Mus musculus GN=Wscd1 PE=2 SV=1	66023	8.2		3	4		LQKFLR	VFVALSSFPGAGNTWAR + Phospho (ST)	RTQFLLLFLTAAYLMTGSLLLLQR + Oxidation (M); 2 Phospho (ST); Phospho (Y)
mascot_daemon_merge.mgf	26789	660	93	P68040|GBLP_MOUSE	Guanine nucleotide-binding protein subunit beta-2-like 1 OS=Mus musculus GN=Gnb2l1 PE=1 SV=3	35511	6.9		2	2		DETNYGIPQR	DVLSVAFSSDNR
mascot_daemon_merge.mgf	26789	661	93	Q920F6|SMC1B_MOUSE	Structural maintenance of chromosomes protein 1B OS=Mus musculus GN=Smc1b PE=1 SV=1	145678	5.8		5	5		LLKEQVR	QMEEKILQK	SGVISGGSSDLK + 2 Phospho (ST)	AVALDGTLFLKSGVISGGSSDLKHK + 2 Phospho (ST)	SVYVAQLENIGIIVKAQNCLVFQGTVESISMK + Phospho (ST); Phospho (Y)
mascot_daemon_merge.mgf	26789	662	93	Q99MY8|ASH1L_MOUSE	Probable histone-lysine N-methyltransferase ASH1L OS=Mus musculus GN=Ash1l PE=2 SV=2	334635	2.6		6	6		MKTLKR + Oxidation (M); Phospho (ST)	GIIGGKSQR + Phospho (ST)	SSESTNCSPTR + Phospho (ST)	QGSMIQTLAMKK + Oxidation (M); Phospho (ST)	KSPSTINPGTLASKR + 3 Phospho (ST)	SDSLLVPAVPNDSCSNIPLLSEK + Phospho (ST)
mascot_daemon_merge.mgf	26789	663	92	O08550|MLL4_MOUSE	Histone-lysine N-methyltransferase MLL4 OS=Mus musculus GN=Wbp7 PE=1 SV=2	299098	2.1		4	9		FGGPNTKK + Phospho (ST)	HTDLLDGK + Phospho (ST)	KPTLQPVLQLK	KPTLQPVLQLK + Phospho (ST)	FYDGKGIGCYMFRMDDFDVVDATMHGNAAR + Oxidation (M); Phospho (ST)
mascot_daemon_merge.mgf	26789	664	92	Q9Z148|EHMT2_MOUSE	Histone-lysine N-methyltransferase, H3 lysine-9 specific 3 OS=Mus musculus GN=Ehmt2 PE=1 SV=2	140404	7		5	6		ESYHDCVLLFLSR + Phospho (ST); Phospho (Y)	EALEKALVIQESERR + Phospho (ST)	VHSSLGDTPQSEETLPK + 4 Phospho (ST)	IVLGHATKSFPSSPSKGGACPSR	RETMRPSSRVALMVLCEAHR + Oxidation (M); Phospho (ST)
mascot_daemon_merge.mgf	26789	665	92	Q62141|SIN3B_MOUSE	Paired amphipathic helix protein Sin3b OS=Mus musculus GN=Sin3b PE=1 SV=2	127523	5		4	8		LLKIYR + Phospho (Y)	QILEDAAALISYYVK	EMFTIHAYIGFTMDK + Phospho (ST); Phospho (Y)	AYLKSLDHQAVNFKQNDTK + Phospho (ST)
mascot_daemon_merge.mgf	26789	666	92	P62858|RS28_MOUSE	40S ribosomal protein S28 OS=Mus musculus GN=Rps28 PE=2 SV=1	7893	17.4		1	1		EGDVLTLLESER
mascot_daemon_merge.mgf	26789	667	92	Q8C9W3|ATS2_MOUSE	A disintegrin and metalloproteinase with thrombospondin motifs 2 OS=Mus musculus GN=Adamts2 PE=2 SV=2	138462	3.6		4	8		LAPCPRNGSDPSK + 2 Phospho (ST)	VGCDGVIGSRKQEDK	MEEEEFFIEPLEK + Oxidation (M)	ICRLAPCPRNGSDPSK + Phospho (ST)
mascot_daemon_merge.mgf	26789	668	92	A2AMT1|BFSP1_MOUSE	Filensin OS=Mus musculus GN=Bfsp1 PE=2 SV=1	73966	7.6		4	5		IIEIEGSR	VVKERVSGHK	SSYDCRQLAVAQQTLR + Phospho (ST)	YENECECQLVLKEMLER + Phospho (Y)
mascot_daemon_merge.mgf	26789	669	92	Q62446|FKBP3_MOUSE	FK506-binding protein 3 OS=Mus musculus GN=Fkbp3 PE=1 SV=2	25189	12.9		2	2		SEETLDEGPPK	TANKDHLVNAYNHLFESK
mascot_daemon_merge.mgf	26789	670	92	Q61072|ADAM9_MOUSE	ADAM 9 OS=Mus musculus GN=Adam9 PE=1 SV=1	94499	6		4	5		EKFLITR + Phospho (ST)	MGPRALSPLASLRLR + Oxidation (M); Phospho (ST)	SCIMNSGASGSRNFSSCSAEDFEK + Oxidation (M); 5 Phospho (ST)	SCIMNSGASGSRNFSSCSAEDFEKLTLNK
mascot_daemon_merge.mgf	26789	671	91	Q921L8|GLT11_MOUSE	Polypeptide N-acetylgalactosaminyltransferase 11 OS=Mus musculus GN=Galnt11 PE=2 SV=1	70012	8.4		4	4		SFGNISER + Phospho (ST)	LMNNHIEDPDK + Oxidation (M)	SSSELGMIFNER + Oxidation (M); 2 Phospho (ST)	WDLVPVSELGGPDGATAPIR + 2 Phospho (ST)
mascot_daemon_merge.mgf	26789	672	91	Q64702|PLK4_MOUSE	Serine/threonine-protein kinase PLK4 OS=Mus musculus GN=Plk4 PE=1 SV=2	104536	7		4	4		AGMVQRVQNEVK	ICLSLESVISEEEK	VVLADYEMPAFLSR + Oxidation (M); Phospho (ST)	GSFAGVYRAESIHTGLEVAIKMIDK
mascot_daemon_merge.mgf	26789	673	91	Q9CQD1|RAB5A_MOUSE	Ras-related protein Rab-5A OS=Mus musculus GN=Rab5a PE=1 SV=1	23812	5.1		1	1		LVLLGESAVGK
mascot_daemon_merge.mgf	26789	673	91	P35278|RAB5C_MOUSE	Ras-related protein Rab-5C OS=Mus musculus GN=Rab5c PE=1 SV=2	23626	5.1		1	1		LVLLGESAVGK
mascot_daemon_merge.mgf	26789	673	91	P61021|RAB5B_MOUSE	Ras-related protein Rab-5B OS=Mus musculus GN=Rab5b PE=1 SV=1	23920	5.1		1	1		LVLLGESAVGK
mascot_daemon_merge.mgf	26789	674	91	Q80YV2|NIPA_MOUSE	Nuclear-interacting partner of ALK OS=Mus musculus GN=Zc3hc1 PE=1 SV=1	56187	11.4		4	6		RSNQPAETDSMSLSEK + Oxidation (M)	SMGTGDSAGVEVPSSPLRRTK + Phospho (ST)	MMTRSQDATVSPGSEQSEK + Oxidation (M); 3 Phospho (ST)	RMMTRSQDATVSPGSEQSEK + Oxidation (M); 3 Phospho (ST)
mascot_daemon_merge.mgf	26789	675	91	P53996|CNBP_MOUSE	Cellular nucleic acid-binding protein OS=Mus musculus GN=Cnbp PE=2 SV=2	20833	8.4		1	1		GFQFVSSSLPDICYR
mascot_daemon_merge.mgf	26789	676	90	P01027|CO3_MOUSE	Complement C3 OS=Mus musculus GN=C3 PE=1 SV=2	187904	2.9		4	6		KISLAHSLTR	TKKDTLPESR	KISLAHSLTR + Phospho (ST)	VSIRPAPETAK + Phospho (ST)	LLDDFDEYTMTIQQVIK + Oxidation (M); 2 Phospho (ST); Phospho (Y)
mascot_daemon_merge.mgf	26789	677	90	Q80T14|FRAS1_MOUSE	Extracellular matrix protein FRAS1 OS=Mus musculus GN=Fras1 PE=2 SV=1	453595	1.9		5	5		KTITEFELK	LSLGTSLHMTAR + 3 Phospho (ST)	ATDTDSEAGQVVYIMK + Oxidation (M); Phospho (Y)	SAMGSSLYALESGSDFK + Oxidation (M); Phospho (ST)	SSGPDMDELSGDSNFTMEDINK + Oxidation (M); Phospho (ST)
mascot_daemon_merge.mgf	26789	678	90	Q3UQU0|BRD9_MOUSE	Bromodomain-containing protein 9 OS=Mus musculus GN=Brd9 PE=2 SV=1	67140	10.4		4	7		MIFQLK + Oxidation (M)	LLEHFLR	QYPDVSLDVSMLSSLGK + 3 Phospho (ST); Phospho (Y)	MMSKAALLGSEDPAAEEPVPEVVPVQVETTKK + Oxidation (M); 2 Phospho (ST)
mascot_daemon_merge.mgf	26789	679	90	P97427|DPYL1_MOUSE	Dihydropyrimidinase-related protein 1 OS=Mus musculus GN=Crmp1 PE=1 SV=1	62471	10		4	8		GMGRFIPR + Oxidation (M)	SAADIIALARKK	SHQGKKSIPHITSDR + Phospho (ST)	AVATGKMDENQFVAVTSTNAAK
mascot_daemon_merge.mgf	26789	680	90	Q8CJ27|ASPM_MOUSE	Abnormal spindle-like microcephaly-associated protein homolog OS=Mus musculus GN=Aspm PE=2 SV=1	367882	2.3		6	6		SAVLIIQR	VLASYQKTR + Phospho (ST); Phospho (Y)	ATMQAASCPEER + Phospho (ST)	RLQKNVSAALVIQK	LKSSSLVIQFMFR + Phospho (ST)	AMSALTCPSQAITNK + Oxidation (M); Phospho (ST)
mascot_daemon_merge.mgf	26789	681	90	Q9DC22|IQWD1_MOUSE	Nuclear receptor interaction protein OS=Mus musculus GN=Iqwd1 PE=2 SV=1	98839	4.3		4	8		ANIFSAK + Phospho (ST)	DDTARELK	KVLTTIRSGHR	KVLTTIRSGHR + 2 Phospho (ST)	SAVARIQEFFRR + Phospho (ST)
mascot_daemon_merge.mgf	26789	682	90	P11031|TCP4_MOUSE	Activated RNA polymerase II transcriptional coactivator p15 OS=Mus musculus GN=Sub1 PE=1 SV=3	14418	24.4		2	3		EQISDIDDAVR	SKELVSSSSSGSDSDSEVEK + 3 Phospho (ST)
mascot_daemon_merge.mgf	26789	683	89	Q99JR8|SMRD2_MOUSE	SWI/SNF-related matrix-associated actin-dependent regulator of chromatin subfamily D member 2 OS=Mus musculus GN=Smarcd2 PE=2 SV=1	52477	14.3		3	3		KFSSFFK + Phospho (ST)	ELVPESQAYMDLLAFER + Oxidation (M)	MSPGSRMPMAGLQVGPPAGSPFGTAAPLRPGMPPTMMDPFR + 3 Oxidation (M); 4 Phospho (ST)
mascot_daemon_merge.mgf	26789	684	89	O70472|TM131_MOUSE	Transmembrane protein 131 OS=Mus musculus GN=Tmem131 PE=1 SV=1	201071	2.6		4	4		TVSSLIIVR + Phospho (ST)	DCIDRLKLR	VSAELSWPSVLSSPR	GSYSSVVNSSGSDTK + 3 Phospho (ST)
mascot_daemon_merge.mgf	26789	685	89	P26039|TLN1_MOUSE	Talin-1 OS=Mus musculus GN=Tln1 PE=1 SV=1	271832	2		5	5		QLETVR + Phospho (ST)	KNKMDESK + Oxidation (M); Phospho (ST)	VGDDPAVWQLK	TMLESAGGLIQTAR	FFYSDQNVDSR + Phospho (ST)
mascot_daemon_merge.mgf	26789	686	89	Q3TJZ6|FA98A_MOUSE	Protein FAM98A OS=Mus musculus GN=Fam98a PE=2 SV=1	55477	7.8		3	5		YQDGGHHGER + Phospho (Y)	IEAINQAIANEYEVR	QDLSKILRTSSGSIR + 2 Phospho (ST)
mascot_daemon_merge.mgf	26789	687	89	Q9QXK7|CPSF3_MOUSE	Cleavage and polyadenylation specificity factor subunit 3 OS=Mus musculus GN=Cpsf3 PE=2 SV=1	78049	3.2		2	2		GLIPVFALGR	DDSVLSVTVDGK
mascot_daemon_merge.mgf	26789	688	89	Q91V24|ABCA7_MOUSE	ATP-binding cassette sub-family A member 7 OS=Mus musculus GN=Abca7 PE=1 SV=1	238900	2		4	4		ALLRRPR	RFLLARR	LRETMRAMGLSR + Oxidation (M)	VTKGATQGDVLVLRDLTK + Phospho (ST)
mascot_daemon_merge.mgf	26789	689	89	Q9R1A8|RFWD2_MOUSE	E3 ubiquitin-protein ligase RFWD2 OS=Mus musculus GN=Rfwd2 PE=1 SV=2	81645	10.1		4	5		ELSVLEEDIKR + Phospho (ST)	FDTVKSVLDKDR	LWSTNLDNSVASIEAK + Phospho (ST)	ISCISWSSYHKNLLASSDYEGTVILWDGFTGQRSK + 6 Phospho (ST); Phospho (Y)
mascot_daemon_merge.mgf	26789	690	89	Q62351|TFR1_MOUSE	Transferrin receptor protein 1 OS=Mus musculus GN=Tfrc PE=1 SV=1	86076	2.9		2	2		ILNIFGVIK	VSASPLLYTLMGK + Oxidation (M)
mascot_daemon_merge.mgf	26789	691	89	P62196|PRS8_MOUSE	26S protease regulatory subunit 8 OS=Mus musculus GN=Psmc5 PE=1 SV=1	45768	13.8		4	4		GVLLYGPPGTGK	MNLTRGINLRK	NELNAKVRLLR	LLREELQLLQEQGSYVGEVVRAMDK + Oxidation (M)
mascot_daemon_merge.mgf	26789	692	89	P55937|GOGA3_MOUSE	Golgin subfamily A member 3 OS=Mus musculus GN=Golga3 PE=2 SV=3	167574	4.2		5	5		MEVNSLK + Phospho (ST)	AATLELSEVK + Phospho (ST)	EHNSILETALAK + Phospho (ST)	TEDPSDSGGLGSTADAVGSSLKQSR + 5 Phospho (ST)	IRSLADYRTEDPSDSGGLGSTADAVGSSLK + 2 Phospho (ST); Phospho (Y)
mascot_daemon_merge.mgf	26789	693	89	Q8VIM6|STRC_MOUSE	Stereocilin OS=Mus musculus GN=Strc PE=2 SV=1	198560	3.1		4	4		AVVSSFLR + Phospho (ST)	SSGGTVLSPRELR	CQSSVPALAHPTR + Phospho (ST)	SLSQSRFSAFLANISSSFQLGR + Phospho (ST)
mascot_daemon_merge.mgf	26789	694	89	P0C6F1|DYH2_MOUSE	Dynein heavy chain 2, axonemal OS=Mus musculus GN=Dnah2 PE=2 SV=1	514261	1.4		5	5		MNKDNNALR + Oxidation (M)	ELQVPCSPR + Phospho (ST)	CMDLSSISKQLVKK	MHASKVQMIVNDFK + Oxidation (M)	HSTMIVGGTGSSKTTSWK + Oxidation (M); Phospho (ST)
mascot_daemon_merge.mgf	26789	695	89	Q8CI52|GRM1C_MOUSE	GRAM domain-containing protein 1C homolog OS=Mus musculus GN=Gramd1c PE=1 SV=1	52285	16.8		4	4		ASETEPLDGNSPK + Phospho (ST)	TAEPVPKLSSQRSSTDLGFEAK + 2 Phospho (ST)	FSKAVSFTQESVSRASETEPLDGNSPK + 2 Phospho (ST)	NEYLSLDKSSTSDSVDEENIPEKDLQGR + Phospho (ST)
mascot_daemon_merge.mgf	26789	696	89	Q9DAW6|PRP4_MOUSE	U4/U6 small nuclear ribonucleoprotein Prp4 OS=Mus musculus GN=Prpf4 PE=2 SV=1	59018	5.6		2	2		NILSVVGTDALKK + Phospho (ST)	ALGEPITLFGEGPAER
mascot_daemon_merge.mgf	26789	697	89	Q3UV71|TMTC1_MOUSE	Transmembrane and TPR repeat-containing protein 1 OS=Mus musculus GN=Tmtc1 PE=2 SV=1	107001	3.5		3	3		HIQGSYVSAR	ALQLKPKDPK	HASALNNLGTLTK
mascot_daemon_merge.mgf	26789	698	89	O35129|PHB2_MOUSE	Prohibitin-2 OS=Mus musculus GN=Phb2 PE=1 SV=1	33276	7.4		2	2		FNASQLITQR	IVQAEGEAEAAK
mascot_daemon_merge.mgf	26789	699	89	P80316|TCPE_MOUSE	T-complex protein 1 subunit epsilon OS=Mus musculus GN=Cct5 PE=1 SV=1	60042	10.4		3	3		FEEMIKQIK + Oxidation (M)	GSNDMQYQHVIETLIGK + Oxidation (M)	MMVDKDGDVTITNDGATILSMMDVDHQIAK + Oxidation (M); 2 Phospho (ST)
mascot_daemon_merge.mgf	26789	700	88	O35130|NEP1_MOUSE	Probable ribosome biogenesis protein NEP1 OS=Mus musculus GN=Emg1 PE=1 SV=1	27242	10.2		2	2		NVLIEVNPQTR	IGTSFSVEDISDIR
mascot_daemon_merge.mgf	26789	701	88	Q91ZR3|ZHANG_MOUSE	CREB/ATF bZIP transcription factor OS=Mus musculus GN=Crebzf PE=2 SV=1	29266	27.5		4	12		KEYVMGLESR + Oxidation (M)	EYVMGLESR + Phospho (ST); Phospho (Y)	SPGAGGGGANDGNQAATKSPR + Phospho (ST)	QPDWHLEPGLSSPGPLSSSGGGSESGGLLRGDDDDDTAAAEMQR + Oxidation (M); 7 Phospho (ST)
mascot_daemon_merge.mgf	26789	702	88	Q91Z49|FYTD1_MOUSE	Forty-two-three domain-containing protein 1 OS=Mus musculus GN=Fyttd1 PE=2 SV=1	35923	12.9		3	6		GVPLQFDINSVGK	KGISPMNRPPLSDK + Oxidation (M)	QTGMTLNERFGILK + Oxidation (M)	KGISPMNRPPLSDK + Oxidation (M); Phospho (ST)
mascot_daemon_merge.mgf	26789	703	88	Q8K363|DDX18_MOUSE	ATP-dependent RNA helicase DDX18 OS=Mus musculus GN=Ddx18 PE=2 SV=1	74476	1.8		1	1		VPLNQFDFSWSK
mascot_daemon_merge.mgf	26789	704	88	Q9QXT0|CNPY2_MOUSE	Protein canopy homolog 2 OS=Mus musculus GN=Cnpy2 PE=2 SV=1	21096	8.8		1	1		INPDGSQSVVEVPYAR
mascot_daemon_merge.mgf	26789	705	88	Q99JX7|NXF1_MOUSE	Nuclear RNA export factor 1 OS=Mus musculus GN=Nxf1 PE=1 SV=2	70827	4.7		3	3		LDDMSSIVQK + Oxidation (M)	LYKLDDMSSIVQK + Oxidation (M); Phospho (ST)	SDPDLVAQNIDVVLNR
mascot_daemon_merge.mgf	26789	706	88	P57759|ERP29_MOUSE	Endoplasmic reticulum protein ERp29 OS=Mus musculus GN=Erp29 PE=1 SV=2	28862	7.3		2	2		SLNILTAFR	LNMELSEKYK + Phospho (ST)
mascot_daemon_merge.mgf	26789	707	88	Q8BKS9|K0020_MOUSE	Pumilio domain-containing protein KIAA0020 OS=Mus musculus GN=Kiaa0020 PE=2 SV=2	73153	6.6		3	4		VKLMSDLQKLIQGK + Oxidation (M)	VTSKNFEKGATKPGK + Phospho (ST)	VFLDFFTYAPPKPR
mascot_daemon_merge.mgf	26789	708	87	Q8BKX6|SMG1_MOUSE	Serine/threonine-protein kinase SMG1 OS=Mus musculus GN=Smg1 PE=1 SV=2	413532	1.2		4	9		RASYILR + Phospho (ST); Phospho (Y)	SYPYLFK + Phospho (ST); Phospho (Y)	QLGDVKHLLKAMAK	LKQEAVTVPVCEDQLK + Phospho (ST)
mascot_daemon_merge.mgf	26789	709	87	P04184|KITH_MOUSE	Thymidine kinase, cytosolic OS=Mus musculus GN=Tk1 PE=2 SV=3	26215	22.7		4	4		SSAQTAGSDNK + Phospho (ST)	KSSAQTAGSDNK + Phospho (ST)	TVIVAALDGTFQR	KAFGSILNLVPLAESVVKLTAVCMECFR + 2 Phospho (ST)
mascot_daemon_merge.mgf	26789	710	87	Q3URU2|PEG3_MOUSE	Paternally-expressed gene 3 protein OS=Mus musculus GN=Peg3 PE=1 SV=1	180874	3.2		4	5		NPKSGRAR	NPAVSGSAIR + Phospho (ST)	ELNERPPPR	LLSLGVQLAEDDRHSHMTQGHSSR + Oxidation (M); 3 Phospho (ST)
mascot_daemon_merge.mgf	26789	711	87	Q8BZT2|SH3R2_MOUSE	Putative E3 ubiquitin-protein ligase SH3RF2 OS=Mus musculus GN=Sh3rf2 PE=1 SV=2	80871	9.3		4	4		SLQASPFR + Phospho (ST)	STPGPGSSGQGSLR + 4 Phospho (ST)	TVRFQNYSPPPTKHSASSPTSGK + 2 Phospho (ST)	FQFYPPQGMTPSPTPIMVEMGSK + Oxidation (M); 2 Phospho (ST); Phospho (Y)
mascot_daemon_merge.mgf	26789	712	87	P62869|ELOB_MOUSE	Transcription elongation factor B polypeptide 2 OS=Mus musculus GN=Tceb2 PE=1 SV=1	13219	16.1		2	6		ADDTFEALR	ADDTFEALR + Phospho (ST)	ESSTVFELKR + Phospho (ST)
mascot_daemon_merge.mgf	26789	713	87	Q4ACU6|SHAN3_MOUSE	SH3 and multiple ankyrin repeat domains protein 3 OS=Mus musculus GN=Shank3 PE=1 SV=2	192728	6.3		5	5		LWGDPVESR	AYDTVRSSFKPGLEAR	SLGEEPVGGLGSLLDPAKK	AESPCAPLSAGNSPGPGASTGMDGPGASAVVVR + Oxidation (M); 2 Phospho (ST)	GGHNKISPSGPGGSGPAPGPGPASPAPPAPPPRGPK + Phospho (ST)
mascot_daemon_merge.mgf	26789	714	87	Q8R3N1|NOP14_MOUSE	Nucleolar protein 14 OS=Mus musculus GN=Nol14 PE=1 SV=1	99396	3.5		3	3		KLEAERLR	CNHPSLAVGNK + Phospho (ST)	RMLGKDEHENK + Oxidation (M)
mascot_daemon_merge.mgf	26789	715	87	Q8CGN4|BCOR_MOUSE	BCL-6 corepressor OS=Mus musculus GN=Bcor PE=1 SV=2	194108	5.2		5	5		VVDADASK + Phospho (ST)	YTDNIEKPSGK + Phospho (ST); Phospho (Y)	TGVKSDKLVYVDLLR + Phospho (ST)	YFLERPPVSEPPSDQGVVDTPHSPTLR + Phospho (ST)	SAVATAESLGLDRPASDKQSPLNINGASYLR + 3 Phospho (ST); Phospho (Y)
mascot_daemon_merge.mgf	26789	716	86	Q8VCC8|RPGF3_MOUSE	Rap guanine nucleotide exchange factor 3 OS=Mus musculus GN=Rapgef3 PE=2 SV=2	104323	5		4	4		FIKLAAHLK	GPDALLTVALR + Phospho (ST)	HLLATYPTLIR + Phospho (ST)	TSQGAGPSRPPTPGR + Phospho (ST)
mascot_daemon_merge.mgf	26789	717	86	Q60862|ORC2_MOUSE	Origin recognition complex subunit 2 OS=Mus musculus GN=Orc2l PE=1 SV=1	65967	7.5		2	2		QSGSLPLSSLIHVLR	RIIASRSHYDSESEYSASSSEDDEEATK + 3 Phospho (ST); Phospho (Y)
mascot_daemon_merge.mgf	26789	718	86	Q6P6L0|FIL1L_MOUSE	Filamin A-interacting protein 1-like OS=Mus musculus GN=Filip1l PE=1 SV=2	130263	3.6		4	6		KVLEALQR	MYSVTKER + Phospho (ST); Phospho (Y)	IKTLKEELTK	TQGLTNGALNKTTNK + Phospho (ST)
mascot_daemon_merge.mgf	26789	719	86	Q8JZM8|MUC4_MOUSE	Mucin-4 OS=Mus musculus GN=Muc4 PE=2 SV=1	367718	3.1		4	4		LSTLPQSQHTGSK + 3 Phospho (ST)	TSQILTTMPSTK + 4 Phospho (ST)	TISPGETTTSYAPIMSSSAPSTTHMLSTTSSTRSTSVDTR + 2 Oxidation (M); 5 Phospho (ST)	MPNGSTIPSNSSEETLFFYGMTWHVNGTGLLGIRADPLPTK + 2 Oxidation (M); 7 Phospho (ST)
mascot_daemon_merge.mgf	26789	720	85	A2AP18|PLCH2_MOUSE	1-phosphatidylinositol-4,5-bisphosphate phosphodiesterase eta-2 OS=Mus musculus GN=Plch2 PE=1 SV=2	165848	4.7		5	5		MLQLNR + Oxidation (M)	KTMKLSR + Phospho (ST)	KKLDSLIK	TWVTGLRYLMAGISDEDSLARR + Oxidation (M); 3 Phospho (ST); Phospho (Y)	DSVSSSSSMSSNDTVIDLSLPSLGLCR + 2 Phospho (ST)
mascot_daemon_merge.mgf	26789	721	85	O35904|PK3CD_MOUSE	Phosphatidylinositol-4,5-bisphosphate 3-kinase catalytic subunit delta isoform OS=Mus musculus GN=Pik3cd PE=1 SV=1	121052	4.5		4	4		SKNPGEALDR	FNEALRESWK	LINSQISLLIAK	TKVNWLAHNVSKDNR
mascot_daemon_merge.mgf	26789	722	85	Q52KF3|SPIR1_MOUSE	Protein spire homolog 1 OS=Mus musculus GN=Spire1 PE=1 SV=1	69433	7.9		4	4		KIQEMEK	ILEEIKAER	LRPVSPEEIR + Phospho (ST)	LPSKPYSTLPIFSLGPSALQR + 2 Phospho (ST); Phospho (Y)
mascot_daemon_merge.mgf	26789	723	85	P35689|ERCC5_MOUSE	DNA-repair protein complementing XP-G cells homolog OS=Mus musculus GN=Ercc5 PE=1 SV=3	131689	5.6		4	8		IGCSDVPDLVR	TVLVTARPVFGK + Phospho (ST)	IAASVTGQMFLESQELLR + Phospho (ST)	KVMDVDSESLPSSSNVHSVSSNLK + Oxidation (M); 5 Phospho (ST)
mascot_daemon_merge.mgf	26789	724	85	Q8VDM6|HNRL1_MOUSE	Heterogeneous nuclear ribonucleoprotein U-like protein 1 OS=Mus musculus GN=Hnrnpul1 PE=2 SV=1	96513	6.4		4	5		RGRVCFEMK	HLPSTEPDPHVVR	QEAPPSFLPPEASQLK	NYILDQTNVYGSAQRRK + Phospho (ST)
mascot_daemon_merge.mgf	26789	725	85	P31650|S6A11_MOUSE	Sodium- and chloride-dependent GABA transporter 4 OS=Mus musculus GN=Slc6a11 PE=1 SV=1	71268	9.4		3	20		LGASPRTVTVNDCEAK + Phospho (ST)	FYDNIEDMIGYRPLSLIK + Phospho (Y)	FYDNIEDMIGYRPLSLIK + Oxidation (M); Phospho (ST)	AAEEARGSETLGGGGGGAAGTREAR + 2 Phospho (ST)
mascot_daemon_merge.mgf	26789	726	85	P70451|FER_MOUSE	Proto-oncogene tyrosine-protein kinase FER OS=Mus musculus GN=Fer PE=1 SV=2	95203	6.7		4	8		LTMMIKDK + 2 Oxidation (M); Phospho (ST)	TELEKLKSSYR + 2 Phospho (ST)	FSLDVAAGMLYLESK + Oxidation (M); Phospho (ST); Phospho (Y)	ISDFGMSRQEDGGVYSSSGLK + Phospho (Y)
mascot_daemon_merge.mgf	26789	727	85	Q8C9S4|CJ118_MOUSE	Uncharacterized protein C10orf118 homolog OS=Mus musculus GN=Otg1 PE=2 SV=2	105635	8.3		4	4		LRVTKGELEK + Phospho (ST)	LKEEMNSQVIKVK	DISSMGSRSSSSGSLNARISAEDR + Oxidation (M)	RGGIMASLYTSHPADSGLTLELSLEINRK + 4 Phospho (ST); Phospho (Y)
mascot_daemon_merge.mgf	26789	728	85	Q6NS57|MABP1_MOUSE	Mitogen-activated protein kinase-binding protein 1 OS=Mus musculus GN=Mapkbp1 PE=1 SV=1	164615	2.4		4	5		HSCLGEGTTHK	LSSEMTISMR + Oxidation (M); Phospho (ST)	LSSEMTISMRQR + Phospho (ST)	MAGEGSTITSRIK + 3 Phospho (ST)
mascot_daemon_merge.mgf	26789	729	85	Q99MV7|RNF17_MOUSE	RING finger protein 17 OS=Mus musculus GN=Rnf17 PE=1 SV=2	188616	3.7		4	5		IFVNSIK + Phospho (ST)	ISSDMPVSLR	YSQIKDATILEK + Phospho (Y)	YSQIKDATILEK + Phospho (ST); Phospho (Y)	LRQIPVQLMQYPAQAIKVLLAGFKPPLSDSGK + Phospho (ST); Phospho (Y)
mascot_daemon_merge.mgf	26789	730	85	Q9JLM8|DCLK1_MOUSE	Serine/threonine-protein kinase DCLK1 OS=Mus musculus GN=Dclk1 PE=1 SV=1	84671	7.8		4	6		KLEYTK + Phospho (ST)	TLSDNVNLPQGVR	KQRISQHGGSSTSLSSTK + 3 Phospho (ST)	ISSLDQLVEGESYVCGSIEPFK + 2 Phospho (ST)
mascot_daemon_merge.mgf	26789	731	85	Q69Z37|SAM9L_MOUSE	Sterile alpha motif domain-containing protein 9-like OS=Mus musculus GN=Samd9l PE=2 SV=2	181857	6.1		5	5		NILGNPNQR	FKYDVQTLLLTR	HSISTLNIELVNNTILKLK + 2 Phospho (ST)	MYNKLISSPESHNQDSRELNDK + Oxidation (M); Phospho (ST); Phospho (Y)	AQLISYLALLNSYVTDSTISVSQCEIFLGITYTK + Phospho (ST); Phospho (Y)
mascot_daemon_merge.mgf	26789	732	85	Q80TJ1|CAPS1_MOUSE	Calcium-dependent secretion activator 1 OS=Mus musculus GN=Cadps PE=1 SV=2	154030	6.3		4	4		ATLSLLER + Phospho (ST)	DFRLQGVLDSTLNSK + Phospho (ST)	FPKFVSKEMENMYIEELK + Phospho (ST)	TSEGSAGSAGMGGSGAGAGVGAGGGGGSGASSGGGAGGLQPSSR + Oxidation (M); 6 Phospho (ST)
mascot_daemon_merge.mgf	26789	733	85	Q60848|HELLS_MOUSE	Lymphocyte-specific helicase OS=Mus musculus GN=Hells PE=2 SV=2	95806	3.9		3	3		MLPELKK + Oxidation (M)	LISQIQPEVNR	FTPEIPTLLYHGTR
mascot_daemon_merge.mgf	26789	734	84	Q8BX22|SALL4_MOUSE	Sal-like protein 4 OS=Mus musculus GN=Sall4 PE=1 SV=1	114711	4.1		2	3		GKPQNLSASASVLDVK	LPHASVPSAASPLSSGLTSFTLKPDGTR
mascot_daemon_merge.mgf	26789	735	84	Q8VH51|RBM39_MOUSE	RNA-binding protein 39 OS=Mus musculus GN=Rbm39 PE=1 SV=1	59742	2.1		1	1		DLEEFFSTVGK
mascot_daemon_merge.mgf	26789	736	84	Q8CDU5|EFHB_MOUSE	EF-hand domain-containing family member B OS=Mus musculus GN=Efhb PE=2 SV=1	96366	6.9		4	4		SPTELGFDLR	VATCLTEKLPR + Phospho (ST)	APLGKSHDQTPGLPK + Phospho (ST)	YGGTLHPPFSTVHASPLAAESRR + Phospho (ST)
mascot_daemon_merge.mgf	26789	737	84	Q76N33|STALP_MOUSE	AMSH-like protease OS=Mus musculus GN=Stambpl1 PE=2 SV=1	50293	12.8		4	4		FLLLADSNTVR	YFRSGVEMER + Phospho (ST)	YNIEYQEYLQSKNK + Phospho (ST); Phospho (Y)	LFSICSHVLVKDIKTTVLDLR + Phospho (ST)
mascot_daemon_merge.mgf	26789	738	84	B1AXH1|NHSL2_MOUSE	NHS-like protein 2 OS=Mus musculus GN=Nhsl2 PE=2 SV=1	92272	8.8		4	4		LETGPGGTNRFR + Phospho (ST)	LPFSPIITLEEDGK	ETGEGFTGSKPSSHSPVK + 3 Phospho (ST)	ILPYASTSSEGSNSTDNIAALSTEQEARHRR + Phospho (ST); Phospho (Y)
mascot_daemon_merge.mgf	26789	739	84	Q8BIK4|DOCK9_MOUSE	Dedicator of cytokinesis protein 9 OS=Mus musculus GN=Dock9 PE=1 SV=2	237613	2.7		5	5		VIAISMLK + Oxidation (M); Phospho (ST)	MIQDSGKVNPK + Phospho (ST)	YIARTGMMHAR + Oxidation (M); Phospho (ST)	MGCTTSVILFKGIR + Oxidation (M); 2 Phospho (ST)	LYSDKFGSENVKMIQDSGK
mascot_daemon_merge.mgf	26789	740	84	Q9QUM9|PSA6_MOUSE	Proteasome subunit alpha type-6 OS=Mus musculus GN=Psma6 PE=1 SV=1	27811	5.3		1	1		AINQGGLTSVAVR
mascot_daemon_merge.mgf	26789	741	84	Q9CY18|SNX7_MOUSE	Sorting nexin-7 OS=Mus musculus GN=Snx7 PE=2 SV=1	45257	8.3		3	4		IVTKTSR + Phospho (ST)	RDQIQTELDSK + Phospho (ST)	QGPGLLSRMGQTVR + Oxidation (M); Phospho (ST)
mascot_daemon_merge.mgf	26789	742	84	Q9QZ09|PHTF1_MOUSE	Putative homeodomain transcription factor 1 OS=Mus musculus GN=Phtf1 PE=1 SV=2	87409	5.5		4	5		SGMSGGSR + Oxidation (M); Phospho (ST)	KTVNGDGSR + Phospho (ST)	LASLGSETNK + Phospho (ST)	MDMSVLEISGIIMSR + 2 Oxidation (M); Phospho (ST)
mascot_daemon_merge.mgf	26789	743	84	Q9D868|PPIH_MOUSE	Peptidyl-prolyl cis-trans isomerase H OS=Mus musculus GN=Ppih PE=2 SV=1	20735	11.2		2	3		GPFADENFK	MKIELFADVVPK + Oxidation (M)
mascot_daemon_merge.mgf	26789	744	83	P40142|TKT_MOUSE	Transketolase OS=Mus musculus GN=Tkt PE=1 SV=1	68272	5		2	2		KISSDLDGHPVPK	LGQSDPAPLQHQVDIYQK
mascot_daemon_merge.mgf	26789	745	83	Q9CQL1|MGNR_MOUSE	Protein mago nashi homolog 1-related OS=Mus musculus GN=Magoh-rs1 PE=2 SV=1	17138	7.5		1	1		IGSLIDVNQSK
mascot_daemon_merge.mgf	26789	745	83	P61327|MGN_MOUSE	Protein mago nashi homolog OS=Mus musculus GN=Magoh PE=2 SV=1	17210	7.5		1	1		IGSLIDVNQSK
mascot_daemon_merge.mgf	26789	746	83	Q6P5U7|K1239_MOUSE	Leucine-rich repeat and WD repeat-containing protein KIAA1239 OS=Mus musculus GN=Kiaa1239 PE=2 SV=2	200025	2.8		4	4		TLLLAEVAK	IILSTLPNK	MWPAGAGTKLPCPR	CGQKLVSRALGYITMAK + Oxidation (M); Phospho (ST); Phospho (Y)
mascot_daemon_merge.mgf	26789	747	83	Q0VFX2|CI117_MOUSE	Uncharacterized protein C9orf117 homolog OS=Mus musculus PE=2 SV=1	61181	8.2		3	6		HGVQLLQENEQLK	SEKDQLEAQLKEK	ELLQQLLVLLSSGVVLK + Phospho (ST)
mascot_daemon_merge.mgf	26789	748	83	P10637|TAU_MOUSE	Microtubule-associated protein tau OS=Mus musculus GN=Mapt PE=1 SV=3	76539	6.8		4	4		SRLQTAPVPMPDLK + Oxidation (M)	GAASPAQKGTSNATR + 3 Phospho (ST)	SGERSGYSSPGSPGTPGSR + 2 Phospho (ST)	SGYSSPGSPGTPGSRSR + 5 Phospho (ST)
mascot_daemon_merge.mgf	26789	749	83	Q9EQD0|FZD5_MOUSE	Frizzled-5 OS=Mus musculus GN=Fzd5 PE=1 SV=2	65692	4.6		3	3		EPFVPILK	SVIKQGGTK + Phospho (ST)	TDKLEKLMIR
mascot_daemon_merge.mgf	26789	750	83	Q921Y2|IMP3_MOUSE	U3 small nucleolar ribonucleoprotein protein IMP3 OS=Mus musculus GN=Imp3 PE=2 SV=1	21878	8.2		1	1		VGPDVVTDPAFLVTR
mascot_daemon_merge.mgf	26789	751	83	Q9R0X5|RPGR_MOUSE	X-linked retinitis pigmentosa GTPase regulator OS=Mus musculus GN=Rpgr PE=1 SV=1	112755	3.3		3	4		EEDSASLLQR	EEDSASLLQRALR	VKSSSSEILGGNDPTSKDIK	VKSSSSEILGGNDPTSKDIK + 3 Phospho (ST)
mascot_daemon_merge.mgf	26789	752	83	Q62036|AZI1_MOUSE	5-azacytidine-induced protein 1 OS=Mus musculus GN=Azi1 PE=1 SV=1	120840	6.4		4	6		NLSSASQSAR + Phospho (ST)	SSNQTAPSLNNIVKAAAR	SSNQTAPSLNNIVKAAAREGGEGSDLGKPR + 3 Phospho (ST)	SNKGAVGNCVTTMVHNHYASSKMVSPPK + 2 Oxidation (M); 5 Phospho (ST)
mascot_daemon_merge.mgf	26789	753	83	Q99N13|HDAC9_MOUSE	Histone deacetylase 9 OS=Mus musculus GN=Hdac9 PE=1 SV=2	65817	11.9		4	4		QYQQQIHMNK	SATKDTPTNGKNHSVGR + 3 Phospho (ST)	SDSSACVEDTLGQVGAVKVK + Phospho (ST)	QQKLLVAGGVPLHPQSPLATKER
mascot_daemon_merge.mgf	26789	754	83	Q64518|AT2A3_MOUSE	Sarcoplasmic/endoplasmic reticulum calcium ATPase 3 OS=Mus musculus GN=Atp2a3 PE=2 SV=2	114961	3.9		4	7		QLPTTSR + Phospho (ST)	NMLFSGTNIASGK + Phospho (ST)	KNMLFSGTNIASGK + 2 Phospho (ST)	IRDWGSGSDTLRCLALATR + 2 Phospho (ST)
mascot_daemon_merge.mgf	26789	755	83	Q65CL1|CTNA3_MOUSE	Catenin alpha-3 OS=Mus musculus GN=Ctnna3 PE=1 SV=2	100652	2.5		2	2		IIRIQSSAGPR	NLMNAVVQTVK + Oxidation (M)
mascot_daemon_merge.mgf	26789	756	82	A2AN08|UBR4_MOUSE	E3 ubiquitin-protein ligase UBR4 OS=Mus musculus GN=Ubr4 PE=1 SV=1	578883	1.4		5	5		VLKFFTK	LIGSHTISK + Phospho (ST)	KVQLTPGQTEVK + Phospho (ST)	TSVQPTFTASQYR + Phospho (ST)	DPQQEDFLQGRMPGNPYSSNEPGIGPLMR + Oxidation (M); Phospho (ST)
mascot_daemon_merge.mgf	26789	757	82	P97393|RHG05_MOUSE	Rho GTPase-activating protein 5 OS=Mus musculus GN=Arhgap5 PE=2 SV=1	173358	2.9		4	4		IPDKTER	DKGNCGVGK	QLVVTATDKFEK	NHKVPPPIKPKPVVPK
mascot_daemon_merge.mgf	26789	758	82	Q70KF4|CMYA5_MOUSE	Cardiomyopathy-associated protein 5 OS=Mus musculus GN=Cmya5 PE=1 SV=2	414327	2.3		5	5		LEMQNEEMMK + 2 Oxidation (M)	LGAASLDTDHTSETR	LLFINAESGQLLFIVR	NEGETASEGDSVDSETSFPR + Phospho (ST)	HEEITRSPDSENLVSDDLAPTLLAFR + Phospho (ST)
mascot_daemon_merge.mgf	26789	759	82	Q61382|TRAF4_MOUSE	TNF receptor-associated factor 4 OS=Mus musculus GN=Traf4 PE=2 SV=1	55094	3		1	1		GSLDESSLGFGYPK
mascot_daemon_merge.mgf	26789	760	82	Q99MW1|STK31_MOUSE	Serine/threonine-protein kinase 31 OS=Mus musculus GN=Stk31 PE=2 SV=1	116096	4.3		4	4		QEITQLR	KIYGGLFSEDK + Phospho (ST)	TCVGTRLKNLAAK	QDQKLIEENEKLK
mascot_daemon_merge.mgf	26789	761	82	A2RT67|DEND3_MOUSE	DENN domain-containing protein 3 OS=Mus musculus GN=Dennd3 PE=2 SV=2	145678	2.8		3	7		YFYLR + Phospho (Y)	IDRMLISPR + Oxidation (M)	INPSAGETAPQAIEVLLYTPGR + Phospho (ST)
mascot_daemon_merge.mgf	26789	762	82	Q8C0S1|DI3L1_MOUSE	DIS3-like exonuclease 1 OS=Mus musculus GN=Dis3l PE=2 SV=2	121520	3.7		4	4		TSYEIKK + 2 Phospho (ST); Phospho (Y)	TNGVLVFIPR	ETESQETHGK + Phospho (ST)	IWESFPHQALLR
mascot_daemon_merge.mgf	26789	763	82	P83917|CBX1_MOUSE	Chromobox protein homolog 1 OS=Mus musculus GN=Cbx1 PE=1 SV=1	21519	23.8		3	3		NSDEADLVPAK	IIGATDSSGELMFLMK + 2 Oxidation (M); 2 Phospho (ST)	KVEEVLEEEEEEYVVEK
mascot_daemon_merge.mgf	26789	764	81	Q9QUR7|PIN1_MOUSE	Peptidyl-prolyl cis-trans isomerase NIMA-interacting 1 OS=Mus musculus GN=Pin1 PE=1 SV=1	18473	20		2	2		GQMQKPFEDASFALR + Oxidation (M)	ITRSKEEALELINGYIQK + Phospho (Y)
mascot_daemon_merge.mgf	26789	765	81	Q925I1|ATAD3_MOUSE	ATPase family AAA domain-containing protein 3 OS=Mus musculus GN=Atad3 PE=1 SV=1	66872	10.2		2	2		LVSRPQDALEGVILSPSLEAR	LALHSGMDYAIMTGGDVAPMGREGVTAMHKVFDWASTSR + 2 Oxidation (M); 4 Phospho (ST); Phospho (Y)
mascot_daemon_merge.mgf	26789	766	81	Q9DBG7|SRPR_MOUSE	Signal recognition particle receptor subunit alpha OS=Mus musculus GN=Srpr PE=2 SV=1	70035	14.8		4	4		LLREAEESSK + Phospho (ST)	GTLGGMFGMLKGLVGSK + Oxidation (M); Phospho (ST)	VGAAISMTYITSKPIVFVGTGQTYCDLR + Oxidation (M); 2 Phospho (Y)	APRVWELGGCANKEVLDYSTPTTNGTPEAALSEDINLIR + 4 Phospho (ST)
mascot_daemon_merge.mgf	26789	767	81	P14148|RL7_MOUSE	60S ribosomal protein L7 OS=Mus musculus GN=Rpl7 PE=2 SV=2	31457	4.1		1	1		IALTDNSLIAR
mascot_daemon_merge.mgf	26789	768	80	Q9JI57|GT2D1_MOUSE	General transcription factor II-I repeat domain-containing protein 1 OS=Mus musculus GN=Gtf2ird1 PE=2 SV=2	124546	2.8		3	6		AIGTSEPVK	GLPDDIPFR	VPEEDDSNKLGKK
mascot_daemon_merge.mgf	26789	769	80	Q8BGC0|HTSF1_MOUSE	HIV Tat-specific factor 1 homolog OS=Mus musculus GN=Htatsf1 PE=1 SV=1	86644	5.7		3	3		DVDQDVSDK + Phospho (ST)	RMDSIAGSERPGPSR + Oxidation (M); Phospho (ST)	NMFHPMDFEDDPLVLNEIR + 2 Oxidation (M)
mascot_daemon_merge.mgf	26789	770	80	P10852|4F2_MOUSE	4F2 cell-surface antigen heavy chain OS=Mus musculus GN=Slc3a2 PE=1 SV=1	58414	7		2	3		LGASNLPAGISLPASAK + Phospho (ST)	QINPTLGSQEDFKDLLQSAK
mascot_daemon_merge.mgf	26789	771	80	P97479|MYO7A_MOUSE	Myosin-VIIa OS=Mus musculus GN=Myo7a PE=1 SV=1	256912	2.2		4	7		RSLELLMR + Oxidation (M)	MRLAEEEKLR	MRLAEEEKLR + Oxidation (M)	DGIVPSLTYQVFFMK + Oxidation (M)	DTLHGDIIQLVHSSR + 3 Phospho (ST)
mascot_daemon_merge.mgf	26789	772	80	Q9JKN6|NOVA1_MOUSE	RNA-binding protein Nova-1 OS=Mus musculus GN=Nova1 PE=1 SV=2	51838	11.6		4	4		ETGATIKLSK	VLIPSYAAGSIIGK	IIVPNSTAGLIIGK	KVTITGTPAATQAAQYLITQR + 2 Phospho (ST); Phospho (Y)
mascot_daemon_merge.mgf	26789	773	80	Q8K0T7|UN13C_MOUSE	Protein unc-13 homolog C OS=Mus musculus GN=Unc13c PE=2 SV=3	251739	2		4	7		ICEKTVLKR + Phospho (ST)	TDKSAVSGAIRLK	KSSSSLAPSEGSSDGER + Phospho (ST)	KSSSSLAPSEGSSDGERTLHTLK + 2 Phospho (ST)
mascot_daemon_merge.mgf	26789	774	80	Q923D4|SF3B5_MOUSE	Splicing factor 3B subunit 5 OS=Mus musculus GN=Sf3b5 PE=2 SV=1	10170	27.9		2	2		WEWLVNQHR	MLQPSGPPADKPEEN + Oxidation (M)
mascot_daemon_merge.mgf	26789	775	80	Q8R2Y8|PTH2_MOUSE	Peptidyl-tRNA hydrolase 2, mitochondrial OS=Mus musculus GN=Ptrh2 PE=2 SV=1	19742	8.3		1	1		APDEDTLIQLLTHAK
mascot_daemon_merge.mgf	26789	776	80	Q9QXB9|DRG2_MOUSE	Developmentally-regulated GTP-binding protein 2 OS=Mus musculus GN=Drg2 PE=1 SV=1	41092	14		4	4		AQLLEPSK + Phospho (ST)	TADVVVMMLDATK + 2 Oxidation (M)	ATEYHLGLLKAKLAK	KRGQRPDFTDAIILR
mascot_daemon_merge.mgf	26789	777	80	Q6ZPZ3|ZC3H4_MOUSE	Zinc finger CCCH domain-containing protein 4 OS=Mus musculus GN=Zc3h4 PE=1 SV=2	141564	6.2		4	4		DSRGRGLSR	GHPTGSRLSDPR + Phospho (ST)	AAKPCPTEASPPAASPSGDSSPPATAPYDPR + 3 Phospho (ST)	GGMSKGGMNDDEDFYDDDMGDGGGGSYRR + Oxidation (M); Phospho (ST); 2 Phospho (Y)
mascot_daemon_merge.mgf	26789	778	80	P01029|CO4B_MOUSE	Complement C4-B OS=Mus musculus GN=C4b PE=1 SV=2	194417	2.4		4	4		VEGNSKGTLK + Phospho (ST)	FSLGSTISVK + 2 Phospho (ST)	VEGNSKGTLKILR	ALVALGAVDTALYAVGGR
mascot_daemon_merge.mgf	26789	779	80	Q7TS63|ZFAT_MOUSE	Zinc finger protein ZFAT OS=Mus musculus GN=Zfat PE=1 SV=2	140761	5.3		4	4		HSLQAHLR	LQAHLKVHTELDK	VQKISGKEAGQLSGAK	KPSTEEEVVENLVSPSEDGPLATEEGSR + 3 Phospho (ST)
mascot_daemon_merge.mgf	26789	780	80	Q80U58|PUM2_MOUSE	Pumilio homolog 2 OS=Mus musculus GN=Pum2 PE=1 SV=2	114813	5.4		4	4		ELDGHVLKCVK	YISAAPGAEAKYR + Phospho (ST); Phospho (Y)	DAETDGPEKGDQKGK + Phospho (ST)	DFNRTPGSRQASPTEVVER + Phospho (ST)
mascot_daemon_merge.mgf	26789	781	80	Q8BTI9|PK3CB_MOUSE	Phosphatidylinositol-4,5-bisphosphate 3-kinase catalytic subunit beta isoform OS=Mus musculus GN=Pik3cb PE=2 SV=1	123044	8.2		4	4		HSDNIMVK	LNTEETVKVHVR + Phospho (ST)	SGLIEVVSTSETIADIQLNSSNVAATAAFNK + 5 Phospho (ST)	EAMHTCLKQSAYREALSDLQSPLNPCVILSELYVEK + Oxidation (M); 3 Phospho (ST); 2 Phospho (Y)
mascot_daemon_merge.mgf	26789	782	80	Q4VBE4|EGFLA_MOUSE	EGF-like, fibronectin type-III and laminin G-like domain-containing protein OS=Mus musculus GN=Egflam PE=2 SV=1	112432	4.6		4	4		GDFMSLALIR	AMNAHGFSPR + Oxidation (M); Phospho (ST)	KTSVSNSVMGSR + Oxidation (M); 4 Phospho (ST)	KNSGILHPFSGSIQK + 3 Phospho (ST)
mascot_daemon_merge.mgf	26789	783	79	P36552|HEM6_MOUSE	Coproporphyrinogen III oxidase, mitochondrial OS=Mus musculus GN=Cpox PE=1 SV=2	50253	10.6		4	6		SSGARSPSPGR	KEGGGGITCVLQDGR	GLGYGPWARGGSGLGTR	EGGGGITCVLQDGRVFEK
mascot_daemon_merge.mgf	26789	784	79	P62748|HPCL1_MOUSE	Hippocalcin-like protein 1 OS=Mus musculus GN=Hpcal1 PE=2 SV=2	22438	14		2	15		MVSSVMK + Oxidation (M)	QMDTNNDGKLSLEEFIKGAK	QMDTNNDGKLSLEEFIKGAK + Oxidation (M)
mascot_daemon_merge.mgf	26789	785	79	Q80VC9|K1543_MOUSE	Uncharacterized protein KIAA1543 OS=Mus musculus GN=Kiaa1543 PE=1 SV=1	135890	4.7		4	4		LSAALSSLQR	AVASSPAANNSEVK + 3 Phospho (ST)	TLPGPLALSSLEHK + 2 Phospho (ST)	SSPCSTGEILKPPPPSEGSPK + 4 Phospho (ST)
mascot_daemon_merge.mgf	26789	786	79	O89079|COPE_MOUSE	Coatomer subunit epsilon OS=Mus musculus GN=Cope PE=2 SV=3	34773	3.9		1	1		MFAEYLASENQR + Oxidation (M)
mascot_daemon_merge.mgf	26789	787	78	Q8R2E9|ERO1B_MOUSE	ERO1-like protein beta OS=Mus musculus GN=Ero1lb PE=2 SV=1	54282	11.6		4	4		YYKVNLK + Phospho (Y)	YTGYKGSSAWR + Phospho (ST); Phospho (Y)	LQTQGLGTALKILFSEK + 2 Phospho (ST)	YSQAANSTKELDDCEQANK + Phospho (ST); Phospho (Y)
mascot_daemon_merge.mgf	26789	788	78	Q9D394|RUFY3_MOUSE	Protein RUFY3 OS=Mus musculus GN=Rufy3 PE=1 SV=1	53258	8.7		3	4		QLEQSEK	MSALTPPTDMPTPTTDK + Oxidation (M); Phospho (ST)	MSALTPPTDMPTPTTDK + Oxidation (M); 2 Phospho (ST)	ELELQISMRQEMELAMK + Oxidation (M)
mascot_daemon_merge.mgf	26789	789	78	Q9EQK5|MVP_MOUSE	Major vault protein OS=Mus musculus GN=Mvp PE=2 SV=3	96178	3.1		2	2		GPLEYVPSAK	DITPLQVVLPNTALHLK
mascot_daemon_merge.mgf	26789	790	78	Q6ZQ58|LARP1_MOUSE	La-related protein 1 OS=Mus musculus GN=Larp1 PE=1 SV=2	121476	1.8		1	1		FSHPTALPQQLPSQQLMSK + Oxidation (M)
mascot_daemon_merge.mgf	26789	791	78	Q9WUA2|SYFB_MOUSE	Phenylalanyl-tRNA synthetase beta chain OS=Mus musculus GN=Farsb PE=2 SV=1	66313	5.8		3	3		KMPLPLK	VRPFAVAAVLR	VGIRETPANLAKLLTR + Phospho (ST)
mascot_daemon_merge.mgf	26789	792	78	A2AH22|AMRA1_MOUSE	Activating molecule in BECN1-regulated autophagy protein 1 OS=Mus musculus GN=Ambra1 PE=1 SV=1	143646	5.5		4	4		MSAPSLGR + Oxidation (M)	VELPDSPR	TVLTLNSRSEVESMPPPR + Oxidation (M); Phospho (ST)	LMAEGGMTAVVQREQSTTMASMGGFGNNIIVSHRIHR + 2 Oxidation (M); 5 Phospho (ST)
mascot_daemon_merge.mgf	26789	793	78	P54099|DPOG1_MOUSE	DNA polymerase subunit gamma-1 OS=Mus musculus GN=Polg PE=2 SV=2	139951	3		3	3		GSMRDIR + Oxidation (M); Phospho (ST)	TAATVGISREHAK	MEDGTLQAGPGGASGPR + Oxidation (M)
mascot_daemon_merge.mgf	26789	794	78	Q9Z2D8|MBD3_MOUSE	Methyl-CpG-binding domain protein 3 OS=Mus musculus GN=Mbd3 PE=2 SV=1	32376	7.7		2	2		KQEELVQQVR	GKPDLNTALPVR
mascot_daemon_merge.mgf	26789	795	78	Q99PT1|GDIR1_MOUSE	Rho GDP-dissociation inhibitor 1 OS=Mus musculus GN=Arhgdia PE=1 SV=3	23450	7.8		1	1		VAVSADPNVPNVIVTR
mascot_daemon_merge.mgf	26789	796	78	Q3TLH4|BA2D1_MOUSE	BAT2 domain-containing protein 1 OS=Mus musculus GN=Bat2d1 PE=1 SV=2	309400	3.1		4	5		NEPSVSIPK	NEPSVSIPK + Phospho (ST)	QLGQDESTAITSEQNDILK + 2 Phospho (ST)	EVDEASSTKSSSQIPTQPPVTK	WLMMQSYMDPRMISGRPAMDIPPIHPGMIPPKPLIRR + 5 Oxidation (M)
mascot_daemon_merge.mgf	26789	797	78	Q7TSY8|SGOL2_MOUSE	Shugoshin-like 2 OS=Mus musculus GN=Sgol2 PE=1 SV=1	131850	5.9		3	5		VNRKTEVISGVK	HHPNEADSGPGEQTNLPK	STPGSRTSLVLVDTSSVSDTNPANPENESEGQSSHPMRR + Oxidation (M); 11 Phospho (ST)
mascot_daemon_merge.mgf	26789	798	78	Q6RHW0|K1C9_MOUSE	Keratin, type I cytoskeletal 9 OS=Mus musculus GN=Krt9 PE=1 SV=2	72825	12.4		4	4		GGSGGSMRSSFSRSSR + 3 Phospho (ST)	SDLEILLDNLEDEKNALPK + Phospho (ST)	QSSSSFWSSSSSCGGGGGR + 5 Phospho (ST)	SGGSYGGGSSSGGGSGGSYGGGSGSGGGSGGSYGGGNR + 4 Phospho (ST)
mascot_daemon_merge.mgf	26789	799	78	Q9CQ33|LZTR1_MOUSE	Leucine-zipper-like transcriptional regulator 1 OS=Mus musculus GN=Lztr1 PE=2 SV=2	95612	6		3	3		LSSPLIVEIVRR + 2 Phospho (ST)	YPRKGHVEDVLLIMDVYK + Phospho (Y)	SFMPEDGQVNISIGEMVPSR + Oxidation (M); Phospho (ST)
mascot_daemon_merge.mgf	26789	800	77	P07724|ALBU_MOUSE	Serum albumin OS=Mus musculus GN=Alb PE=1 SV=3	70700	2.1		1	1		LGEYGFQNAILVR
mascot_daemon_merge.mgf	26789	801	77	Q6PGL7|FAM21_MOUSE	Protein FAM21 OS=Mus musculus GN=Fam21 PE=1 SV=1	145338	4.3		4	4		SQSAEAASEQR + 2 Phospho (ST)	TREQKEIDLIPK	ADKTIALPSSKNLK	STWKTEPAQDSSGLTPFKSR + 2 Phospho (ST)
mascot_daemon_merge.mgf	26789	802	77	Q9D805|CAN9_MOUSE	Calpain-9 OS=Mus musculus GN=Capn9 PE=2 SV=1	79556	2.3		2	3		VFQSLSVK	RLSLLSCR + Phospho (ST)
mascot_daemon_merge.mgf	26789	803	77	A2AHC3|CAMP1_MOUSE	Calmodulin-regulated spectrin-associated protein 1 OS=Mus musculus GN=Camsap1 PE=1 SV=1	177203	3.9		4	4		MEALSAR + Oxidation (M)	TSPQAPGLVASIR + Phospho (ST)	AKIAANLQWICAK	RSFLGSPAAMSPADQPPSTQPLAEGSHR + Oxidation (M); 2 Phospho (ST)
mascot_daemon_merge.mgf	26789	804	77	P35922|FMR1_MOUSE	Fragile X mental retardation protein 1 homolog OS=Mus musculus GN=Fmr1 PE=1 SV=1	69232	5.4		3	3		LQIDEQLR	VGPNSSEEKK + 2 Phospho (ST)	TADGSLQSASSEGSR + 2 Phospho (ST)
mascot_daemon_merge.mgf	26789	805	77	Q80TL7|MON2_MOUSE	Protein MON2 homolog OS=Mus musculus GN=Mon2 PE=2 SV=2	191124	2.8		4	4		LLRVVSVLIK + Phospho (ST)	QQVTEIIFVLK + Phospho (ST)	SLEVVVDLYQK + Phospho (ST); Phospho (Y)	EKIESGGGNILIHHSR + Phospho (ST)
mascot_daemon_merge.mgf	26789	806	77	O35382|EXOC4_MOUSE	Exocyst complex component 4 OS=Mus musculus GN=Exoc4 PE=2 SV=2	111273	4.2		3	4		EFLTVYIK	ITNSRNKIK	MSSHGKDPSPGPLIDVSNIPTPRK + 3 Phospho (ST)
mascot_daemon_merge.mgf	26789	807	77	Q9DCD2|SYF1_MOUSE	Pre-mRNA-splicing factor SYF1 OS=Mus musculus GN=Xab2 PE=2 SV=1	100723	5.8		4	5		LDEAAQR	HENYDEALK	VQSLNVDAIIR + Phospho (ST)	VSGSATGTVSDLAPGQSGMDDMK + Phospho (ST)
mascot_daemon_merge.mgf	26789	808	77	Q99N32|KLOTB_MOUSE	Beta-klotho OS=Mus musculus GN=Klb PE=1 SV=1	120854	5		4	4		KTMSNRALQR + Phospho (ST)	NQRGLSSSVLPR + Phospho (ST)	YVQEALKAYLIDKVK + Phospho (Y)	GYYAFKLTEEKSKPR + Phospho (ST); Phospho (Y)
mascot_daemon_merge.mgf	26789	809	77	Q569L8|CENPJ_MOUSE	Centromere protein J OS=Mus musculus GN=Cenpj PE=2 SV=1	154041	3.1		4	5		VEKIYKNGR	EREEIQALK	RQQLEQLQR	ESLSPPGLKVQTGKK + 2 Phospho (ST)
mascot_daemon_merge.mgf	26789	810	77	Q62273|S26A2_MOUSE	Sulfate transporter OS=Mus musculus GN=Slc26a2 PE=2 SV=1	82692	6.9		3	6		SKSGIKVFR	DGAFDFFPVLRWLPKYDLK	LKAPIPVELIVVVAATLASHFGK + Phospho (ST)
mascot_daemon_merge.mgf	26789	811	77	Q80UE6|WNK4_MOUSE	Serine/threonine-protein kinase WNK4 OS=Mus musculus GN=Wnk4 PE=1 SV=1	133354	2.5		3	4		VETLLKR	FSEEVEMLK + Phospho (ST)	CDNVFITGPSGSVK + Phospho (ST)
mascot_daemon_merge.mgf	26789	812	76	Q91Z96|BMP2K_MOUSE	BMP-2-inducible protein kinase OS=Mus musculus GN=Bmp2k PE=1 SV=1	127076	4.8		4	4		RGDTSSLR + 2 Phospho (ST)	TKQDVSKSNGK + Phospho (ST)	SEGSGGGAAAGGAAGGGLGGGFASSSMGVR + Oxidation (M); 3 Phospho (ST)	SEGSGGGAAAGGAAGGGLGGGFASSSMGVRVFAVGR + Oxidation (M); 2 Phospho (ST)
mascot_daemon_merge.mgf	26789	813	76	Q924W5|SMC6_MOUSE	Structural maintenance of chromosomes protein 6 OS=Mus musculus GN=Smc6 PE=2 SV=1	128201	3.2		4	5		MQMVEK + 2 Oxidation (M)	GHIITLQQR + Phospho (ST)	SLNEYKALK + Phospho (Y)	FQNIAGLSTMK
mascot_daemon_merge.mgf	26789	814	76	Q5U430|UBR3_MOUSE	E3 ubiquitin-protein ligase UBR3 OS=Mus musculus GN=Ubr3 PE=1 SV=3	216211	2.3		4	14		RIIEEICR	EMESVMKDIK	EMESVMKDIK + Oxidation (M)	FPGNPWPPYKKR + Phospho (Y)	TLKKSHESDTMSNR + Phospho (ST)
mascot_daemon_merge.mgf	26789	815	76	Q9QYB8|ADDB_MOUSE	Beta-adducin OS=Mus musculus GN=Add2 PE=1 SV=4	81047	8.3		4	4		SSSGMPIR + Oxidation (M)	STPASPVQSPSKAGTK + Phospho (ST)	DKTESVTSGPLSPEGSPSK + Phospho (ST)	GLGQMTTNADTDGDSYKDK + Oxidation (M); Phospho (ST)
mascot_daemon_merge.mgf	26789	816	76	Q9ES64|USH1C_MOUSE	Harmonin OS=Mus musculus GN=Ush1c PE=1 SV=1	102620	3.3		3	3		SEVLPQEMLKR + Oxidation (M)	EGSLDLALEGGVDSPVGK	KEGSLDLALEGGVDSPVGK + Phospho (ST)
mascot_daemon_merge.mgf	26789	817	76	Q80SU7|GVIN1_MOUSE	Interferon-induced very large GTPase 1 OS=Mus musculus GN=Gvin1 PE=1 SV=1	283260	1.9		4	4		ASKDFKK	HLSHMER + Oxidation (M); Phospho (ST)	DYSQNYFHEILR + Phospho (ST)	VGNDLSASKSQIMNSLLSK + 2 Phospho (ST)
mascot_daemon_merge.mgf	26789	818	76	Q9ESC8|AFF4_MOUSE	AF4/FMR2 family member 4 OS=Mus musculus GN=Aff4 PE=2 SV=1	126962	5.7		4	5		CQSLLYLR	SSALQSGHSSQR	SSALQSGHSSQR + Phospho (ST)	SPFPMYSDTVELIKYTMKLK + Oxidation (M); Phospho (ST); Phospho (Y)	YSKTLTEHLKNSYSNSQAPSPGLGSK + 3 Phospho (ST); Phospho (Y)
mascot_daemon_merge.mgf	26789	819	76	Q8BMQ2|TF3C4_MOUSE	General transcription factor 3C polypeptide 4 OS=Mus musculus GN=Gtf3c4 PE=2 SV=1	92905	10.6		4	4		MSGLIVGSAFGPVKILPVNLK + Oxidation (M)	EGDTEETPEDSLTAGGDTGGR + Phospho (ST)	IESSGVTYFWRFKLFLLR	HSMQTPVRMEWSSICTTQQVKHNNECR + 2 Oxidation (M); 5 Phospho (ST)
mascot_daemon_merge.mgf	26789	820	76	Q9CW03|SMC3_MOUSE	Structural maintenance of chromosomes protein 3 OS=Mus musculus GN=Smc3 PE=1 SV=2	141867	3.7		4	5		ILMEFNK	LLREVAGTR + Phospho (ST)	YIEERLHTLEEEK	DTAYPETNDAIPMISK + Oxidation (M)
mascot_daemon_merge.mgf	26789	821	76	Q76KJ5|RPA34_MOUSE	DNA-directed RNA polymerase I subunit RPA34 OS=Mus musculus GN=Cd3eap PE=1 SV=2	43283	11.5		3	3		TALGNLGVSVK	KGTDASSDTQEAVNR + Phospho (ST)	FSAFGGSPPVTGPGSASALR + 5 Phospho (ST)
mascot_daemon_merge.mgf	26789	822	76	Q2EG98|PK1L3_MOUSE	Polycystic kidney disease protein 1-like 3 OS=Mus musculus GN=Pkd1l3 PE=2 SV=1	243557	3.1		4	5		FISFYEALR + Phospho (ST)	ELKETVGFLLR	HSTSFPILSPGEGK + Phospho (ST)	SSKSMSSDAEVLAPADAVGSVSGTDGNSGSTKVL + Oxidation (M); 5 Phospho (ST)
mascot_daemon_merge.mgf	26789	823	75	Q8C8J0|CD037_MOUSE	Uncharacterized protein C4orf37 homolog OS=Mus musculus PE=2 SV=1	63286	8		4	4		SAAFLSRAEK + Phospho (ST)	YMPPRTSVAK + Oxidation (M); 2 Phospho (ST); Phospho (Y)	NIDIPSIPSSGK + 3 Phospho (ST)	ENTGCPSQKATQK + Phospho (ST)
mascot_daemon_merge.mgf	26789	824	75	A2AU72|ARMC3_MOUSE	Armadillo repeat-containing protein 3 OS=Mus musculus GN=Armc3 PE=2 SV=1	98265	4.8		3	4		NTILSRAFTK + Phospho (ST)	YVADKMGGKIPK + Phospho (Y)	YVADKMGGKIPK + Oxidation (M); Phospho (Y)	SDTSPPPSMEDKSSDVGYGR + 2 Phospho (ST); Phospho (Y)
mascot_daemon_merge.mgf	26789	825	75	Q7TQK5|CCD93_MOUSE	Coiled-coil domain-containing protein 93 OS=Mus musculus GN=Ccdc93 PE=2 SV=1	72843	7.2		4	4		NELLLSK	EKLYKIR	NELLLSKIK	APGEKIISGGEPQGALTSTMTHNEDLDRR + Phospho (ST)
mascot_daemon_merge.mgf	26789	826	75	Q9WVB4|SLIT3_MOUSE	Slit homolog 3 protein OS=Mus musculus GN=Slit3 PE=2 SV=1	173590	2.8		3	3		VPIMECR + Oxidation (M)	RISQIKSK	LQKQPAVGSNSPLYLGGIPTSTGLSALR + 4 Phospho (ST); Phospho (Y)
mascot_daemon_merge.mgf	26789	827	75	Q80YT7|MYOME_MOUSE	Myomegalin OS=Mus musculus GN=Pde4dip PE=2 SV=2	251902	1.9		4	4		LTSKLSTK + Phospho (ST)	AVFSESLVK	SQQLHVLEAEK + Phospho (ST)	NEATEMETLVEAEK + Oxidation (M); Phospho (ST)
mascot_daemon_merge.mgf	26789	828	75	Q8BGS1|E41L5_MOUSE	Band 4.1-like protein 5 OS=Mus musculus GN=Epb41l5 PE=1 SV=1	82269	2.2		1	1		FVPIQTEEMELAIFEK + Oxidation (M)
mascot_daemon_merge.mgf	26789	829	75	Q8K010|OPLA_MOUSE	5-oxoprolinase OS=Mus musculus GN=Oplah PE=2 SV=1	138950	4		3	6		SGVHSHMTNTR + Oxidation (M); 2 Phospho (ST)	ELGFTHVSLSSEVMPMVR + Oxidation (M); Phospho (ST)	GSILDPSPEAAVVGGNVLTSQR + 2 Phospho (ST)
mascot_daemon_merge.mgf	26789	830	75	Q91WD4|CG025_MOUSE	UPF0415 protein C7orf25 homolog OS=Mus musculus PE=2 SV=1	46740	7.6		3	3		ALRLVASSK	AESLSRSR + 2 Phospho (ST)	DFQSILDTLGGPGER + Phospho (ST)
mascot_daemon_merge.mgf	26789	831	75	P63082|VATL_MOUSE	Vacuolar ATP synthase 16 kDa proteolipid subunit OS=Mus musculus GN=Atp6v0c PE=2 SV=1	15798	11.6		1	2		SGTGIAAMSVMRPELIMK + 2 Oxidation (M)	SGTGIAAMSVMRPELIMK + 3 Oxidation (M)
mascot_daemon_merge.mgf	26789	832	75	Q32KG4|RGAG1_MOUSE	Retrotransposon gag domain-containing protein 1 OS=Mus musculus GN=Rgag1 PE=2 SV=1	138776	5.2		4	4		QYATDFLLLAR	TTPSGTMSTLQTK + Oxidation (M); 3 Phospho (ST)	FTAPGSKSTPHMTSTAPEMK + Oxidation (M); 2 Phospho (ST)	ASAPGTTTMPLMSPMTSGEMSMPLMKTTPSGTMSTLQTK + 2 Oxidation (M); 8 Phospho (ST)
mascot_daemon_merge.mgf	26789	833	75	Q8BNA6|FAT3_MOUSE	Protocadherin Fat 3 OS=Mus musculus GN=Fat3 PE=1 SV=2	505005	1.1		4	4		GGNSAILNR + Phospho (ST)	ANYSLKIEAR + Phospho (Y)	FLIDSNGQIITTER + Phospho (ST)	ASFLMDSKSGVLTLSSHR + Oxidation (M); 3 Phospho (ST)
mascot_daemon_merge.mgf	26789	834	75	Q9R1S7|MRP6_MOUSE	Multidrug resistance-associated protein 6 OS=Mus musculus GN=Abcc6 PE=1 SV=1	166394	1.7		3	3		GQELSALK	VLVLSSGSR + Phospho (ST)	TAITGLVYR + 2 Phospho (ST)
mascot_daemon_merge.mgf	26789	835	75	Q8BGF7|PAN2_MOUSE	PAB-dependent poly(A)-specific ribonuclease subunit 2 OS=Mus musculus GN=Pan2 PE=2 SV=1	136650	2.8		3	4		MKMTKNK + Oxidation (M); Phospho (ST)	LIQRWNR	ESDHEFDNFSQVTESPTGR + 2 Phospho (ST)
mascot_daemon_merge.mgf	26789	836	75	Q9WTR2|M3K6_MOUSE	Mitogen-activated protein kinase kinase kinase 6 OS=Mus musculus GN=Map3k6 PE=1 SV=4	144675	2.2		3	3		LRDLLAEK	AGATSVTPVPR + 2 Phospho (ST)	IWRAILAQRAGATSVTPVPR + 3 Phospho (ST)
mascot_daemon_merge.mgf	26789	837	75	Q922D8|C1TC_MOUSE	C-1-tetrahydrofolate synthase, cytoplasmic OS=Mus musculus GN=Mthfd1 PE=1 SV=3	101876	5		4	4		LVSAQIR + Phospho (ST)	LVSAQIRDR	KFSDIQIR + Phospho (ST)	GHTRTAQFDISVASEIMAVLALTSSLEDMR + 2 Oxidation (M); 3 Phospho (ST)
mascot_daemon_merge.mgf	26789	838	75	Q6DFV7|NCOA7_MOUSE	Nuclear receptor coactivator 7 OS=Mus musculus GN=Ncoa7 PE=2 SV=2	106918	5.9		4	9		SASLDSPVLLVIK	LIEFYLNKNK + Phospho (Y)	EGSQLLENVQKSELSDR + Phospho (ST)	SFASHTATMVQQYSKR + 3 Phospho (ST)
mascot_daemon_merge.mgf	26789	839	75	Q9CXL3|CG050_MOUSE	Uncharacterized protein C7orf50 homolog OS=Mus musculus PE=2 SV=2	22254	13.8		1	1		TSEAGPDKETASTLVQEASPELSPEER
mascot_daemon_merge.mgf	26789	840	74	Q9CY57|CA077_MOUSE	Uncharacterized protein C1orf77 homolog OS=Mus musculus GN=MNCb-1706 PE=2 SV=2	26568	15.3		3	3		AVAPRMGLR	EQLDNQLDAYMSK + Phospho (Y)	LAQQMENRPSVQAALK + Oxidation (M)
mascot_daemon_merge.mgf	26789	841	74	A2A4P0|DHX8_MOUSE	ATP-dependent RNA helicase DHX8 OS=Mus musculus GN=Dhx8 PE=2 SV=1	143337	5.7		4	11		QSMDMSPIK + 2 Oxidation (M); 2 Phospho (ST)	NPDGSLSQAAMMQSALAK + Oxidation (M)	TSLSMKDVDQETGEDLNPNR + Oxidation (M)	MAVAVAAAGVLMGSEPGPAEELAK + Oxidation (M); Phospho (ST)
mascot_daemon_merge.mgf	26789	842	74	P61406|EST1A_MOUSE	Telomerase-binding protein EST1A OS=Mus musculus GN=Smg6 PE=2 SV=1	161537	2		3	5		SLKIIKR	TVGLEDRSLK + Phospho (ST)	KVADDSVPGKPGSVK
mascot_daemon_merge.mgf	26789	843	74	Q8BMJ2|SYLC_MOUSE	Leucyl-tRNA synthetase, cytoplasmic OS=Mus musculus GN=Lars PE=2 SV=2	135360	3.6		4	4		TKFGIR + Phospho (ST)	NMETFCEESR	TDQNYEKMMFK + 2 Oxidation (M)	QTGEGVGPQEYTLVK + Phospho (ST)
mascot_daemon_merge.mgf	26789	844	74	Q8CBX0|TM63C_MOUSE	Transmembrane protein 63C OS=Mus musculus GN=Tmem63c PE=2 SV=1	93977	3.4		3	3		AAWDYGR	NLIDLDDQR	MSAFPDSMDQK + Oxidation (M); Phospho (ST)
mascot_daemon_merge.mgf	26789	845	74	Q9D281|NXP20_MOUSE	Protein Noxp20 OS=Mus musculus GN=Fam114a1 PE=2 SV=1	61374	13.7		4	4		TVSLSQMLR	RTKTLMER + Oxidation (M)	SVLTGGLDALEFIGKKTMIVLAESDPGFK + Phospho (ST)	IHSANSASPEGAPTDAENGISGNVTPDQDPAR + 4 Phospho (ST)
mascot_daemon_merge.mgf	26789	846	74	Q810T2|CCNB3_MOUSE	G2/mitotic-specific cyclin-B3 OS=Mus musculus GN=Ccnb3 PE=2 SV=2	159668	3.3		4	6		MPPPLLPKRSK	SHSILKNVFEK	ISLVSNVVTTK + 2 Phospho (ST)	YMDGQMELTSDMR + 2 Oxidation (M); Phospho (ST); Phospho (Y)
mascot_daemon_merge.mgf	26789	847	74	Q9CPY7|AMPL_MOUSE	Cytosol aminopeptidase OS=Mus musculus GN=Lap3 PE=1 SV=3	56505	5		2	2		SAGACTAAAFLR	HLMESPANEMTPTR + 2 Oxidation (M)
mascot_daemon_merge.mgf	26789	848	74	P38533|HSF2_MOUSE	Heat shock factor protein 2 OS=Mus musculus GN=Hsf2 PE=2 SV=2	60302	8		3	3		IISSAQKVQIK	KRPLLLNTNGAPK + Phospho (ST)	QLNMYGFRKVVHIESGIIK + Phospho (ST); Phospho (Y)
mascot_daemon_merge.mgf	26789	849	74	Q9DBM2|ECHP_MOUSE	Peroxisomal bifunctional enzyme OS=Mus musculus GN=Ehhadh PE=1 SV=3	78764	5.2		3	3		SISKEEILER	VSDLAGLDVGWK	EASKSGQASAKPNLR
mascot_daemon_merge.mgf	26789	850	74	A2AJK6|CHD7_MOUSE	Chromodomain-helicase-DNA-binding protein 7 OS=Mus musculus GN=Chd7 PE=2 SV=1	335733	1.6		4	5		EAIISEKR	EADKSLLIGVFK	RNLMEMVAQLR	NQTVPSPTVNNSGQYSR + 4 Phospho (ST); Phospho (Y)
mascot_daemon_merge.mgf	26789	851	73	A2CG49|KALRN_MOUSE	Kalirin OS=Mus musculus GN=Kalrn PE=1 SV=1	339925	2.5		4	4		NKLTLEGGSYR + Phospho (ST)	DFLNALQSPIEYQRK + Phospho (ST)	IMSVASRLSEAGHYASQQIK + Oxidation (M); Phospho (ST)	LSLEEFFNSAVHLLSRLEDLQEMLARK + Oxidation (M)
mascot_daemon_merge.mgf	26789	852	73	Q8K2J0|PLCD3_MOUSE	1-phosphatidylinositol-4,5-bisphosphate phosphodiesterase delta-3 OS=Mus musculus GN=Plcd3 PE=1 SV=2	89577	4.5		3	4		LLKIRSR	LEGAEIEAFLR	SLLRMVNVDMNDMYAYR + Oxidation (M); Phospho (ST); Phospho (Y)
mascot_daemon_merge.mgf	26789	853	73	Q9WUP7|UCHL5_MOUSE	Ubiquitin carboxyl-terminal hydrolase isozyme L5 OS=Mus musculus GN=Uchl5 PE=2 SV=2	37878	5.2		2	2		MIYEQK + Oxidation (M)	GLALSNSDVIR
mascot_daemon_merge.mgf	26789	854	73	Q80WJ7|LYRIC_MOUSE	Protein LYRIC OS=Mus musculus GN=Mtdh PE=1 SV=1	63922	3.1		2	2		SEEQKKK + Phospho (ST)	TVEVPEDEVVR
mascot_daemon_merge.mgf	26789	855	73	Q8CCP0|SDCG1_MOUSE	Serologically defined colon cancer antigen 1 homolog OS=Mus musculus GN=Sdccag1 PE=2 SV=2	121739	4		4	4		ALQQEKQALK	LLASAGSNKEEK + 2 Phospho (ST)	IDLKALQQEKQALK	SALANQIDWTEIGVIVK + Phospho (ST)
mascot_daemon_merge.mgf	26789	856	73	Q9QY06|MYO9B_MOUSE	Myosin-IXb OS=Mus musculus GN=Myo9b PE=1 SV=2	240225	2.6		4	6		LIISMTLHDR	VSPMLPSSSLESPK + Oxidation (M)	CPDNSDPLTSMKDVLK + 2 Phospho (ST)	FRSNIKTMYSVPNGK + 2 Phospho (ST); Phospho (Y)
mascot_daemon_merge.mgf	26789	857	72	Q6PR54|RIF1_MOUSE	Telomere-associated protein RIF1 OS=Mus musculus GN=Rif1 PE=1 SV=2	268116	2.4		3	3		GLEEIPIFDISEK	EMGSHKAQMSTEIDSARVK + Oxidation (M); Phospho (ST)	TANQTLDGQAVPDVDVNAAAQVCEK + 2 Phospho (ST)
mascot_daemon_merge.mgf	26789	858	72	Q6ZQ18|EFR3B_MOUSE	Protein EFR3 homolog B OS=Mus musculus GN=Efr3b PE=1 SV=2	93374	5.4		3	3		NRLTQIMLLK	TIGSFASTLPTYQR + 3 Phospho (ST)	SIGETISLQVEVESRNSPEK + Phospho (ST)
mascot_daemon_merge.mgf	26789	859	72	P48972|MYBB_MOUSE	Myb-related protein B OS=Mus musculus GN=Mybl2 PE=1 SV=1	79738	4.8		3	3		LKSSHTSR + 2 Phospho (ST)	YGTKQWTLIAK + Phospho (ST)	EYQEFSSPETSLPYK + Phospho (ST); Phospho (Y)
mascot_daemon_merge.mgf	26789	860	72	Q99PF4|CAD23_MOUSE	Cadherin-23 OS=Mus musculus GN=Cdh23 PE=1 SV=1	370092	1.3		3	4		DGGGEETTGR + Phospho (ST)	FTLTVIAR + 2 Phospho (ST)	FLIHPVTGVIRVGNATIDREEQESYR + 2 Phospho (ST); Phospho (Y)
mascot_daemon_merge.mgf	26789	861	72	Q99NE5|RIMS1_MOUSE	Regulating synaptic membrane exocytosis protein 1 OS=Mus musculus GN=Rims1 PE=1 SV=2	164315	3.8		4	4		MSSAVGPR + Oxidation (M); Phospho (ST)	SSIQKQSR	LKSTIQRSTETGMAAEMR + 2 Oxidation (M); 3 Phospho (ST)	ARSASTNCLRPDTSLHSPERER + Phospho (ST)
mascot_daemon_merge.mgf	26789	862	72	O55029|COPB2_MOUSE	Coatomer subunit beta&apos; OS=Mus musculus GN=Copb2 PE=2 SV=2	103240	3		2	2		VWCVASLR	AAESLADPTEYENLFPGLK
mascot_daemon_merge.mgf	26789	863	72	Q8K212|PACS1_MOUSE	Phosphofurin acidic cluster sorting protein 1 OS=Mus musculus GN=Pacs1 PE=1 SV=2	105164	5.6		3	4		VPTIFLSKKPR + Phospho (ST)	DTTSPMELAALEKVK + Oxidation (M)	LKPFFEGMSQSSSQTEIGSLNSKGSLGK + Oxidation (M); 6 Phospho (ST)
mascot_daemon_merge.mgf	26789	864	72	Q3TDD9|CC128_MOUSE	Coiled-coil domain-containing protein 128 OS=Mus musculus GN=Ccdc128 PE=2 SV=1	88822	8.5		4	5		EEIDTLKMASKGNSK + Oxidation (M); Phospho (ST)	KSGESSSQLSQEQK + 3 Phospho (ST)	VLTEPVQSTSLVGMLTR + Oxidation (M); Phospho (ST)	SHYMARIAELTSQLQLADSK
mascot_daemon_merge.mgf	26789	865	72	Q6PCM2|INT6_MOUSE	Integrator complex subunit 6 OS=Mus musculus GN=Ints6 PE=2 SV=1	100168	2.5		3	3		KLSQQAK + Phospho (ST)	LSQQAKIESDR + Phospho (ST)	KYERIFTLLK + Phospho (ST); Phospho (Y)
mascot_daemon_merge.mgf	26789	866	72	Q80YR9|R12BA_MOUSE	RNA-binding protein 12B-A OS=Mus musculus GN=Rbm12ba PE=1 SV=2	97220	5.5		3	4		VGEAFIIFATDEDAR	FDFEKYKFGSFPDAK	DSSVELFLSSKVEMQK + Oxidation (M); Phospho (ST)
mascot_daemon_merge.mgf	26789	867	72	Q7TT23|CT194_MOUSE	Uncharacterized protein C20orf194 homolog OS=Mus musculus PE=2 SV=2	133663	2.4		3	3		NTGPAGSFAK	HHGSIVIAK + Phospho (ST)	ISSFVDMVR + Oxidation (M)
mascot_daemon_merge.mgf	26789	868	72	Q99JF8|PSIP1_MOUSE	PC4 and SFRS1-interacting protein OS=Mus musculus GN=Psip1 PE=1 SV=1	59774	6.2		2	2		TKPPGEEREAEISLK	NMFLVGEGDSVITQVLNK + Oxidation (M)
mascot_daemon_merge.mgf	26789	869	72	P14211|CALR_MOUSE	Calreticulin OS=Mus musculus GN=Calr PE=1 SV=1	48136	2.9		1	1		EQFLDGDAWTNR
mascot_daemon_merge.mgf	26789	870	71	Q6ZQ06|QN1_MOUSE	Protein QN1 homolog OS=Mus musculus GN=Kiaa1009 PE=2 SV=2	161156	1.2		2	4		EMEGILK	QITKLLEELK
mascot_daemon_merge.mgf	26789	871	71	Q69ZK0|PREX1_MOUSE	Phosphatidylinositol 3,4,5-trisphosphate-dependent Rac exchanger 1 protein OS=Mus musculus GN=Prex1 PE=1 SV=2	187270	3		4	4		LMKTFVHPK	VEILAKNLRIK	LGACQITMCGTGMQR + 2 Oxidation (M)	HFPMKHSWQEFKQK + Phospho (ST)
mascot_daemon_merge.mgf	26789	872	71	Q8C0L8|COG5_MOUSE	Conserved oligomeric Golgi complex subunit 5 OS=Mus musculus GN=Cog5 PE=2 SV=2	92113	4.9		3	3		ILYLSK + Phospho (ST)	APAELKSPFQR + Phospho (ST)	SEQLLSTQGDASQVIGPLTEGQKR + Phospho (ST)
mascot_daemon_merge.mgf	26789	873	71	Q9Z2U1|PSA5_MOUSE	Proteasome subunit alpha type-5 OS=Mus musculus GN=Psma5 PE=1 SV=1	26565	7.9		2	2		GVNTFSPEGR	SMTLKEAIK + Oxidation (M); Phospho (ST)
mascot_daemon_merge.mgf	26789	874	71	Q8R0W0|EPIPL_MOUSE	Epiplakin OS=Mus musculus GN=Eppk1 PE=1 SV=2	726989	0.7		4	6		GLVGLELK	MELVRLYK + Phospho (Y)	MELVRLYK + Oxidation (M); Phospho (Y)	ITLEQVTQLLEK + 2 Phospho (ST)	ELVALCCSGRAAALR + Phospho (ST)
mascot_daemon_merge.mgf	26789	875	71	P70699|LYAG_MOUSE	Lysosomal alpha-glucosidase OS=Mus musculus GN=Gaa PE=2 SV=2	106921	5.7		3	4		EGAELQLR	WGYSSTAIVRQVVENMTR + Phospho (ST)	WGYSSTAIVRQVVENMTR + Oxidation (M); 2 Phospho (ST)	RYMMIVDPAISSAGPAGSYRPYDEGLRR + Oxidation (M); Phospho (Y)
mascot_daemon_merge.mgf	26789	876	71	P61089|UBE2N_MOUSE	Ubiquitin-conjugating enzyme E2 N OS=Mus musculus GN=Ube2n PE=1 SV=1	17184	7.2		1	1		TNEAQAIETAR
mascot_daemon_merge.mgf	26789	877	71	P28649|CP19A_MOUSE	Cytochrome P450 19A1 OS=Mus musculus GN=Cyp19a1 PE=2 SV=1	58490	7		3	3		TIRPFFMK + Oxidation (M)	KGTNIILNIGR + Phospho (ST)	LEDCMDFATDLIFAER + Phospho (ST)
mascot_daemon_merge.mgf	26789	878	71	A1L317|K1C24_MOUSE	Keratin, type I cytoskeletal 24 OS=Mus musculus GN=Krt24 PE=2 SV=2	55033	4.3		2	3		LAADDFR	NVVLSDSGSCAGQGK + Phospho (ST)
mascot_daemon_merge.mgf	26789	879	71	Q06185|ATP5I_MOUSE	ATP synthase subunit e, mitochondrial OS=Mus musculus GN=Atp5i PE=1 SV=2	8230	16.9		1	1		ELAEAQDDSILK
mascot_daemon_merge.mgf	26789	880	71	P27546|MAP4_MOUSE	Microtubule-associated protein 4 OS=Mus musculus GN=Map4 PE=1 SV=3	117927	6.6		4	4		QPAPTTSGGLNK + Phospho (ST)	ETPGSQPSEPCSGVSR + Phospho (ST)	VKPMSAPSRSSGALSVDK + Oxidation (M); 2 Phospho (ST)	DVTLPLEAERPLVTDMTPSLETEMTLGK + 2 Oxidation (M)
mascot_daemon_merge.mgf	26789	881	71	Q80XK6|ATG2B_MOUSE	Autophagy-related protein 2 homolog B OS=Mus musculus GN=Atg2b PE=1 SV=3	233192	3.6		4	4		KKLDSQNK + Phospho (ST)	SFYETETARTPSSR + 2 Phospho (ST)	VMDMGLLELTITAVKSDSDGEQTAPR + Oxidation (M)	AYSVVKEGITDTAQTIYETAAREHESR + 3 Phospho (ST)
mascot_daemon_merge.mgf	26789	882	71	Q8R4C2|RUFY2_MOUSE	RUN and FYVE domain-containing protein 2 OS=Mus musculus GN=Rufy2 PE=1 SV=2	70847	7.9		3	4		DPTAVERANLLNMAK + Oxidation (M)	QDTLIGLRQQLEEVK	VCDSCHAMLIQRCSSNMP
mascot_daemon_merge.mgf	26789	883	71	Q8C1B2|PARPT_MOUSE	TCDD-inducible poly [ADP-ribose] polymerase OS=Mus musculus GN=Tiparp PE=2 SV=1	76764	3		3	9		LIEEANSR	ISEKISPLK	LIEEANSRGLK + Phospho (ST)
mascot_daemon_merge.mgf	26789	884	71	Q8K1J6|TRNT1_MOUSE	tRNA-nucleotidyltransferase 1, mitochondrial OS=Mus musculus GN=Trnt1 PE=2 SV=1	50035	5.5		3	4		LCLLKR	EIGALLQQLR	KVGISSGKEIGALLQQLR
mascot_daemon_merge.mgf	26789	885	71	P48725|PCNT_MOUSE	Pericentrin OS=Mus musculus GN=Pcnt PE=2 SV=1	220085	2.3		4	4		RKVEAGR	NLEAQHQAAIK	AESEKLSIISR	LLDLFGDTLKAAVTLK + Phospho (ST)
mascot_daemon_merge.mgf	26789	886	71	Q8BPB0|MOL1A_MOUSE	Mps one binder kinase activator-like 1A OS=Mus musculus GN=Mobkl1a PE=2 SV=3	25246	5.1		1	1		ELAPLQELIEK
mascot_daemon_merge.mgf	26789	886	71	Q921Y0|MOL1B_MOUSE	Mps one binder kinase activator-like 1B OS=Mus musculus GN=Mobkl1b PE=2 SV=3	25235	5.1		1	1		ELAPLQELIEK
mascot_daemon_merge.mgf	26789	887	71	P54285|CACB3_MOUSE	Voltage-dependent L-type calcium channel subunit beta-3 OS=Mus musculus GN=Cacnb3 PE=2 SV=1	54756	7.9		3	3		ALFDFLK	REVESQAQQQLER	SSIAEVQSEIERIFELAK
mascot_daemon_merge.mgf	26789	888	71	Q6PFX7|CG051_MOUSE	Uncharacterized protein C7orf51 homolog OS=Mus musculus PE=2 SV=1	88640	5.4		3	4		EEEAKRSSSK + Phospho (ST)	SSPHSGAMGSAAGVLHHR + Phospho (ST)	ARSHSTPLPPQGSGQTR + Phospho (ST)
mascot_daemon_merge.mgf	26789	889	70	Q9EPW9|TLR6_MOUSE	Toll-like receptor 6 OS=Mus musculus GN=Tlr6 PE=1 SV=2	92255	5		3	3		RLQTLILQR + Phospho (ST)	ASFIMKLALVNEDDVK	TKALSLSQNSISELR + 2 Phospho (ST)
mascot_daemon_merge.mgf	26789	890	70	Q6ZWV7|RL35_MOUSE	60S ribosomal protein L35 OS=Mus musculus GN=Rpl35 PE=2 SV=1	14544	22		2	2		VAKVTGGAASKLSK + Phospho (ST)	QLDDLKVELSQLR
mascot_daemon_merge.mgf	26789	891	70	Q9R190|MTA2_MOUSE	Metastasis-associated protein MTA2 OS=Mus musculus GN=Mta2 PE=1 SV=1	75724	3.9		3	4		NQLTQNR	TANGNVEAK	TLLADQGEIR
mascot_daemon_merge.mgf	26789	892	70	Q8BHP7|OLM2A_MOUSE	Olfactomedin-like protein 2A OS=Mus musculus GN=Olfml2a PE=2 SV=1	77127	9		4	4		NIIKYDLR + Phospho (Y)	QEAPKAAADSTLK	SFSDKGLAKPPKEK + 2 Phospho (ST)	SYENQSAIMMSIKKELSSLGLQLLQR + 2 Oxidation (M)
mascot_daemon_merge.mgf	26789	893	70	Q80XI6|M3K11_MOUSE	Mitogen-activated protein kinase kinase kinase 11 OS=Mus musculus GN=Map3k11 PE=2 SV=1	93739	4.8		3	5		ALLRGTALLASLGLGR + Phospho (ST)	DGGERISMPLDFKHR + Oxidation (M)	GTALLASLGLGRDLQPPGGLSR + 2 Phospho (ST)
mascot_daemon_merge.mgf	26789	894	70	Q66L42|M3K10_MOUSE	Mitogen-activated protein kinase kinase kinase 10 OS=Mus musculus GN=Map3k10 PE=2 SV=2	103750	6		3	3		ERAGGEERLK	GSDGASPPASPSIIPR + 2 Phospho (ST)	EIDALAVAYGVAMNKLTLPIPSTCPEPFAR + Phospho (ST)
mascot_daemon_merge.mgf	26789	895	70	P63213|GBG2_MOUSE	Guanine nucleotide-binding protein G(I)/G(S)/G(O) subunit gamma-2 OS=Mus musculus GN=Gng2 PE=1 SV=2	7959	22.5		1	5		EDPLLTPVPASENPFR	EDPLLTPVPASENPFR + Phospho (ST)
mascot_daemon_merge.mgf	26789	896	70	Q8BFX3|KCTD3_MOUSE	BTB/POZ domain-containing protein KCTD3 OS=Mus musculus GN=Kctd3 PE=2 SV=1	89548	6.7		3	3		DPAAFAPILNFLR	HLVSVCADNNHVR	KKVPYLASSPSTSDGGTDSPGTASPSPTK + 6 Phospho (ST)
mascot_daemon_merge.mgf	26789	897	70	Q08619|IFI5B_MOUSE	Interferon-activable protein 205-B OS=Mus musculus GN=Ifi205b PE=1 SV=2	47518	9.9		3	3		SLLARDLNLER	ERSEVTGETSLEK + 2 Phospho (ST)	QMIEVPNCITRNANASPK + Oxidation (M); Phospho (ST)
mascot_daemon_merge.mgf	26789	898	70	Q91YE7|RBM5_MOUSE	RNA-binding protein 5 OS=Mus musculus GN=Rbm5 PE=1 SV=1	92767	3.4		2	2		GSAYGLSGADSYK	ESAAADAGFALFEKK + Phospho (ST)
mascot_daemon_merge.mgf	26789	899	70	P45481|CBP_MOUSE	CREB-binding protein OS=Mus musculus GN=Crebbp PE=1 SV=2	268213	2		3	5		LVQAIFPTPDPAALK + Phospho (ST)	VVASSDKTVEVKPGMKSR + Oxidation (M); Phospho (ST)	SRFVDSGEMSESFPYRTK + Oxidation (M); 2 Phospho (ST)
mascot_daemon_merge.mgf	26789	900	70	A2AJI0|MA7D1_MOUSE	MAP7 domain-containing protein 1 OS=Mus musculus GN=Map7d1 PE=1 SV=1	93562	4.7		3	3		KSEAAETK + Phospho (ST)	SRGPTPTATGPR + 4 Phospho (ST)	QSLPASIRPRLSTGSELSPK + 3 Phospho (ST)
mascot_daemon_merge.mgf	26789	901	70	Q0P678|ZCH18_MOUSE	Zinc finger CCCH domain-containing protein 18 OS=Mus musculus GN=Zc3h18 PE=1 SV=1	105859	6.1		4	6		SSSYSSYSSR	KKLGVSVSPSR	SIKKPAPPPAPPQATK + Phospho (ST)	RRTLSGSGSGSGSSYSGSSSR + 4 Phospho (ST); Phospho (Y)
mascot_daemon_merge.mgf	26789	902	70	O08908|P85B_MOUSE	Phosphatidylinositol 3-kinase regulatory subunit beta OS=Mus musculus GN=Pik3r2 PE=1 SV=1	81601	4.7		3	5		ILLNSER	TKLEQDLR	TWYVGKINRTQAEEMLSGK
mascot_daemon_merge.mgf	26789	903	69	Q920P3|DBC1_MOUSE	Deleted in bladder cancer protein 1 homolog OS=Mus musculus GN=Dbc1 PE=2 SV=1	89896	4.2		3	4		KLFGLSVR + Phospho (ST)	ISDVQVFGYSLR	YKLLQSATEAQR + Phospho (ST)
mascot_daemon_merge.mgf	26789	904	69	Q0GA42|CNNM1_MOUSE	Metal transporter CNNM1 OS=Mus musculus GN=Cnnm1 PE=1 SV=4	98075	4.8		3	4		EKLLETLR	SLYLSEKILLR + Phospho (ST)	VGSLAGSSVFLNRSPSRCSGLNR + 2 Phospho (ST)
mascot_daemon_merge.mgf	26789	905	69	Q5EG47|AAPK1_MOUSE	5&apos;-AMP-activated protein kinase catalytic subunit alpha-1 OS=Mus musculus GN=Prkaa1 PE=1 SV=1	63143	10.9		4	4		VPFLVAETPR	MSLQLYQVDSR + Phospho (ST)	VKIGHYILGDTLGVGTFGK + Phospho (ST)	SGTATPQRSGSISNYRSCQR + 4 Phospho (ST); Phospho (Y)
mascot_daemon_merge.mgf	26789	906	69	Q8CHI8|EP400_MOUSE	E1A-binding protein p400 OS=Mus musculus GN=Ep400 PE=1 SV=2	338366	2.1		4	4		EMEALKEVFK + Oxidation (M)	FSAPSLLYGALR	STEEAVPGSSSVAVSSDSDGSR + Phospho (ST)	GRPPIATFSANPDTKGGEVVK + 2 Phospho (ST)
mascot_daemon_merge.mgf	26789	907	69	Q8VI84|NOC3L_MOUSE	Nucleolar complex protein 3 homolog OS=Mus musculus GN=Noc3l PE=2 SV=1	93737	4.7		3	4		LIKTSKVK	EAEASESTEKK	IQIAALASAILSDPESHIK
mascot_daemon_merge.mgf	26789	908	69	Q3TTP0|CA014_MOUSE	Uncharacterized protein C1orf14 homolog OS=Mus musculus PE=2 SV=1	71644	5.6		3	5		TITHIVAK	IEANLKGDIR	VTVSVAEPFSSNIANIPR + Phospho (ST)
mascot_daemon_merge.mgf	26789	909	69	Q9Z210|PX11B_MOUSE	Peroxisomal membrane protein 11B OS=Mus musculus GN=Pex11b PE=2 SV=1	29148	12.4		3	6		ILLLARVLR	GHPPLLLDVLR	YYLFSLIMNLSR + Phospho (ST); Phospho (Y)
mascot_daemon_merge.mgf	26789	910	68	Q8CFT2|SET1B_MOUSE	Histone-lysine N-methyltransferase SETD1B OS=Mus musculus GN=Setd1b PE=2 SV=2	216415	2.9		4	4		MAKASLTPVK + Oxidation (M); Phospho (ST)	KEPPDTASSGDQKR + Phospho (ST)	DRIASCLLESWGK + Phospho (ST)	SEQRRLLSSFTGSCDSDLLK
mascot_daemon_merge.mgf	26789	911	68	Q3UR50|YC020_MOUSE	Uncharacterized protein DKFZp761K032 homolog OS=Mus musculus PE=2 SV=2	135440	4.8		3	5		GLFLLLR	SLSSPSGR + Phospho (ST)	GHQGGCSAGAWDLDLNDNSKSALGEPISPTGDHHGLPHQPPASSR + 5 Phospho (ST)
mascot_daemon_merge.mgf	26789	912	68	Q5M8N4|CN124_MOUSE	UPF0105 protein C14orf124 homolog OS=Mus musculus PE=1 SV=1	33145	15.3		3	3		GGGAISHMLLPFR + Phospho (ST)	EVLTSRLDTTHLLAK + Phospho (ST)	LPGESTRQVVVRSGVVLGR + Phospho (ST)
mascot_daemon_merge.mgf	26789	913	68	Q8BTI7|ANR52_MOUSE	Ankyrin repeat domain-containing protein 52 OS=Mus musculus GN=Ankrd52 PE=2 SV=1	116784	5.9		3	3		NGLASVVQALLSR	FTRSQILIQNGSEIDCADK	SALHHAVHSGHLETVNLLLNKGASLNVCDKK + Phospho (ST)
mascot_daemon_merge.mgf	26789	914	68	Q8R1F1|NIBL1_MOUSE	Niban-like protein 1 OS=Mus musculus GN=Fam129b PE=2 SV=2	85392	3.7		3	4		ILTEFLR	ARPAMEAVIR + Oxidation (M)	YDYDSSSVRKR + Phospho (ST); Phospho (Y)
mascot_daemon_merge.mgf	26789	915	68	O35594|IFT81_MOUSE	Intraflagellar transport protein 81 homolog OS=Mus musculus GN=Ift81 PE=2 SV=4	79692	5.2		3	3		EEMPEQTAKR + Oxidation (M); Phospho (ST)	CQELTQECDEK + Phospho (ST)	YKPPGNATDMSTFR + Oxidation (M); Phospho (ST)
mascot_daemon_merge.mgf	26789	916	68	A6H694|LRC63_MOUSE	Leucine-rich repeat-containing protein 63 OS=Mus musculus GN=Lrrc63 PE=2 SV=1	72090	4.9		3	3		KTFNTLVLSK	TQQHPLLLR + Phospho (ST)	TEAHKPPETVQR
mascot_daemon_merge.mgf	26789	917	68	Q8BJW7|EME1_MOUSE	Crossover junction endonuclease EME1 OS=Mus musculus GN=Eme1 PE=1 SV=1	64239	5.3		3	3		SFVTDVTAK + Phospho (ST)	RGEGVTATSR + Phospho (ST)	QASPSSTEKGK + 2 Phospho (ST)
mascot_daemon_merge.mgf	26789	918	68	Q9R1L5|MAST1_MOUSE	Microtubule-associated serine/threonine-protein kinase 1 OS=Mus musculus GN=Mast1 PE=1 SV=3	171747	2.2		3	3		LGASLGADK + Phospho (ST)	RFSALLEPSR	HQSVQTEDGPGGVAR + Phospho (ST)
mascot_daemon_merge.mgf	26789	919	68	Q8R1W8|IMPG1_MOUSE	Interphotoreceptor matrix proteoglycan 1 OS=Mus musculus GN=Impg1 PE=1 SV=1	90103	5.1		3	3		IFDLPKLR	QLPLESSHWPASSSDR + 2 Phospho (ST)	EEDGSSSTEIQLMAIFK + Phospho (ST)
mascot_daemon_merge.mgf	26789	920	68	Q6PDI5|ECM29_MOUSE	Proteasome-associated protein ECM29 homolog OS=Mus musculus GN=Ecm29 PE=1 SV=2	205412	2.7		4	4		GMMSPVTEVR + Phospho (ST)	KVMELLVHLNKR + Oxidation (M)	YIRALMSSSQATASSSNK + Oxidation (M); Phospho (ST)	GMMSPVTEVRALSINTLVK + Phospho (ST)
mascot_daemon_merge.mgf	26789	921	68	Q6P9Q6|FKB15_MOUSE	FK506-binding protein 15 OS=Mus musculus GN=Fkbp15 PE=1 SV=2	133449	3.6		3	3		SQAPAGRAAADPSEK + Phospho (ST)	QNWSIMFESEK + Oxidation (M); 2 Phospho (ST)	ETLLDTELASAAAGTSLR + 2 Phospho (ST)
mascot_daemon_merge.mgf	26789	922	68	Q8R0S2|IQEC1_MOUSE	IQ motif and SEC7 domain-containing protein 1 OS=Mus musculus GN=Iqsec1 PE=1 SV=2	108804	4.5		3	3		KYGGRLVTR + Phospho (ST); Phospho (Y)	QKGVVRPSMSQCSSLK + 2 Phospho (ST)	EIFLFNDLLVVTKIFQKK
mascot_daemon_merge.mgf	26789	923	67	A2AGH6|MED12_MOUSE	Mediator of RNA polymerase II transcription subunit 12 OS=Mus musculus GN=Med12 PE=2 SV=1	247144	1.4		3	5		KITKDILK	QSSLELQLMIK	CQEATAGFTIGR
mascot_daemon_merge.mgf	26789	924	67	Q60973|RBBP7_MOUSE	Histone-binding protein RBBP7 OS=Mus musculus GN=Rbbp7 PE=1 SV=1	48102	3.8		1	1		HPAKPDPSGECNPDLR
mascot_daemon_merge.mgf	26789	925	67	Q8C119|CD031_MOUSE	Fibronectin type-III domain-containing protein C4orf31 homolog OS=Mus musculus PE=2 SV=2	65670	7.6		3	3		KGASKLK + Phospho (ST)	DGRLLLSQNVEGIR	ILATTRPSKHAFPSLPEDTRIK + 3 Phospho (ST)
mascot_daemon_merge.mgf	26789	926	67	Q9JLY0|SOCS6_MOUSE	Suppressor of cytokine signaling 6 OS=Mus musculus GN=Socs6 PE=1 SV=1	59427	7.5		3	3		IEHSNGR + Phospho (ST)	SRLPGSATYPVR + 2 Phospho (ST)	VYDSVQSSGPMVVTSLTEELK + Oxidation (M); Phospho (ST)
mascot_daemon_merge.mgf	26789	927	67	Q6P5H6|FRMD5_MOUSE	FERM domain-containing protein 5 OS=Mus musculus GN=Frmd5 PE=2 SV=1	59173	4.6		3	6		SVVKQLR	RDLYHGR	LSRLMSGSSR + Phospho (ST)
mascot_daemon_merge.mgf	26789	928	67	Q3UH66|WNK2_MOUSE	Serine/threonine-protein kinase WNK2 OS=Mus musculus GN=Wnk2 PE=2 SV=2	228926	1.6		3	4		ATAFLHR + Phospho (ST)	ETFIEQMK + Phospho (ST)	CIVLVTELMTSGTLKTYLK + Oxidation (M); Phospho (Y)
mascot_daemon_merge.mgf	26789	929	67	Q9Z0H1|WDR46_MOUSE	WD repeat-containing protein 46 OS=Mus musculus GN=Wdr46 PE=2 SV=1	69404	7.1		3	3		SSTASLVK	KQDMAMPPGARPSALDR + Oxidation (M)	YWEEETTPAAVATSPGPPR + 2 Phospho (ST); Phospho (Y)
mascot_daemon_merge.mgf	26789	930	67	Q8JZR4|EAA5_MOUSE	Excitatory amino acid transporter 5 OS=Mus musculus GN=Slc1a7 PE=2 SV=1	60694	8.8		3	4		QYRTKTTPVIK	NMFPANLVEATFKQYRTK + Oxidation (M); Phospho (Y)	MLILPLVVSSLMSGLASLDAKTSSR + 3 Phospho (ST)
mascot_daemon_merge.mgf	26789	931	67	Q7M6Z4|KIF27_MOUSE	Kinesin-like protein KIF27 OS=Mus musculus GN=Kif27 PE=1 SV=1	159827	3.6		4	4		AGQGEGLNPK	QISAMELSLRR + Oxidation (M); Phospho (ST)	SSQALSTDGLKISAR + Phospho (ST)	ELIKTGNNAKSVSR + 2 Phospho (ST)
mascot_daemon_merge.mgf	26789	932	67	P62862|RS30_MOUSE	40S ribosomal protein S30 OS=Mus musculus GN=Fau PE=3 SV=1	6644	18.6		1	1		RFVNVVPTFGK
mascot_daemon_merge.mgf	26789	933	67	P70404|IDH3G_MOUSE	Isocitrate dehydrogenase [NAD] subunit gamma, mitochondrial OS=Mus musculus GN=Idh3g PE=1 SV=1	43157	10.9		2	2		NIANPTATLLASCMMLDHLK + Oxidation (M)	ENTEGEYSSLEHESVAGVVESLK
mascot_daemon_merge.mgf	26789	934	67	P97414|KCNQ1_MOUSE	Potassium voltage-gated channel subfamily KQT member 1 OS=Mus musculus GN=Kcnq1 PE=2 SV=2	74937	5.5		3	3		MDTASSPPSAER + Phospho (ST)	LDKDNGMSPGEK + Oxidation (M); Phospho (ST)	SHTLLSPSPKPKK + Phospho (ST)
mascot_daemon_merge.mgf	26789	935	67	Q8BH79|TM16K_MOUSE	Transmembrane protein 16K OS=Mus musculus GN=Tmem16k PE=2 SV=1	76766	9		3	10		GCANMTYRWGTLVMKR + Oxidation (M); Phospho (ST)	QFEEPRPGFHGVLGINSVTGR	RLLTSGIVTQVFPLHDTEALKK + Phospho (ST)
mascot_daemon_merge.mgf	26789	936	67	Q9DBN9|DDX59_MOUSE	Probable ATP-dependent RNA helicase DDX59 OS=Mus musculus GN=Ddx59 PE=2 SV=1	68762	9.9		3	3		LGQNGTAITFINNNSK + 2 Phospho (ST)	QTQNSLVTGANLMDIIR + Oxidation (M); Phospho (ST)	LLDIIKQSSVSLSGIKIVVVDEADTMLK + Oxidation (M); Phospho (ST)
mascot_daemon_merge.mgf	26789	937	67	A7XUZ6|SKIT6_MOUSE	Selection and upkeep of intraepithelial T-cells protein 6 OS=Mus musculus GN=Skint6 PE=2 SV=1	142106	2.9		3	3		YVERTELLK	IESSSVDQETK + Phospho (ST)	IIQSSIQSSSVDIGTK + 5 Phospho (ST)
mascot_daemon_merge.mgf	26789	938	67	Q9WV18|GABR1_MOUSE	Gamma-aminobutyric acid type B receptor subunit 1 OS=Mus musculus GN=Gabbr1 PE=1 SV=1	109231	3.8		3	4		KTLEPWK	TGSSTNNNEEEK + 2 Phospho (ST)	EDIDVSILPQLEHCSSK + 3 Phospho (ST)
mascot_daemon_merge.mgf	26789	939	67	Q3TNW5|DPCR1_MOUSE	Diffuse panbronchiolitis critical region protein 1 homolog OS=Mus musculus GN=Dpcr1 PE=2 SV=1	54504	7.4		3	3		TSYNTLK	ASPMGASASLR + Oxidation (M); Phospho (ST)	TSRQHPPDLPEATATQKAK + Phospho (ST)
mascot_daemon_merge.mgf	26789	940	67	Q9Z1S0|BUB1B_MOUSE	Mitotic checkpoint serine/threonine-protein kinase BUB1 beta OS=Mus musculus GN=Bub1b PE=2 SV=1	119299	3.1		3	3		ESNMSALVER + Oxidation (M); Phospho (ST)	SSSSAPSTSSIK + 2 Phospho (ST)	FFVRILNASDK
mascot_daemon_merge.mgf	26789	941	67	P58660|CAR10_MOUSE	Caspase recruitment domain-containing protein 10 OS=Mus musculus GN=Card10 PE=2 SV=1	115598	4.3		3	3		DQAIQSRDR	NSAVLRSRDLQLAVDQLK + Phospho (ST)	DENYMIAMRLAQLSEEK + 2 Oxidation (M); Phospho (Y)
mascot_daemon_merge.mgf	26789	942	67	Q9JJJ7|PORCN_MOUSE	Probable protein-cysteine N-palmitoyltransferase porcupine OS=Mus musculus GN=Porcn PE=1 SV=1	53101	4.6		3	3		KARGTMVR + Oxidation (M)	LAQILSACILSK	LAQILSACILSKR
mascot_daemon_merge.mgf	26789	943	67	Q9R1P4|PSA1_MOUSE	Proteasome subunit alpha type-1 OS=Mus musculus GN=Psma1 PE=1 SV=1	29813	4.6		1	1		ETLPAEQDLTTK
mascot_daemon_merge.mgf	26789	944	67	Q60718|ADAM2_MOUSE	Disintegrin and metalloproteinase domain-containing protein 2 OS=Mus musculus GN=Adam2 PE=2 SV=2	84716	10.6		4	4		QMFEHIGADTAIVTQK + Oxidation (M)	MKDSYPGGSIDSGNKER + Oxidation (M); Phospho (Y)	IRSVTSNGYETQVTYNLK + 3 Phospho (ST)	WLILLLLSGLSELGGLSQSQTEGTREK + 2 Phospho (ST)
mascot_daemon_merge.mgf	26789	945	66	Q80XS6|SAM4B_MOUSE	Sterile alpha motif domain-containing protein 4B OS=Mus musculus GN=Samd4b PE=2 SV=1	75433	5.7		3	3		IALSIQK + Phospho (ST)	IALSIQKLRER	QFPMPPRALPPGRMGLLSPSGIGGVSPR + Oxidation (M); Phospho (ST)
mascot_daemon_merge.mgf	26789	946	66	Q80YS5|LRC27_MOUSE	Leucine-rich repeat-containing protein 27 OS=Mus musculus GN=Lrrc27 PE=2 SV=1	59930	8.6		3	5		LLAVELPPNLK	TRSFLGTNPMQDIK	IPFATDLTDYEKMPVSPFGK + Oxidation (M); 3 Phospho (ST); Phospho (Y)
mascot_daemon_merge.mgf	26789	947	66	O54887|TSKS_MOUSE	Testis-specific serine kinase substrate OS=Mus musculus GN=Stk22s1 PE=1 SV=3	64221	7		3	3		AVSFHGVEPR	MCSLHDQLSHLPLEGSTGSMGGGSNGGAPPK + Oxidation (M); Phospho (ST)	MCSLHDQLSHLPLEGSTGIMGGGSNGGAPPK + 2 Oxidation (M); Phospho (ST)
mascot_daemon_merge.mgf	26789	948	66	P50295|ARY2_MOUSE	Arylamine N-acetyltransferase 2 OS=Mus musculus GN=Nat2 PE=1 SV=1	33908	18.3		3	3		KIYSFTLEPR	MDIEAYFERIGYQSTR + Oxidation (M)	YSSGMIHLLVQVTISGKDYIVDAGFGR + Oxidation (M); Phospho (ST)
mascot_daemon_merge.mgf	26789	949	66	Q9WVP6|PAPOB_MOUSE	Poly(A) polymerase beta OS=Mus musculus GN=Papolb PE=1 SV=2	72495	5.1		3	3		LKLQEEVK	IRILVGSLEK + Phospho (ST)	YKHYIVLLASAPTEK + Phospho (ST); Phospho (Y)
mascot_daemon_merge.mgf	26789	950	66	O55236|MCE1_MOUSE	mRNA-capping enzyme OS=Mus musculus GN=Rngtt PE=1 SV=1	69495	4.5		3	3		DSEPGSSASFSK	DSEPGSSASFSKR + Phospho (ST)	LKLGAIFLEGITVK + Phospho (ST)
mascot_daemon_merge.mgf	26789	951	66	Q8BU30|SYIC_MOUSE	Isoleucyl-tRNA synthetase, cytoplasmic OS=Mus musculus GN=Iars PE=2 SV=1	145533	3.3		3	6		YIIEELNVR	FGNWLKEARDWAISR	LFLNETQTQEITEDIPMK + Oxidation (M); 2 Phospho (ST)
mascot_daemon_merge.mgf	26789	952	66	P29319|EPHA3_MOUSE	Ephrin type-A receptor 3 OS=Mus musculus GN=Epha3 PE=1 SV=1	111652	2.2		3	3		KIISTIK + Phospho (ST)	ISTDDMKK + Oxidation (M)	CENNYFR
mascot_daemon_merge.mgf	26789	953	66	Q9DBJ1|PGAM1_MOUSE	Phosphoglycerate mutase 1 OS=Mus musculus GN=Pgam1 PE=1 SV=3	28928	15.4		2	2		FSGWYDADLSPAGHEEAK	SYDVPPPPMEPDHPFYSNISK + Oxidation (M)
mascot_daemon_merge.mgf	26789	954	66	Q562E2|KCD19_MOUSE	BTB/POZ domain-containing protein KCTD19 OS=Mus musculus GN=Kctd19 PE=2 SV=2	105950	3.9		3	3		TSCPPLSPGK + Phospho (ST)	VRPADIPVAER	DPPVTPMQKLISLVR + Phospho (ST)
mascot_daemon_merge.mgf	26789	955	66	Q9D684|RIN2_MOUSE	Ras and Rab interactor 2 OS=Mus musculus GN=Rin2 PE=1 SV=2	102436	3.2		3	3		GHVEAMLK + Oxidation (M)	QFMTQVK + Oxidation (M); Phospho (ST)	QLCLINGVHSIKTR + Phospho (ST)
mascot_daemon_merge.mgf	26789	956	66	Q672J9|NOX3_MOUSE	NADPH oxidase 3 OS=Mus musculus GN=Nox3 PE=1 SV=2	65366	6.9		3	3		ASGDWTEALLK	VVSHPSAVLELHMK + Oxidation (M)	LGDAPNESYLNPVR + Phospho (ST)
mascot_daemon_merge.mgf	26789	957	66	Q497L8|S22AG_MOUSE	Solute carrier family 22 member 16 OS=Mus musculus GN=Slc22a16 PE=2 SV=1	74797	9.6		3	6		GASGRASLEDESGGSGR	SSSCDLVELLSLDVTRSHNK + Phospho (ST)	KTMLLFLLVSSLTCMLHVVMPSDYK + Oxidation (M); 2 Phospho (ST); Phospho (Y)
mascot_daemon_merge.mgf	26789	958	66	Q9JI20|RED2_MOUSE	Double-stranded RNA-specific editase B2 OS=Mus musculus GN=Adarb2 PE=2 SV=2	82934	6.6		3	6		TLAGIVMTKGLDTK	LQLIWKKLSWSVTPK + Phospho (ST)	ASVLGSGRGSGGLSSQLKCK + 2 Phospho (ST)
mascot_daemon_merge.mgf	26789	959	66	Q62383|SPT6H_MOUSE	Transcription elongation factor SPT6 OS=Mus musculus GN=Supt6h PE=2 SV=2	200159	2.7		3	5		SPNTEEIFNMLTK + Oxidation (M)	TSDLMDRNNEWKLPK + Oxidation (M); Phospho (ST)	FGLTPEQFGENLRDSYQR + Phospho (Y)
mascot_daemon_merge.mgf	26789	960	66	Q8K482|EMIL2_MOUSE	EMILIN-2 OS=Mus musculus GN=Emilin2 PE=1 SV=1	118491	4.1		3	3		QMNGTLK	GYEGQLK	TGLPFLPGSSGVIMETGEAGPPGRMGVSGR + Oxidation (M); 3 Phospho (ST)
mascot_daemon_merge.mgf	26789	961	65	Q3TUF7|YETS2_MOUSE	YEATS domain-containing protein 2 OS=Mus musculus GN=Yeats2 PE=2 SV=2	149656	3.1		3	3		SSSPTNQR + Phospho (ST)	VQSPKAVTGGLGAFTK + 2 Phospho (ST)	TYTGLQTLGAETVVDVELHR + Phospho (ST)
mascot_daemon_merge.mgf	26789	962	65	Q62415|ASPP1_MOUSE	Apoptosis-stimulating of p53 protein 1 OS=Mus musculus GN=Ppp1r13b PE=1 SV=2	119667	3.6		3	3		NLLGLYPR + Phospho (Y)	VDQLSQQLEDLKKGK	QNSASVKSTQMTGDWK
mascot_daemon_merge.mgf	26789	963	65	Q8CIS0|CAR11_MOUSE	Caspase recruitment domain-containing protein 11 OS=Mus musculus GN=Card11 PE=2 SV=2	135325	3.7		4	6		RMNSNER + Phospho (ST)	YKRMNSNER	YKRMNSNER + Oxidation (M); Phospho (Y)	EQVLELERENEMLKTK	TVKGHEEDFTDGSPSSSR + 4 Phospho (ST)
mascot_daemon_merge.mgf	26789	964	65	O54972|MTG16_MOUSE	Protein CBFA2T3 OS=Mus musculus GN=Cbfa2t3 PE=1 SV=2	69016	4.8		3	4		MERALAEAKR + Oxidation (M)	AKMERALAEAK + Oxidation (M)	HLNSLLNCIMDMVEKTRR + 2 Oxidation (M); Phospho (ST)
mascot_daemon_merge.mgf	26789	965	65	O35381|AN32A_MOUSE	Acidic leucine-rich nuclear phosphoprotein 32 family member A OS=Mus musculus GN=Anp32a PE=1 SV=1	28691	5.3		1	1		LLPQVMYLDGYDR + Oxidation (M)
mascot_daemon_merge.mgf	26789	966	65	Q03137|EPHA4_MOUSE	Ephrin type-A receptor 4 OS=Mus musculus GN=Epha4 PE=1 SV=1	111328	4.6		3	3		VSDFGMSR + Oxidation (M)	ILSSVQAMR + Oxidation (M); Phospho (ST)	KCPLTVRNLAQFPDTITGADTSSLVEVR + 4 Phospho (ST)
mascot_daemon_merge.mgf	26789	967	65	Q5DTI6|CB067_MOUSE	Uncharacterized protein C2orf67 homolog OS=Mus musculus GN=Kiaa4189 PE=2 SV=2	113499	3.4		3	3		QKILLSQAR	TQNPSSQNTSR + Phospho (ST)	LKSPSLAIMSTAAR + Oxidation (M); Phospho (ST)
mascot_daemon_merge.mgf	26789	968	65	Q9DAW9|CNN3_MOUSE	Calponin-3 OS=Mus musculus GN=Cnn3 PE=2 SV=1	36577	6.1		1	1		MQTDKPFDQTTISLQMGTNK + 2 Oxidation (M)
mascot_daemon_merge.mgf	26789	969	65	O08795|GLU2B_MOUSE	Glucosidase 2 subunit beta OS=Mus musculus GN=Prkcsh PE=1 SV=1	59725	1.9		1	1		SLEDQVETLR
mascot_daemon_merge.mgf	26789	970	65	Q9WVI9|JIP1_MOUSE	C-jun-amino-terminal kinase-interacting protein 1 OS=Mus musculus GN=Mapk8ip1 PE=1 SV=2	78089	6.8		3	8		AGLLSAGSSGSAGSR + 3 Phospho (ST)	RPTTLNLFPQVPR + 2 Phospho (ST)	AEPPGGGWRGSLGEPPPPPR
mascot_daemon_merge.mgf	26789	971	65	Q8BH86|CN159_MOUSE	UPF0317 protein C14orf159 homolog, mitochondrial OS=Mus musculus PE=2 SV=1	67236	4.4		3	3		TISFLLR + 2 Phospho (ST)	KLVGATTVHM + Oxidation (M); 2 Phospho (ST)	YLRRATGPSR + Phospho (ST)
mascot_daemon_merge.mgf	26789	972	65	P14576|SRP54_MOUSE	Signal recognition particle 54 kDa protein OS=Mus musculus GN=Srp54 PE=1 SV=2	55969	6.5		3	4		KITSALR	FAQMVKKMGGIK + Oxidation (M)	SAIDLEEMASGLNK + Oxidation (M); 2 Phospho (ST)
mascot_daemon_merge.mgf	26789	973	65	Q6PAQ4|REXO4_MOUSE	RNA exonuclease 4 OS=Mus musculus GN=Rexo4 PE=2 SV=2	47854	9		3	5		SRVKSGRPSLK	SGRPSLKRLSEK + Phospho (ST)	SKALAGSGVPGSHPAAVAGRPPK + 2 Phospho (ST)
mascot_daemon_merge.mgf	26789	974	65	Q6NXI6|K0460_MOUSE	Uncharacterized protein KIAA0460 OS=Mus musculus GN=Kiaa0460 PE=1 SV=1	157003	3.7		3	5		SQTSTNPKAALKSK	VDVCSTETLKCLK	AAGGGGGSSKASSSSASSAGALESSLDR
mascot_daemon_merge.mgf	26789	975	65	Q9EQ61|PESC_MOUSE	Pescadillo homolog 1 OS=Mus musculus GN=Pes1 PE=1 SV=1	68209	3.6		3	3		SFGGDVSWDK	LAQEEESEAK + Phospho (ST)	LAQEEESEAKR + Phospho (ST)
mascot_daemon_merge.mgf	26789	976	65	Q9ESP1|SDF2L_MOUSE	Stromal cell-derived factor 2-like protein 1 OS=Mus musculus GN=Sdf2l1 PE=2 SV=2	23862	14		2	2		ASAGLVTCGSVLK + Phospho (ST)	GQHEVHGMPSANAHNTWK + Oxidation (M)
mascot_daemon_merge.mgf	26789	977	65	B1AZP2|DLGP4_MOUSE	Disks large-associated protein 4 OS=Mus musculus GN=Dlgap4 PE=1 SV=1	108940	3.4		3	3		APSMEGTAGK + Oxidation (M); Phospho (ST)	SSAPSHSMSSR + Phospho (ST)	TLPSSSCLVAYKK
mascot_daemon_merge.mgf	26789	978	64	Q60847|COCA1_MOUSE	Collagen alpha-1(XII) chain OS=Mus musculus GN=Col12a1 PE=2 SV=3	341202	1.3		3	3		VSDATTSTLK + 3 Phospho (ST)	VYDPSTSSLSVR	KIPYKGGNTMTGDAIDYLVK + Phospho (Y)
mascot_daemon_merge.mgf	26789	979	64	Q8C729|F126B_MOUSE	Protein FAM126B OS=Mus musculus GN=Fam126b PE=1 SV=1	58949	7.9		3	3		TNSLSLIR + 2 Phospho (ST)	HLSLPAGQVVPKTNSLSLIR + 2 Phospho (ST)	LGHAGEGKELLSPGAPLTKQSR + Phospho (ST)
mascot_daemon_merge.mgf	26789	980	64	P62717|RL18A_MOUSE	60S ribosomal protein L18a OS=Mus musculus GN=Rpl18a PE=2 SV=1	21004	5.1		1	2		FWYFVSQLK
mascot_daemon_merge.mgf	26789	981	64	O88327|CTNL1_MOUSE	Alpha-catulin OS=Mus musculus GN=Ctnnal1 PE=2 SV=1	82266	5.3		3	3		ILATMER + Oxidation (M)	FHADHVVLKALK	MAVARAVLEKGTMMLLTASK + 2 Oxidation (M); Phospho (ST)
mascot_daemon_merge.mgf	26789	982	64	Q8BUM9|UBP43_MOUSE	Ubiquitin carboxyl-terminal hydrolase 43 OS=Mus musculus GN=Usp43 PE=2 SV=2	125051	2.5		3	7		DSGPGTLPK	YHTLSLGR	FLSVTLVFPSK + Phospho (ST)
mascot_daemon_merge.mgf	26789	983	64	P58545|BTBD3_MOUSE	BTB/POZ domain-containing protein 3 OS=Mus musculus GN=Btbd3 PE=2 SV=1	59942	8.6		3	5		IPDVEPAAFLAMLK	KANSSGGGGGGGSVGSGSSK + 2 Phospho (ST)	KANSSGGGGGGGSVGSGSSKLPPVCYEIITLK + 2 Phospho (ST)	KANSSGGGGGGGSVGSGSSKLPPVCYEIITLK + Phospho (ST); Phospho (Y)
mascot_daemon_merge.mgf	26789	984	64	Q5SUS0|FBW10_MOUSE	F-box/WD repeat-containing protein 10 OS=Mus musculus GN=Fbxw10 PE=2 SV=1	118586	3.9		3	4		IVDDGKR	MENREPKLK	EEEREETSLGDEHSRSTIQGHSLK + 4 Phospho (ST)
mascot_daemon_merge.mgf	26789	985	64	P61222|ABCE1_MOUSE	ATP-binding cassette sub-family E member 1 OS=Mus musculus GN=Abce1 PE=2 SV=1	68240	7		3	4		KSCPVVRMGK	ADIFMFDEPSSYLDVK + Oxidation (M)	DPNNYRPRINKLNSIK + Phospho (ST)
mascot_daemon_merge.mgf	26789	986	64	P80314|TCPB_MOUSE	T-complex protein 1 subunit beta OS=Mus musculus GN=Cct2 PE=1 SV=4	57783	6.9		3	3		EAVAMESFAK + Oxidation (M)	ILIANTGMDTDK + Oxidation (M)	LSSFIGAIAIGDLVK + Phospho (ST)
mascot_daemon_merge.mgf	26789	987	64	Q6PIJ4|NFRKB_MOUSE	Nuclear factor related to kappa-B-binding protein OS=Mus musculus GN=Nfrkb PE=2 SV=1	139134	5.2		3	3		AGQTITVAAHAK + Phospho (ST)	TVAVASGATSTPISIGTGAPTVR + 2 Phospho (ST)	IQTVPASHLQQGTASGSSKAVSTVVVTTAPSPK + 8 Phospho (ST)
mascot_daemon_merge.mgf	26789	988	64	O08648|M3K4_MOUSE	Mitogen-activated protein kinase kinase kinase 4 OS=Mus musculus GN=Map3k4 PE=1 SV=1	181602	2.1		3	3		TLISQTK + 2 Phospho (ST)	THGNSVAAAAAVR + 2 Phospho (ST)	GANIFLTSSGLIK + Phospho (ST)
mascot_daemon_merge.mgf	26789	989	64	Q3TXS7|PSMD1_MOUSE	26S proteasome non-ATPase regulatory subunit 1 OS=Mus musculus GN=Psmd1 PE=1 SV=1	106689	2.6		2	16		NNNTDLMILK	NNNTDLMILK + Oxidation (M)	EKVSTAVLSITAKAK
mascot_daemon_merge.mgf	26789	990	64	O08983|HPS1_MOUSE	Hermansky-Pudlak syndrome 1 protein homolog OS=Mus musculus GN=Hps1 PE=2 SV=2	80487	7.1		3	3		MSSELGKGPLAAFVK + Phospho (ST)	SEPGSSWELLQVCGK + 2 Phospho (ST)	SSQNIPVQQARSQSTSVPTR + 2 Phospho (ST)
mascot_daemon_merge.mgf	26789	991	64	Q99PU8|DHX30_MOUSE	Putative ATP-dependent RNA helicase DHX30 OS=Mus musculus GN=Dhx30 PE=2 SV=1	137723	4		3	4		FIHGLIK	LVLMSATGDNERFSR + Phospho (ST)	IVLATNIAETSITVNDIVHVVDSGLHK + 4 Phospho (ST)
mascot_daemon_merge.mgf	26789	949	63	Q61183|PAPOA_MOUSE	Poly(A) polymerase alpha OS=Mus musculus GN=Papola PE=2 SV=4	82714	4.5		3	3		LKLQEEVK	IRILVGSLEK + Phospho (ST)	YKHYIVLLASAPTEK + Phospho (ST); Phospho (Y)
mascot_daemon_merge.mgf	26789	992	63	Q6ZQK0|CNDD3_MOUSE	Condensin-2 complex subunit D3 OS=Mus musculus GN=Ncapd3 PE=2 SV=2	171208	2.1		3	3		SSRRSLR + Phospho (ST)	SALQVLMSILK	CAPLAITSQVINCR
mascot_daemon_merge.mgf	26789	993	63	Q6IFT4|RHG20_MOUSE	Rho GTPase-activating protein 20 OS=Mus musculus GN=Arhgap20 PE=2 SV=1	132887	3.5		3	3		QTQPQK + Phospho (ST)	SSSLTGMSRIAGGPGTKK + Oxidation (M)	MEAMSPQQDALGAQPGR
mascot_daemon_merge.mgf	26789	994	63	Q3U0P1|PALB2_MOUSE	Partner and localizer of BRCA2 OS=Mus musculus GN=Palb2 PE=2 SV=2	120734	2.3		3	3		AMLGLTK + Oxidation (M); Phospho (ST)	MEELSGKPLSYAEK + Oxidation (M); Phospho (ST)	EELSGKPLSYAEKEKLK + Phospho (ST); Phospho (Y)
mascot_daemon_merge.mgf	26789	995	63	A2CE44|ZXDAB_MOUSE	Zinc finger X-linked protein ZXDA/ZXDB OS=Mus musculus GN=Zxda PE=2 SV=1	91916	6.1		2	4		GLGPSLNRLAPRPDHR + Phospho (ST)	SSGGGRGGGAGGGGGGSGGGGGGGGGGGGGGGGGGSR + Phospho (ST)	SSGGGRGGGAGGGGGGSGGGGGGGGGGGGGGGGGGSR + 2 Phospho (ST)
mascot_daemon_merge.mgf	26789	996	63	Q9D3E6|STAG1_MOUSE	Cohesin subunit SA-1 OS=Mus musculus GN=Stag1 PE=1 SV=2	145537	2.9		3	3		LELFTNR	SRIEAGIRGAGR	MSVNSGSSSSKTSSVRSK + Oxidation (M); 2 Phospho (ST)
mascot_daemon_merge.mgf	26789	997	63	Q8BP40|PPA6_MOUSE	Lysophosphatidic acid phosphatase type 6 OS=Mus musculus GN=Acp6 PE=2 SV=1	47994	9.3		3	4		STNMFRNLESTR + Oxidation (M)	TVDPTTAPSKTRK + Phospho (ST)	FLNTMSVYSVSPEK + Oxidation (M)
mascot_daemon_merge.mgf	26789	998	63	Q8K371|AMOL2_MOUSE	Angiomotin-like protein 2 OS=Mus musculus GN=Amotl2 PE=2 SV=1	85454	5.2		3	5		GAIEDQR	TQEAQAGSQDMVAK + Phospho (ST)	TQEAQAGSQDMVAK + Oxidation (M); Phospho (ST)	RHAELLEQALGNAQSRAAR + Phospho (ST)
mascot_daemon_merge.mgf	26789	999	63	Q60932|VDAC1_MOUSE	Voltage-dependent anion-selective channel protein 1 OS=Mus musculus GN=Vdac1 PE=1 SV=3	32502	6.8		1	1		VNNSSLIGLGYTQTLKPGIK
mascot_daemon_merge.mgf	26789	1000	63	Q9D945|CL031_MOUSE	UPF0446 protein C12orf31 homolog OS=Mus musculus PE=2 SV=1	15495	12.3		1	1		TLLDQHGQYPVWMNQR + Oxidation (M)
mascot_daemon_merge.mgf	26789	1001	63	Q6P5B0|RRP12_MOUSE	RRP12-like protein OS=Mus musculus GN=Rrp12 PE=2 SV=1	144295	3.9		3	4		SGKLPSGVSAK + 2 Phospho (ST)	YQAGGSGIHRPVAKK + Phospho (ST)	DVVKSALGFIKVAVVVMDVVHLAK + Oxidation (M); Phospho (ST)
mascot_daemon_merge.mgf	26789	1002	63	Q8R080|GTSE1_MOUSE	G2 and S phase-expressed protein 1 OS=Mus musculus GN=Gtse1 PE=1 SV=2	79160	4		3	3		LSSLPLMAPQSMPR + Oxidation (M)	RSSGTTPQGLPGSMR + Phospho (ST)	RLSSLPLMAPQSMPR + Oxidation (M)
mascot_daemon_merge.mgf	26789	1003	63	Q6PCX9|TRI37_MOUSE	Tripartite motif-containing protein 37 OS=Mus musculus GN=Trim37 PE=2 SV=1	109416	4.9		3	5		MVTLGTNAK + Oxidation (M)	MVTLGTNAK + Phospho (ST)	MVTLGTNAK + Oxidation (M); Phospho (ST)	QNDTVILR + Phospho (ST)	AVDSGENSRSKGDCQVLAEGSSGSSQSGSR + 5 Phospho (ST)
mascot_daemon_merge.mgf	26789	1004	63	Q8K3I9|GLCI1_MOUSE	Glucocorticoid-induced transcript 1 protein OS=Mus musculus GN=Glcci1 PE=1 SV=1	58128	12.3		3	3		ATVPYQLLR + Phospho (ST)	STAGSPPAAAGSGTGPAGSCAPAAGAGR + Phospho (ST)	GSQHSPTRPAAAATAAAALGSLSGPGGAR + 4 Phospho (ST)
mascot_daemon_merge.mgf	26789	1005	63	Q3U214|MAST3_MOUSE	Microtubule-associated serine/threonine-protein kinase 3 OS=Mus musculus GN=Mast3 PE=1 SV=2	145168	2.7		3	4		SPRLRPR	TTALENTSIK + 3 Phospho (ST)	LLRQSPMDRLGTGGTHEVK + Oxidation (M)
mascot_daemon_merge.mgf	26789	1006	63	Q4VAA2|CDV3_MOUSE	Protein CDV3 OS=Mus musculus GN=Cdv3 PE=1 SV=2	29711	12.8		2	2		SGDGGSSGSGAR + 4 Phospho (ST)	SGDGGSSRSGDGGSAGPAGKAITK + Phospho (ST)
mascot_daemon_merge.mgf	26789	1007	62	P62814|VATB2_MOUSE	Vacuolar ATP synthase subunit B, brain isoform OS=Mus musculus GN=Atp6v1b2 PE=1 SV=1	56857	2.3		1	1		IPQSTLSEFYPR
mascot_daemon_merge.mgf	26789	1008	62	Q9CY58|PAIRB_MOUSE	Plasminogen activator inhibitor 1 RNA-binding protein OS=Mus musculus GN=Serbp1 PE=1 SV=2	44801	4.4		1	2		SKSEEAHAEDSVMDHHFR + Oxidation (M)
mascot_daemon_merge.mgf	26789	1009	62	Q60898|SLAP1_MOUSE	SRC-like-adapter OS=Mus musculus GN=Sla PE=1 SV=3	32003	5.3		2	4		IGSFMIR + Oxidation (M)	AISLSTGR + Phospho (ST)
mascot_daemon_merge.mgf	26789	1010	62	Q60780|GAS7_MOUSE	Growth arrest-specific protein 7 OS=Mus musculus GN=Gas7 PE=1 SV=1	48428	11.4		3	3		IKIEEEYAK + Phospho (Y)	KSTQAGDDLMR + Phospho (ST)	SSLPTTVNGYHASGTPAHPPETAHMSLR + Oxidation (M); 4 Phospho (ST)
mascot_daemon_merge.mgf	26789	1011	62	P56383|AT5G2_MOUSE	ATP synthase lipid-binding protein, mitochondrial OS=Mus musculus GN=Atp5g2 PE=2 SV=2	15580	17.8		2	2		RPLTSLIPSR	STSQLLSRPLSAVELK + Phospho (ST)
mascot_daemon_merge.mgf	26789	1012	62	Q8C0T9|ADCYA_MOUSE	Adenylate cyclase type 10 OS=Mus musculus GN=Adcy10 PE=1 SV=1	188793	1.8		3	3		QLEALFMK + Oxidation (M)	DQKKVLHLK	KQLKNIITVVIK
mascot_daemon_merge.mgf	26789	1013	62	Q8CJ40|CROCC_MOUSE	Rootletin OS=Mus musculus GN=Crocc PE=1 SV=1	227349	3		4	4		ALAQLEAEK	VSVAKEAGELR	ERGLLGSLEEAR	SKVQSLTDALTQSSASLSSTQDKNLHLQK + 2 Phospho (ST)
mascot_daemon_merge.mgf	26789	1014	62	Q5U3K5|PARF_MOUSE	Putative GTP-binding protein Parf OS=Mus musculus GN=Parf PE=1 SV=2	80067	4.7		2	2		RMGRFPVR	NDSDLFGLGLEEMGPKESSDEDRDSK + Oxidation (M); Phospho (ST)
mascot_daemon_merge.mgf	26789	1015	62	Q9Z172|SUMO3_MOUSE	Small ubiquitin-related modifier 3 OS=Mus musculus GN=Sumo3 PE=2 SV=1	12593	10.9		1	1		VAGQDGSVVQFK
mascot_daemon_merge.mgf	26789	1015	62	P61957|SUMO2_MOUSE	Small ubiquitin-related modifier 2 OS=Mus musculus GN=Sumo2 PE=2 SV=1	10921	12.6		1	1		VAGQDGSVVQFK
mascot_daemon_merge.mgf	26789	1016	62	Q3V038|TTC9A_MOUSE	Tetratricopeptide repeat protein 9A OS=Mus musculus GN=Ttc9 PE=2 SV=1	24678	14.6		3	4		YIQLTEMK + Phospho (ST)	DARPASSAGVPK + Phospho (ST)	GLLPSQEERDARPASSAGVPKSSR + 2 Phospho (ST)
mascot_daemon_merge.mgf	26789	1017	62	Q8CGW4|SOX30_MOUSE	Transcription factor SOX-30 OS=Mus musculus GN=Sox30 PE=2 SV=1	84285	6.8		3	4		LEAEEAPR	IPAGASTAHAR + Phospho (ST)	SQSPSAQATAAMAAVASSCGEAAAAGAQAAGTRR + Oxidation (M); 3 Phospho (ST)
mascot_daemon_merge.mgf	26789	1018	62	Q80UF9|OTOP3_MOUSE	Otopetrin-3 OS=Mus musculus GN=Otop3 PE=2 SV=2	65670	8		3	3		MGYDVSHIHCK + Oxidation (M)	ASQTSAPAEPAPMPSPEAK + Oxidation (M); Phospho (ST)	ASQTSAPAEPAPMPSPEAKTTEGASSYDQADMETK + Oxidation (M); 7 Phospho (ST)
mascot_daemon_merge.mgf	26789	1019	62	Q8C052|MAP1S_MOUSE	Microtubule-associated protein 1S OS=Mus musculus GN=Map1s PE=1 SV=1	103906	2.6		3	3		REPALATRDQK	EPALATRDQKK + Phospho (ST)	GTVGSIANRSTVR + 3 Phospho (ST)
mascot_daemon_merge.mgf	26789	1020	62	A2BDX3|MOCS3_MOUSE	Molybdenum cofactor synthesis protein 3 OS=Mus musculus GN=Mocs3 PE=2 SV=1	50313	3.9		2	3		VPPPPLAPR	ARSAAAALR + Phospho (ST)
mascot_daemon_merge.mgf	26789	1021	61	Q8CC27|CACB2_MOUSE	Voltage-dependent L-type calcium channel subunit beta-2 OS=Mus musculus GN=Cacnb2 PE=2 SV=1	73447	5		3	4		ALFDFLK	EGEVISKR	SGGNSSSSLGDIVPSSRK + 2 Phospho (ST)
mascot_daemon_merge.mgf	26789	1022	61	P62313|LSM6_MOUSE	U6 snRNA-associated Sm-like protein LSm6 OS=Mus musculus GN=Lsm6 PE=2 SV=1	9179	22.5		2	11		YGDAFIR	YGDAFIRGNNVLYISTQK + 2 Phospho (ST); Phospho (Y)
mascot_daemon_merge.mgf	26789	1023	61	Q7TT36|GP125_MOUSE	Probable G-protein coupled receptor 125 OS=Mus musculus GN=Gpr125 PE=2 SV=2	146741	4.9		3	3		AGLSDYGR	NTIMEASIQLPSSLLSPKHKR + Oxidation (M); 2 Phospho (ST)	VLYMFNQMPLNLTNAVATARQLLAYTVEAANFSDK + 4 Phospho (ST); 2 Phospho (Y)
mascot_daemon_merge.mgf	26789	1024	61	Q9Z0R4|ITSN1_MOUSE	Intersectin-1 OS=Mus musculus GN=Itsn1 PE=1 SV=1	195077	1.9		3	3		KKMSGEK + Oxidation (M)	KFLHSGKLYK + Phospho (ST)	LATQRQEIESTNKSR
mascot_daemon_merge.mgf	26789	1025	61	Q9DC04|RGS3_MOUSE	Regulator of G-protein signaling 3 OS=Mus musculus GN=Rgs3 PE=1 SV=2	107579	4.8		3	4		FLRSDLYLDLINQK	GCFDLAQKRIFGLMEK + Oxidation (M)	LPSQESPSSLGSLPEK + 4 Phospho (ST)
mascot_daemon_merge.mgf	26789	1026	61	O88532|ZFR_MOUSE	Zinc finger RNA-binding protein OS=Mus musculus GN=Zfr PE=1 SV=2	117926	4.7		3	4		STAPAVAYDSK + 2 Phospho (ST); Phospho (Y)	AISSASSPQSPGDALR + Phospho (ST)	QAAAAAAAAAATAAWTGTTFTKK + 2 Phospho (ST)
mascot_daemon_merge.mgf	26789	1027	61	Q6NZL0|CF174_MOUSE	Uncharacterized protein C6orf174 homolog OS=Mus musculus PE=2 SV=2	103758	4.2		3	4		VLMSNMQR + Phospho (ST)	ITAELNKYK + Phospho (Y)	ATQRGSSVAEGVSPSPPTAATSK + Phospho (ST)
mascot_daemon_merge.mgf	26789	1028	61	Q9JIK9|RT34_MOUSE	28S ribosomal protein S34, mitochondrial OS=Mus musculus GN=Mrps34 PE=2 SV=1	25868	6.4		1	1		VRPDYTAQNLDHGR
mascot_daemon_merge.mgf	26789	1029	61	Q9JIC3|DCR1A_MOUSE	DNA cross-link repair 1A protein OS=Mus musculus GN=Dclre1a PE=1 SV=2	115206	3.4		3	4		SMTLKTENLR + Phospho (ST)	YTHILLAQSR + Phospho (ST); Phospho (Y)	GNMNISESSGAGEVR + Oxidation (M); 3 Phospho (ST)
mascot_daemon_merge.mgf	26789	1030	61	Q6NVF4|HELB_MOUSE	DNA helicase B OS=Mus musculus GN=Helb PE=1 SV=1	123117	5.4		3	6		LSGSCAPSTGFASQPSSPR + 2 Phospho (ST)	QSPAGVDKAVEVLLTAPTGK + Phospho (ST)	RLLTINNEAGLEVTVDFSK + 3 Phospho (ST)
mascot_daemon_merge.mgf	26789	1031	61	Q9Z1Q9|SYVC_MOUSE	Valyl-tRNA synthetase OS=Mus musculus GN=Vars PE=2 SV=1	141439	3.6		3	5		LEAISIMDSK + Oxidation (M); Phospho (ST)	LQERRAASSYSAK + 2 Phospho (ST); Phospho (Y)	SVTQQPGSEVIAPQKTPAQLKK + 2 Phospho (ST)
mascot_daemon_merge.mgf	26789	1032	60	Q3UHD9|CENG1_MOUSE	Centaurin-gamma-1 OS=Mus musculus GN=Centg1 PE=1 SV=1	125176	6.2		3	3		TVTTSGAKAGGGKGAGSR + 2 Phospho (ST)	TGGGVPGSSSPHPGTGSR + 2 Phospho (ST)	VKGSKSTAGTGASAAAAGGGGSAAVTTSGGVGAGAGTR + 2 Phospho (ST)
mascot_daemon_merge.mgf	26789	1033	60	Q5NCY0|JMJD3_MOUSE	Histone demethylase JMJD3 OS=Mus musculus GN=Jmjd3 PE=2 SV=1	177899	2.2		3	4		GSAPPER + Phospho (ST)	IRLIKVESGDK	EESGGVAVAAAGPGSGKR
mascot_daemon_merge.mgf	26789	1034	60	Q9CQS2|NOLA3_MOUSE	H/ACA ribonucleoprotein complex subunit 3 OS=Mus musculus GN=Nola3 PE=2 SV=1	7758	25		1	1		KFDPMGQQTCSAHPAR + Oxidation (M)
mascot_daemon_merge.mgf	26789	1035	60	Q60675|LAMA2_MOUSE	Laminin subunit alpha-2 OS=Mus musculus GN=Lama2 PE=1 SV=1	351638	1.2		3	4		EAIEGSK + Phospho (ST)	LADSVAKTNAVVK	NESGIILLGSGGTLTPPR + 2 Phospho (ST)
mascot_daemon_merge.mgf	26789	1036	60	P70460|VASP_MOUSE	Vasodilator-stimulated phosphoprotein OS=Mus musculus GN=Vasp PE=1 SV=4	39813	5.9		1	1		KATQVGEKPPKDESASEESEAR
mascot_daemon_merge.mgf	26789	1037	60	Q61137|ASTN1_MOUSE	Astrotactin-1 OS=Mus musculus GN=Astn1 PE=1 SV=3	147629	2.9		3	4		SRPSDVIVK + Phospho (ST)	RSRPSDVIVK + Phospho (ST)	DNIIATSPVDSNHQQATLLSHTSSSQRK + 2 Phospho (ST)
mascot_daemon_merge.mgf	26789	1038	60	Q8K1N2|PHLB2_MOUSE	Pleckstrin homology-like domain family B member 2 OS=Mus musculus GN=Phldb2 PE=1 SV=2	142253	2.6		3	3		SPSPMGTSVR + Oxidation (M)	LIEKEVKIR	GSRSDELLGDLTR
mascot_daemon_merge.mgf	26789	1039	60	Q9Z0G7|ZBT22_MOUSE	Zinc finger and BTB domain-containing protein 22 OS=Mus musculus GN=Zbtb22 PE=2 SV=1	66842	7.8		3	3		MGVGGVGSGPGPGPGPGTPSGPALQPK + Phospho (ST)	RESSTVGGGSGDEANSATPPSHR + 3 Phospho (ST)	MGVGGVGSGPGPGPGPGTPSGPALQPKR + Oxidation (M); Phospho (ST)
mascot_daemon_merge.mgf	26789	1040	60	Q3U962|CO5A2_MOUSE	Collagen alpha-2(V) chain OS=Mus musculus GN=Col5a2 PE=1 SV=1	145955	3.5		3	3		TDPGIHVTLK + 2 Phospho (ST)	GERGMPGLPGPAGTPGK + Oxidation (M)	GEAGPTGPMGAMGPLGPRGMPGERGR + Oxidation (M); Phospho (ST)
mascot_daemon_merge.mgf	26789	1041	60	P70255|NFIC_MOUSE	Nuclear factor 1 C-type OS=Mus musculus GN=Nfic PE=1 SV=1	49137	7.5		3	3		LDLVMVILFK + Oxidation (M)	APGCVLSNPDQK	TLPSTSSSGSK + 4 Phospho (ST)
mascot_daemon_merge.mgf	26789	1042	60	Q9CY50|SSRA_MOUSE	Translocon-associated protein subunit alpha OS=Mus musculus GN=Ssr1 PE=2 SV=1	32045	6.6		2	2		FLVGFTNK + Phospho (ST)	GEDFPANNIVK
mascot_daemon_merge.mgf	26789	1043	60	Q8C7M3|TRIM9_MOUSE	Tripartite motif-containing protein 9 OS=Mus musculus GN=Trim9 PE=2 SV=2	92694	2.7		2	3		MEEMEEELK + Oxidation (M)	SQLSQALNGLSDR + Phospho (ST)
mascot_daemon_merge.mgf	26789	1044	60	Q6KAQ7|ZZZ3_MOUSE	ZZ-type zinc finger-containing protein 3 OS=Mus musculus GN=Zzz3 PE=2 SV=2	103840	4		3	5		TSPRRAALAR + 2 Phospho (ST)	MVGTCHSMAASR + 3 Phospho (ST)	LQKKADIGLPYPQR + Phospho (Y)
mascot_daemon_merge.mgf	26789	1045	59	Q8CGV9|TSH3_MOUSE	Teashirt homolog 3 OS=Mus musculus GN=Tshz3 PE=2 SV=2	119464	3.9		3	4		RSLLEMEGKEDAQK + Oxidation (M)	TSAVVSFMSNSPLR + 2 Phospho (ST)	YHYLTENDLEESPK + Phospho (ST); Phospho (Y)
mascot_daemon_merge.mgf	26789	1046	59	Q60I26|AL2CL_MOUSE	ALS2 C-terminal-like protein OS=Mus musculus GN=Als2cl PE=1 SV=1	109787	4		3	7		YLLLLLSLR + Phospho (ST)	SGYGIEEDRDR	YKLPMDDLLPLLIYVVSR + Phospho (ST); Phospho (Y)
mascot_daemon_merge.mgf	26789	1047	59	Q8CIC2|NUPL2_MOUSE	Nucleoporin-like 2 OS=Mus musculus GN=Nupl2 PE=2 SV=1	44481	7.6		2	11		INELKNLTMSTK + Oxidation (M)	DVEVWESSGQWMFSVYSPVR + Oxidation (M); 2 Phospho (ST)
mascot_daemon_merge.mgf	26789	1048	59	Q60662|AKAP4_MOUSE	A-kinase anchor protein 4 OS=Mus musculus GN=Akap4 PE=1 SV=1	95559	6.6		3	3		GYSVGDLLQEVMKFAKER + Oxidation (M); Phospho (ST); Phospho (Y)	YALGFQHALSPSASSCKHK + Phospho (ST); Phospho (Y)	DLIVSALMLIQYHLTQQAK + Phospho (ST)
mascot_daemon_merge.mgf	26789	1049	59	O55203|LDB2_MOUSE	LIM domain-binding protein 2 OS=Mus musculus GN=Ldb2 PE=2 SV=2	43063	9.4		3	3		DCLKTCLFQKWQR	NSTSSTSNSSAGNTTNSAGSKK + 2 Phospho (ST)	NSTSSTSNSSAGNTTNSAGSK + 5 Phospho (ST)
mascot_daemon_merge.mgf	26789	1050	59	Q8C5T8|CC113_MOUSE	Coiled-coil domain-containing protein 113 OS=Mus musculus GN=Ccdc113 PE=2 SV=1	44301	9.5		3	3		VEIAEMSLK + Oxidation (M)	DILKTISKK	ETIQAEEDRAKAHILNDK + Phospho (ST)
mascot_daemon_merge.mgf	26789	1051	59	P59383|LRRN4_MOUSE	Leucine-rich repeat neuronal protein 4 OS=Mus musculus GN=Lrrn4 PE=1 SV=1	81605	6.7		3	3		ISQDRIPLFR	ISVLHWGRDTLAELR	WTLMLQLLQLLLQLLMAQSQSLERISQDR + Phospho (ST)
mascot_daemon_merge.mgf	26789	1052	59	Q8R2R9|AP3M2_MOUSE	AP-3 complex subunit mu-2 OS=Mus musculus GN=Ap3m2 PE=2 SV=1	47115	5		2	2		HWKSVVSR	HSISFRDSSSLGR + Phospho (ST)
mascot_daemon_merge.mgf	26789	1053	59	Q8CGM2|RP1L1_MOUSE	Retinitis pigmentosa 1-like 1 protein OS=Mus musculus GN=Rp1l1 PE=2 SV=1	202299	1.9		3	3		QVSLTSER + Phospho (ST)	SSSQARVMASR + 4 Phospho (ST)	VCMNEDGSLSVEMKVR + Oxidation (M); Phospho (ST)
mascot_daemon_merge.mgf	26789	1054	59	P41233|ABCA1_MOUSE	ATP-binding cassette sub-family A member 1 OS=Mus musculus GN=Abca1 PE=1 SV=3	256092	1.8		3	3		TSQLSGGMQR + Oxidation (M); Phospho (ST)	SKTSQLSGGMQR + Oxidation (M); 2 Phospho (ST)	LSTAMALIGGPPVVFLDEPTTGMDPKARR + Oxidation (M); 2 Phospho (ST)
mascot_daemon_merge.mgf	26789	1055	59	Q6P4S8|INT1_MOUSE	Integrator complex subunit 1 OS=Mus musculus GN=Ints1 PE=1 SV=2	247123	1.9		3	3		EAGVAWDKGEK	SLLAGLSLPSRDGR	DASASLSGTSALTGLTK + 6 Phospho (ST)
mascot_daemon_merge.mgf	26789	1056	59	Q8CFC7|SFR16_MOUSE	Splicing factor, arginine/serine-rich 16 OS=Mus musculus GN=Sfrs16 PE=2 SV=2	75004	4.6		3	6		SPSPRYSR + 2 Phospho (ST)	SPSPRYSR + Phospho (ST); Phospho (Y)	HSDGGSRDGHR + Phospho (ST)	EREEWERQYSR + Phospho (Y)
mascot_daemon_merge.mgf	26789	1057	59	Q8CCN5|BCAS3_MOUSE	Breast carcinoma-amplified sequence 3 homolog OS=Mus musculus GN=Bcas3 PE=1 SV=2	102326	5.5		3	3		MNETMATDSPRRPSR + 2 Oxidation (M)	EGSIETLSNSSGSTSGSIPR + Phospho (ST)	WLAYAENKLIRCHQSR + Phospho (ST); Phospho (Y)
mascot_daemon_merge.mgf	26789	1058	59	Q9ERS6|IRPL2_MOUSE	X-linked interleukin-1 receptor accessory protein-like 2 OS=Mus musculus GN=Il1rapl2 PE=2 SV=1	79887	7.7		3	3		TNYSMAQSTGLR + Oxidation (M); 2 Phospho (ST); Phospho (Y)	MKLPLLLALVVCSAVSTNLK + Oxidation (M); Phospho (ST)	VSMSLTVAENESGLCYNSRIR + Oxidation (M); Phospho (ST); Phospho (Y)
mascot_daemon_merge.mgf	26789	1059	58	Q8K2I9|FBX18_MOUSE	F-box only protein 18 OS=Mus musculus GN=Fbxo18 PE=2 SV=1	120104	3.7		3	3		LWDNMRK	TFHSMAYSHVGRK + Oxidation (M); Phospho (ST)	LTPFMVNSVLAEGKGGFIR + Phospho (ST)
mascot_daemon_merge.mgf	26789	1060	58	Q62470|ITA3_MOUSE	Integrin alpha-3 OS=Mus musculus GN=Itga3 PE=1 SV=1	117869	2.2		2	2		MPDRLKLGLR	TGAVYLCPLTAHK
mascot_daemon_merge.mgf	26789	1061	58	Q5NBU5|FBX39_MOUSE	F-box only protein 39 OS=Mus musculus GN=Fbxo39 PE=2 SV=2	53147	6.1		3	3		FQVTMR + Oxidation (M)	NSIRGSLIK	KMGKHLDHLSLK
mascot_daemon_merge.mgf	26789	1062	58	Q6A058|ARMX2_MOUSE	Armadillo repeat-containing X-linked protein 2 OS=Mus musculus GN=Armcx2 PE=2 SV=2	81327	5.5		3	3		GGNKNRSGGK	KAAPGAHTGAIPK + Phospho (ST)	EFNKGSLFYLCTTSGVCVKK + Phospho (ST); Phospho (Y)
mascot_daemon_merge.mgf	26789	1063	58	Q62431|ARI3A_MOUSE	AT-rich interactive domain-containing protein 3A OS=Mus musculus GN=Arid3a PE=1 SV=1	64190	9.3		3	3		EKLESTEPPEK + 2 Phospho (ST)	LMQRAVQQSFLAMTAQLPMNIR + 2 Oxidation (M)	LWREITKGLNLPTSITSAAFTLR + 6 Phospho (ST)
mascot_daemon_merge.mgf	26789	1064	58	Q6ZQ73|CAND2_MOUSE	Cullin-associated NEDD8-dissociated protein 2 OS=Mus musculus GN=Cand2 PE=1 SV=2	137086	3		2	16		ELKTVLLEALGSPSEDVR + 2 Phospho (ST)	EYQVENIVDTLCANMRSDK	EYQVENIVDTLCANMRSDK + Oxidation (M)
mascot_daemon_merge.mgf	26789	1065	58	Q5SUE7|ADAD1_MOUSE	Adenosine deaminase domain-containing protein 1 OS=Mus musculus GN=Adad1 PE=1 SV=1	68367	6.5		3	3		GSAQIKSQLR + Phospho (ST)	MATAGGSRRAPVPGPR	QNINLYLYMNQLPK
mascot_daemon_merge.mgf	26789	1066	58	Q8CDM4|CCD73_MOUSE	Coiled-coil domain-containing protein 73 OS=Mus musculus GN=Ccdc73 PE=1 SV=2	121056	4.8		3	3		KAASELIK	LSTLNEKQESEIHSLK + 2 Phospho (ST)	APQKPGGTIACAAVVSPLGPSASSDNK + 2 Phospho (ST)
mascot_daemon_merge.mgf	26789	1067	58	Q9D0F6|RFC5_MOUSE	Replication factor C subunit 5 OS=Mus musculus GN=Rfc5 PE=2 SV=1	38357	2.9		1	1		GPILSFASTR
mascot_daemon_merge.mgf	26789	1068	58	Q8K0D5|EFG1_MOUSE	Elongation factor G 1, mitochondrial OS=Mus musculus GN=Gfm1 PE=2 SV=1	84238	5.7		3	3		LDRMGSNPSR + Oxidation (M); Phospho (ST)	GKDGVGAVMDSMELERQR	QMKRYNVPFLTFINK + Phospho (ST)
mascot_daemon_merge.mgf	26789	1069	58	Q9D5R2|WDR20_MOUSE	WD repeat-containing protein 20 OS=Mus musculus GN=Wdr20 PE=1 SV=1	63541	7.4		3	3		KAADLSKPIDKR	NHSMGHISSKSSDK + Oxidation (M); Phospho (ST)	SYFGGLLCLCWSPDGK + Phospho (ST)
mascot_daemon_merge.mgf	26789	1070	58	P70696|H2B1A_MOUSE	Histone H2B type 1-A OS=Mus musculus GN=Hist1h2ba PE=2 SV=3	14285	18.9		2	5		LLLPGELAK	AMSIMNSFVTDIFER + Oxidation (M)	AMSIMNSFVTDIFER + 2 Oxidation (M)
mascot_daemon_merge.mgf	26789	1071	57	Q3TV65|MPND_MOUSE	MPN domain-containing protein OS=Mus musculus GN=Mpnd PE=2 SV=2	53912	12.5		3	3		KSGCGWASVK	TPKDQGMCHVLEQVCSVLK + Phospho (ST)	GTGSGGRSGSLGGSGGGTAGPGMALGGALTRR + Oxidation (M); 3 Phospho (ST)
mascot_daemon_merge.mgf	26789	1072	57	Q64213|SF01_MOUSE	Splicing factor 1 OS=Mus musculus GN=Sf1 PE=1 SV=5	70819	4		1	1		HTLITEMVALNPDFKPPADYKPPATR + Oxidation (M)
mascot_daemon_merge.mgf	26789	1073	57	Q8K4T1|SIA8F_MOUSE	Alpha-2,8-sialyltransferase 8F OS=Mus musculus GN=St8sia6 PE=1 SV=1	45969	8.5		2	2		ANTGISFKVYQTLK + Phospho (ST)	SRLLMEGSREDTSGTSAALK + Oxidation (M); 2 Phospho (ST)
mascot_daemon_merge.mgf	26789	1074	57	P53569|CEBPZ_MOUSE	CCAAT/enhancer-binding protein zeta OS=Mus musculus GN=Cebpz PE=2 SV=2	120928	4.7		3	3		GKENTDSVVMQPKR + Phospho (ST)	FDTIGMNAMANRDNASFK + Oxidation (M); Phospho (ST)	EESQIPVDEVFFYRYYK + Phospho (ST)
mascot_daemon_merge.mgf	26789	1075	57	Q80TH2|LAP2_MOUSE	Protein LAP2 OS=Mus musculus GN=Erbb2ip PE=1 SV=2	158047	3.5		3	3		YPTPYPDELK	MAEMRPPLIESSINQPK + Oxidation (M); Phospho (ST)	SGPTGAVVKSHSITNMETGGLK + Oxidation (M); Phospho (ST)
mascot_daemon_merge.mgf	26789	1076	57	Q6PG95|CRML_MOUSE	Protein cramped-like OS=Mus musculus GN=Cramp1l PE=2 SV=2	138252	4.8		3	3		DGQTPRASGAPAPPR + Phospho (ST)	DAPCALGSGGASGSGPRGK	LGKRTADEESLDGEGPGGADAADSSSTK + 4 Phospho (ST)
mascot_daemon_merge.mgf	26789	1077	57	Q9QWI6|SNIP_MOUSE	p130Cas-associated protein OS=Mus musculus GN=P140 PE=1 SV=2	135403	2.6		2	2		LTMGMLK + 2 Oxidation (M); Phospho (ST)	IIAELESGGSSVPPMKVVTPGASRLK + Oxidation (M); 2 Phospho (ST)
mascot_daemon_merge.mgf	26789	1078	57	P10925|ZFY1_MOUSE	Zinc finger Y-chromosomal protein 1 OS=Mus musculus GN=Zfy1 PE=2 SV=2	90054	4.6		3	3		VNIYMSASDSQK + Oxidation (M); 2 Phospho (ST)	VPRVNIYMSASDSQK + Oxidation (M); Phospho (ST); Phospho (Y)	ADLEGSSEVTMNAESGTDSSK + Oxidation (M); Phospho (ST)
mascot_daemon_merge.mgf	26789	1079	56	Q8BPQ7|SGSM1_MOUSE	Small G protein signaling modulator 1 OS=Mus musculus GN=Sgsm1 PE=2 SV=2	124372	4.7		3	3		LPNLSPLAIK + Phospho (ST)	RSPQGSSESTSSDK + Phospho (ST)	EALLMDPVDGPILASLLVGPCALEYTK + Phospho (ST)
mascot_daemon_merge.mgf	26789	1080	56	O54865|GCYB1_MOUSE	Guanylate cyclase soluble subunit beta-1 OS=Mus musculus GN=Gucy1b3 PE=2 SV=1	71351	7.9		3	4		FDTLTDSRK + Phospho (ST)	LTQELEILTDR + Phospho (ST)	YDNVTILFSGIVGFNAFCSKHASGEGAMK + Oxidation (M); Phospho (ST)
mascot_daemon_merge.mgf	26789	1081	56	P46638|RB11B_MOUSE	Ras-related protein Rab-11B OS=Mus musculus GN=Rab11b PE=1 SV=3	24589	9.6		2	3		VVLIGDSGVGK	STIGVEFATR
mascot_daemon_merge.mgf	26789	1081	56	P62492|RB11A_MOUSE	Ras-related protein Rab-11A OS=Mus musculus GN=Rab11a PE=1 SV=3	24492	9.7		2	3		VVLIGDSGVGK	STIGVEFATR
mascot_daemon_merge.mgf	26789	1082	56	Q8C050|KS6A5_MOUSE	Ribosomal protein S6 kinase alpha-5 OS=Mus musculus GN=Rps6ka5 PE=1 SV=2	97150	1.9		2	3		LKMSGLR	VLGTGAYGK + Phospho (ST)
mascot_daemon_merge.mgf	26789	1083	56	Q9R053|SCNBA_MOUSE	Sodium channel protein type 11 subunit alpha OS=Mus musculus GN=Scn11a PE=1 SV=1	204089	2		3	3		NLSFLASLR + Phospho (ST)	ALSQFEGMK + Oxidation (M); Phospho (ST)	KLGTKKPQKPIPRPLNK
mascot_daemon_merge.mgf	26789	1084	56	Q61056|TRPC1_MOUSE	Short transient receptor potential channel 1 OS=Mus musculus GN=Trpc1 PE=2 SV=4	93751	6.3		3	3		TICYMISSLSK + Oxidation (M); 2 Phospho (ST); Phospho (Y)	LFLLACDKGDYYMVKK + Oxidation (M)	NQLSFVMNSLYLATFALKVVAHNK + Oxidation (M)
mascot_daemon_merge.mgf	26789	1085	56	Q61550|RAD21_MOUSE	Double-strand-break repair protein rad21 homolog OS=Mus musculus GN=Rad21 PE=1 SV=2	72263	4.7		2	2		FYAHFVLSKR + Phospho (Y)	ETGGVEKLFSLPAQPLWNNR + Phospho (ST)
mascot_daemon_merge.mgf	26789	1086	56	Q8BMA6|SRP68_MOUSE	Signal recognition particle 68 kDa protein OS=Mus musculus GN=Srp68 PE=2 SV=1	71092	7.8		3	3		LEALITQTRAK + Phospho (ST)	QIPGGGSGGGGSGSGGGGGGSGGGRSAGGDENK	MAAEKQIPGGGSGGGGSGSGGGGGGSGGGRSAGGDENK + 3 Phospho (ST)
mascot_daemon_merge.mgf	26789	1087	56	Q3V384|LACE1_MOUSE	Lactation elevated protein 1 OS=Mus musculus GN=Lace1 PE=2 SV=1	54792	4		2	11		QNDLTSPR	LFDELAQKQNDLTSPRILK + Phospho (ST)
mascot_daemon_merge.mgf	26789	1088	56	Q80TS8|K0746_MOUSE	SEL1-like repeat-containing protein KIAA0746 OS=Mus musculus GN=Kiaa0746 PE=2 SV=2	129657	1.4		2	4		IFEKAVKR	FPSIMVYR + Oxidation (M)
mascot_daemon_merge.mgf	26789	1089	56	Q9Z1B5|MD2L1_MOUSE	Mitotic spindle assembly checkpoint protein MAD2A OS=Mus musculus GN=Mad2l1 PE=2 SV=2	23811	4.9		1	1		GIYPSETFTR
mascot_daemon_merge.mgf	26789	1090	56	Q9CQ82|CENPR_MOUSE	Centromere protein R OS=Mus musculus GN=Itgb3bp PE=2 SV=1	20071	11.9		2	2		ELMTKVIKQK + Oxidation (M)	NSFSPSKIVRK
mascot_daemon_merge.mgf	26789	1091	56	Q8BYK5|PHAR3_MOUSE	Phosphatase and actin regulator 3 OS=Mus musculus GN=Phactr3 PE=1 SV=2	62842	6.3		3	3		ELNEYK	MAASEDGSSCLVSR + 2 Phospho (ST)	SNEMEVHASSKHLTR + Oxidation (M)
mascot_daemon_merge.mgf	26789	1092	56	P21447|MDR3_MOUSE	Multidrug resistance protein 3 OS=Mus musculus GN=Abcb1a PE=2 SV=2	141179	3.7		3	4		YMVFKSMLR + Oxidation (M); Phospho (ST); Phospho (Y)	LPHQFDTLVGER + Phospho (ST)	EHGTHQQLLAQKGIYFSMVSVQAGAK + 2 Phospho (ST); Phospho (Y)
mascot_daemon_merge.mgf	26789	1093	56	Q1H9T6|ZBT48_MOUSE	Zinc finger and BTB domain-containing protein 48 OS=Mus musculus GN=Zbtb48 PE=1 SV=1	78690	3.1		2	6		TFKAVEQLR	ASSRNGLQMHIK + 2 Phospho (ST)
mascot_daemon_merge.mgf	26789	1094	56	Q9QUS4|HEY2_MOUSE	Hairy/enhancer-of-split related with YRPW motif protein 2 OS=Mus musculus GN=Hey2 PE=1 SV=1	36136	6.5		2	3		MLQATGGK + Oxidation (M); Phospho (ST)	SNSPTTTSQIMARK + Oxidation (M); Phospho (ST)
mascot_daemon_merge.mgf	26789	1095	56	Q80TY5|VP13B_MOUSE	Vacuolar protein sorting-associated protein 13B OS=Mus musculus GN=Vps13b PE=2 SV=2	451058	1.2		3	3		SLGLSETQIIPGR + Phospho (ST)	NPLPTLEGSIQNVELK + Phospho (ST)	ETVLDPEEVSSLEEYIPTR + 3 Phospho (ST); Phospho (Y)
mascot_daemon_merge.mgf	26789	1096	56	P55194|3BP1_MOUSE	SH3 domain-binding protein 1 OS=Mus musculus GN=Sh3bp1 PE=1 SV=1	65504	3.7		2	3		LVSDWNTLK + Phospho (ST)	FLALLAEEQDVNK
mascot_daemon_merge.mgf	26789	1097	56	Q8BGE7|TRIM6_MOUSE	Tripartite motif-containing protein 6 OS=Mus musculus GN=Trim6 PE=2 SV=1	57314	3.9		2	3		KGLSIIEK	LKSLFRAPDLR
mascot_daemon_merge.mgf	26789	1098	56	P97433|RGNEF_MOUSE	Rho-guanine nucleotide exchange factor OS=Mus musculus GN=Rgnef PE=1 SV=1	192146	1.9		2	10		WLEILNKIENKTYTK	TEKATMPSGAAETEEEVR + 3 Phospho (ST)
mascot_daemon_merge.mgf	26789	1099	56	Q8BHZ4|ZN592_MOUSE	Zinc finger protein 592 OS=Mus musculus GN=Znf592 PE=1 SV=2	140127	3.3		3	4		KSIKPSDSPR	SPRSPLEATR + Phospho (ST)	RPVSRMADAPGTSNGATVSSTK + 2 Phospho (ST)
mascot_daemon_merge.mgf	26789	1100	55	Q80UZ0|FGD5_MOUSE	FYVE, RhoGEF and PH domain-containing protein 5 OS=Mus musculus GN=Fgd5 PE=1 SV=2	136231	4.1		3	4		SLSNSPQLK + 2 Phospho (ST)	EEGSSEVGPVFHLYHK + Phospho (ST); Phospho (Y)	LRNGPVPGSMRERPVSMSFPLSSSR + Oxidation (M); 5 Phospho (ST)
mascot_daemon_merge.mgf	26789	1101	55	P19783|COX41_MOUSE	Cytochrome c oxidase subunit 4 isoform 1, mitochondrial OS=Mus musculus GN=Cox4i1 PE=1 SV=2	19575	4.7		1	1		ADWSSLSR
mascot_daemon_merge.mgf	26789	1102	55	P05202|AATM_MOUSE	Aspartate aminotransferase, mitochondrial OS=Mus musculus GN=Got2 PE=1 SV=1	47780	3.3		1	1		FVTVQTISGTGALR
mascot_daemon_merge.mgf	26789	1103	55	Q9JK45|KCNQ5_MOUSE	Potassium voltage-gated channel subfamily KQT member 5 OS=Mus musculus GN=Kcnq5 PE=1 SV=2	103163	5.4		3	3		LLGSVVYAHSK	TGDSTDALSLPHVK + 2 Phospho (ST)	SGAAAAAGAGGGRPGSGMKDVESGR + Phospho (ST)
mascot_daemon_merge.mgf	26789	1104	55	P35293|RAB18_MOUSE	Ras-related protein Rab-18 OS=Mus musculus GN=Rab18 PE=2 SV=2	23306	10.7		2	2		GAQGVILVYDVTR	TLTPSYYRGAQGVILVYDVTRR + 3 Phospho (ST)
mascot_daemon_merge.mgf	26789	1105	55	Q80U38|K0323_MOUSE	Protein KIAA0323 OS=Mus musculus GN=Kiaa0323 PE=2 SV=2	75089	5.5		3	3		KTRETER + Phospho (ST)	GDRGDKQQAGAR	LYSLSLLSLTPSRVMDGK + Oxidation (M); 2 Phospho (ST)
mascot_daemon_merge.mgf	26789	1106	55	Q9D8T0|FAM3A_MOUSE	Protein FAM3A OS=Mus musculus GN=Fam3a PE=2 SV=1	25605	8.3		2	2		MLMSSVK + 2 Oxidation (M); Phospho (ST)	IVSGAANVIGPK + Phospho (ST)
mascot_daemon_merge.mgf	26789	1107	55	O54784|DAPK3_MOUSE	Death-associated protein kinase 3 OS=Mus musculus GN=Dapk3 PE=1 SV=1	51732	11.2		3	3		GVSREEIER + Phospho (ST)	ESLTEDEATQFLK + Phospho (ST)	MSTFRQEDVEDHYEMGEELGSGQFAIVR
mascot_daemon_merge.mgf	26789	1108	55	Q9Z1Z2|STRAP_MOUSE	Serine-threonine kinase receptor-associated protein OS=Mus musculus GN=Strap PE=1 SV=2	38703	7.1		2	2		AATAAADFTAK + Phospho (ST)	SIAFHSAVSLEPIK + 2 Phospho (ST)
mascot_daemon_merge.mgf	26789	1109	55	Q99LI7|CSTF3_MOUSE	Cleavage stimulation factor 77 kDa subunit OS=Mus musculus GN=Cstf3 PE=1 SV=1	83280	3.1		2	3		IFELGLK	DYNKYEEGINIHLAK
mascot_daemon_merge.mgf	26789	1110	55	Q8BZ33|TENS4_MOUSE	Tensin-4 OS=Mus musculus GN=Tns4 PE=2 SV=1	75571	4.2		2	5		AISVTLER	VQETSASAPNRPGEDSSDLIR
mascot_daemon_merge.mgf	26789	1111	55	Q8BH74|NU107_MOUSE	Nuclear pore complex protein Nup107 OS=Mus musculus GN=Nup107 PE=2 SV=1	107334	5.8		2	2		VLIQANQEDNFGTATPR	VMVDSLVEQEIRTSVMTQDDSEELPREYMEANWTLEK + 2 Oxidation (M); 2 Phospho (ST)
mascot_daemon_merge.mgf	26789	1112	55	P46062|SIPA1_MOUSE	Signal-induced proliferation-associated protein 1 OS=Mus musculus GN=Sipa1 PE=2 SV=2	112738	5.2		3	3		DSSSPPGPGDLTEER + Phospho (ST)	REEKEGSGGGTLHSYR	TTTYSLEHADLGAGYYRKYFYGK + Phospho (ST); 2 Phospho (Y)
mascot_daemon_merge.mgf	26789	1113	54	Q9Z1X9|CC45L_MOUSE	CDC45-related protein OS=Mus musculus GN=Cdc45l PE=2 SV=2	65970	10.1		3	3		EMIEESANK + Phospho (ST)	AEDRSKFLDALVSLLS + Phospho (ST)	LLPLVMAAPLSVEQGTVTVVGIPPETDSSDRK + Oxidation (M); 4 Phospho (ST)
mascot_daemon_merge.mgf	26789	1114	54	Q923Q2|STA13_MOUSE	StAR-related lipid transfer protein 13 OS=Mus musculus GN=Stard13 PE=2 SV=4	126147	3.8		3	3		QQGPGMR + Oxidation (M)	GWVTCSSPDNTDLAFKK + Phospho (ST)	ASVEVEAPPSVVLNRVLR + Phospho (ST)
mascot_daemon_merge.mgf	26789	1115	54	Q6H1V1|BEST3_MOUSE	Bestrophin-3 OS=Mus musculus GN=Best3 PE=2 SV=1	76668	7.3		2	2		QSRSQEGSPKLHSSMGELSTIR + Oxidation (M); 2 Phospho (ST)	QASDSSMFLPPSPARDLLDVPSRNPHR + 4 Phospho (ST)
mascot_daemon_merge.mgf	26789	1116	54	Q924X7|STK33_MOUSE	Serine/threonine-protein kinase 33 OS=Mus musculus GN=Stk33 PE=2 SV=2	54880	8.8		2	2		AGSSAMKLLER	QPTNAAKKPAAESVGMTSSNSSSSKLLSAESK + Oxidation (M); 3 Phospho (ST)
mascot_daemon_merge.mgf	26789	1117	54	Q6P1E8|EFCB6_MOUSE	EF-hand calcium-binding domain-containing protein 6 OS=Mus musculus GN=Efcab6 PE=2 SV=2	177086	2.1		3	3		NMRSIR + Oxidation (M)	ILAQKISSRR + 2 Phospho (ST)	TTAVDYNAFLKNLSVK + Phospho (ST); Phospho (Y)
mascot_daemon_merge.mgf	26789	1118	54	Q99J62|RFC4_MOUSE	Replication factor C subunit 4 OS=Mus musculus GN=Rfc4 PE=2 SV=1	40355	10.7		2	2		IGNEEIAYLVKISEGDLR	KSLEGADLPNLLFYGPPGTGK
mascot_daemon_merge.mgf	26789	1119	54	Q8C4A5|ASXL3_MOUSE	Putative Polycomb group protein ASXL3 OS=Mus musculus GN=Asxl3 PE=2 SV=3	246257	2.4		3	3		QPPVNMETTK + Oxidation (M); 2 Phospho (ST)	TWAEAARLALEK + Phospho (ST)	AQREAAAAAAVAAAASIVSGAMGSPGEGGKAR + Oxidation (M); 2 Phospho (ST)
mascot_daemon_merge.mgf	26789	1120	54	Q60837|I12R1_MOUSE	Interleukin-12 receptor beta-1 chain OS=Mus musculus GN=Il12rb1 PE=1 SV=1	83092	2.3		2	3		YFSSGPDR	VSQSHGQLR + Phospho (ST)
mascot_daemon_merge.mgf	26789	1121	54	P29477|NOS2_MOUSE	Nitric oxide synthase, inducible OS=Mus musculus GN=Nos2 PE=1 SV=1	131861	1.6		2	2		VMASRVR + Oxidation (M); Phospho (ST)	GSALEEPKATR
mascot_daemon_merge.mgf	26789	1122	54	Q9Z0T9|ITB6_MOUSE	Integrin beta-6 OS=Mus musculus GN=Itgb6 PE=2 SV=1	89292	7.9		3	3		NVTYKHR + Phospho (ST)	CSHMKVGDTASFNVTVSVSNCEK + Phospho (ST)	QTEDYPVDLYYLMDLSASMDDDLNTIKELGSR + 2 Oxidation (M); 2 Phospho (ST); Phospho (Y)
mascot_daemon_merge.mgf	26789	1123	54	Q9Z1G4|VPP1_MOUSE	Vacuolar proton translocating ATPase 116 kDa subunit a isoform 1 OS=Mus musculus GN=Atp6v0a1 PE=1 SV=2	97236	2.9		2	2		LRFVEKEIR	GTEHSGSTVPSILNR + 4 Phospho (ST)
mascot_daemon_merge.mgf	26789	1124	54	Q04750|TOP1_MOUSE	DNA topoisomerase 1 OS=Mus musculus GN=Top1 PE=1 SV=2	91275	4.2		2	2		GPVFAPPYEPLPESVK	TFEKSMMNLQSKIDAK + 2 Phospho (ST)
mascot_daemon_merge.mgf	26789	1125	54	Q8BZ05|CEND1_MOUSE	Centaurin-delta-1 OS=Mus musculus GN=Centd1 PE=1 SV=2	195501	1.8		3	5		LLEDTNKK + Phospho (ST)	SFSFTADSER	ELPDEQTLQKEVK + Phospho (ST)
mascot_daemon_merge.mgf	26789	1126	54	O70570|PIGR_MOUSE	Polymeric immunoglobulin receptor OS=Mus musculus GN=Pigr PE=1 SV=1	86257	2.6		2	2		MSISSYR + Oxidation (M); Phospho (ST)	DPDFEGRILITPK
mascot_daemon_merge.mgf	26789	1127	54	Q9D818|CI140_MOUSE	Protein C9orf140 homolog OS=Mus musculus PE=2 SV=1	43209	6.9		2	2		TLGKGTGEARQAPR	HTITNGVDCSLLK + Phospho (ST)
mascot_daemon_merge.mgf	26789	1128	54	P24547|IMDH2_MOUSE	Inosine-5&apos;-monophosphate dehydrogenase 2 OS=Mus musculus GN=Impdh2 PE=1 SV=2	56179	4.3		2	2		NLIDAGVDALR	DYPLASKDAKK + Phospho (Y)
mascot_daemon_merge.mgf	26789	1129	53	Q9DBC7|KAP0_MOUSE	cAMP-dependent protein kinase type I-alpha regulatory subunit OS=Mus musculus GN=Prkar1a PE=1 SV=3	43443	7.1		2	2		RILMGSTLR + Phospho (ST)	LGPSDYFGEIALLMNRPR + Oxidation (M)
mascot_daemon_merge.mgf	26789	1130	53	Q8K382|DEN1A_MOUSE	DENN domain-containing protein 1A OS=Mus musculus GN=Dennd1a PE=1 SV=2	112039	2.5		2	2		SSARAAEAK	GLSMAAALKLAHPYTK + Oxidation (M); 2 Phospho (ST); Phospho (Y)
mascot_daemon_merge.mgf	26789	1131	53	Q3UUQ7|PGAP1_MOUSE	GPI inositol-deacylase OS=Mus musculus GN=Pgap1 PE=2 SV=2	105451	2.4		2	3		NNQPVNPKHSR + Phospho (ST)	VNVVSKCTGSK + 3 Phospho (ST)
mascot_daemon_merge.mgf	26789	1132	53	Q4KWH5|PLCH1_MOUSE	1-phosphatidylinositol-4,5-bisphosphate phosphodiesterase eta-1 OS=Mus musculus GN=Plch1 PE=2 SV=1	189621	4.7		3	5		SMLSGSVLSQSSLEVENLEGSR + 2 Phospho (ST)	SLQVRPVSMPVDKSLLGALSLPISEAAK + Oxidation (M); Phospho (ST)	HGLSQGNQKASFLCSSPELNKLSSVETTK + 2 Phospho (ST)
mascot_daemon_merge.mgf	26789	1133	53	Q8CGB3|UACA_MOUSE	Uveal autoantigen with coiled-coil domains and ankyrin repeats OS=Mus musculus GN=Uaca PE=1 SV=2	161969	2.5		3	3		NSSVTLAEHLK	ECGTCEVELER + Phospho (ST)	GDVEKVSSILAKK + 2 Phospho (ST)
mascot_daemon_merge.mgf	26789	1134	53	Q9Z2V6|HDAC5_MOUSE	Histone deacetylase 5 OS=Mus musculus GN=Hdac5 PE=1 SV=2	121779	2.9		2	2		SKESAIASTEVKLR + Phospho (ST)	SKEPTPGGLNHSLPQHPK + Phospho (ST)
mascot_daemon_merge.mgf	26789	1135	53	Q7TN29|SMAP2_MOUSE	Stromal membrane-associated protein 2 OS=Mus musculus GN=Smap2 PE=1 SV=1	46889	6.1		2	2		NLGVHISRVK + Phospho (ST)	DLDLLASVPSPSSVSR + Phospho (ST)
mascot_daemon_merge.mgf	26789	1136	53	Q6NXJ0|WWC2_MOUSE	Protein WWC2 OS=Mus musculus GN=Wwc2 PE=2 SV=1	133507	4.5		3	3		LEETTK + Phospho (ST)	YDTKSSSFMVIIAQLR + Oxidation (M); 2 Phospho (ST); Phospho (Y)	EECLAGTQISLADLPFSNEIFMLWYNLLPSK + Oxidation (M); Phospho (ST)
mascot_daemon_merge.mgf	26789	1137	53	A2AKY4|Z804A_MOUSE	Zinc finger protein 804A OS=Mus musculus GN=Znf804a PE=2 SV=1	136819	1.5		2	14		STTVTVR + Phospho (ST)	LTLNDLFSEQK + 2 Phospho (ST)
mascot_daemon_merge.mgf	26789	1138	53	Q8BVC4|CCD68_MOUSE	Coiled-coil domain-containing protein 68 OS=Mus musculus GN=Ccdc68 PE=2 SV=1	38197	6.9		2	4		LESKLFQLK	VTVLEAQNKELKTR + Phospho (ST)
mascot_daemon_merge.mgf	26789	1139	53	Q3TIU4|PDE12_MOUSE	2&apos;,5&apos;-phosphodiesterase 12 OS=Mus musculus GN=Pde12 PE=2 SV=2	68440	5.9		2	2		GVRSVVER	KNRAHSSGGAACEATGPEPVATCEPVVK + 2 Phospho (ST)
mascot_daemon_merge.mgf	26789	1140	53	Q569Z5|DDX46_MOUSE	Probable ATP-dependent RNA helicase DDX46 OS=Mus musculus GN=Ddx46 PE=2 SV=2	117889	5.2		3	3		GAEIIVCTPGR	LIKEELIRLQNSYQPTNK + Phospho (Y)	DMAAPGTSSVPAPTAGNAEKLEIAK + Oxidation (M); 2 Phospho (ST)
mascot_daemon_merge.mgf	26789	1141	53	Q9D8C3|ALG13_MOUSE	UDP-N-acetylglucosamine transferase subunit ALG13 homolog OS=Mus musculus GN=Alg13 PE=2 SV=1	18620	21.2		2	2		FSAFLDK	DSLKEDLQQADLVISHAGAGSCLESLEK + 2 Phospho (ST)
mascot_daemon_merge.mgf	26789	1142	53	Q8R5H1|UBP15_MOUSE	Ubiquitin carboxyl-terminal hydrolase 15 OS=Mus musculus GN=Usp15 PE=2 SV=1	113508	1.4		1	1		NDSIIVDIFHGLFK
mascot_daemon_merge.mgf	26789	1143	53	Q3UTQ8|CDKL5_MOUSE	Cyclin-dependent kinase-like 5 OS=Mus musculus GN=Cdkl5 PE=2 SV=1	105767	5		3	3		YLGILNSVLLDLMK + Oxidation (M); Phospho (ST)	RGKLYLVFEYVEK + Phospho (Y)	NLSEGNNANYTEYVATRWYR + Phospho (ST); Phospho (Y)
mascot_daemon_merge.mgf	26789	1144	53	Q99JL1|SPEF1_MOUSE	Sperm flagellar protein 1 OS=Mus musculus GN=Spef1 PE=2 SV=1	26879	11.5		2	3		RLEHLLQLK	KIAQCSPGVVELVLIPLR
mascot_daemon_merge.mgf	26789	1145	53	A2BFL2|ZY11A_MOUSE	Protein zyg-11 homolog A OS=Mus musculus GN=Zyg11a PE=2 SV=1	71214	4.9		2	2		LRTMAVSITSILALK + Oxidation (M)	VAGGANMSQISEALSR + Phospho (ST)
mascot_daemon_merge.mgf	26789	1146	52	O88665|BRD7_MOUSE	Bromodomain-containing protein 7 OS=Mus musculus GN=Brd7 PE=1 SV=1	74524	4.8		2	2		EMYLAEQVTNNLK + Oxidation (M)	ELTQQVTPGDVVSIHGVR
mascot_daemon_merge.mgf	26789	1147	52	Q8K284|TF3C1_MOUSE	General transcription factor 3C polypeptide 1 OS=Mus musculus GN=Gtf3c1 PE=2 SV=2	239949	2.2		3	3		ASGDDSQSR	RSLVNRR + Phospho (ST)	NNTSENGLTGRLQTFLSKRPMPLGSGGSGR + Oxidation (M); 5 Phospho (ST)
mascot_daemon_merge.mgf	26789	1148	52	Q6A026|PDS5A_MOUSE	Sister chromatid cohesion protein PDS5 homolog A OS=Mus musculus GN=Pds5a PE=2 SV=2	151772	3.3		3	3		LLSAMLVSEGDLTEQK	VRKEAMMGLAQLYK + 2 Oxidation (M); Phospho (Y)	DFCNDKSYISEETR + Phospho (ST); Phospho (Y)
mascot_daemon_merge.mgf	26789	1149	52	Q6ZPT1|KLHL9_MOUSE	Kelch-like protein 9 OS=Mus musculus GN=Klhl9 PE=2 SV=2	70210	7.5		3	3		LMKNIR + Oxidation (M)	ESPLSAPSDHS + Phospho (ST)	TDNTCVNLLLEASNYQMMPYMQPVMQSDR + 2 Oxidation (M); Phospho (ST)
mascot_daemon_merge.mgf	26789	1150	52	Q91W50|CSDE1_MOUSE	Cold shock domain-containing protein E1 OS=Mus musculus GN=Csde1 PE=2 SV=1	89590	3.4		2	2		NITLDDASAPR	EATFSNPKTTSPNKGK
mascot_daemon_merge.mgf	26789	1151	52	P62983|RS27A_MOUSE	40S ribosomal protein S27a OS=Mus musculus GN=Rps27a PE=2 SV=1	9740	23.8		1	1		ECPSDECGAGVFMGSHFDR + Oxidation (M)
mascot_daemon_merge.mgf	26789	1152	52	Q80UG8|TTLL4_MOUSE	Tubulin polyglutamylase TTLL4 OS=Mus musculus GN=Ttll4 PE=2 SV=3	133588	2.4		3	3		KSQAGLSPISR	KSASEGTTLSSEDR + 2 Phospho (ST)	KSASEGTTLSSEDRSTPK + 2 Phospho (ST)
mascot_daemon_merge.mgf	26789	1153	52	Q66K08|CILP1_MOUSE	Cartilage intermediate layer protein 1 OS=Mus musculus GN=Cilp PE=2 SV=1	134530	3		3	3		GSMAPLR + Phospho (ST)	TILKITKTK + 3 Phospho (ST)	VSMTGYKGTFTLHIPQDTER
mascot_daemon_merge.mgf	26789	1154	52	A2A791|ZMYM4_MOUSE	Zinc finger MYM-type protein 4 OS=Mus musculus GN=Zmym4 PE=1 SV=1	176033	1.7		2	4		MLPSVPATAVR + Oxidation (M)	KKPIVTINTNSISTK + Phospho (ST)
mascot_daemon_merge.mgf	26789	1155	52	A2AX52|CO6A4_MOUSE	Collagen alpha-4(VI) chain OS=Mus musculus GN=Col6a4 PE=1 SV=2	252410	2.2		3	4		SGLLVRK + Phospho (ST)	NLPYSMGGTSTGSALEFIR + 2 Phospho (ST)	RGNSGFPGLAGTPGDQGPPGKMGTK + Oxidation (M)
mascot_daemon_merge.mgf	26789	1156	52	O88796|RPP30_MOUSE	Ribonuclease P protein subunit p30 OS=Mus musculus GN=Rpp30 PE=2 SV=1	29854	5.6		1	1		NVILSSAAERPLEIR
mascot_daemon_merge.mgf	26789	1157	52	Q60715|P4HA1_MOUSE	Prolyl 4-hydroxylase subunit alpha-1 OS=Mus musculus GN=P4ha1 PE=2 SV=2	61157	5.4		2	3		GEGIKMTPR + Oxidation (M)	FHDIISDAEIEIVKDLAKPR + Phospho (ST)
mascot_daemon_merge.mgf	26789	1158	52	Q8C6K9|CO6A6_MOUSE	Collagen alpha-6(VI) chain OS=Mus musculus GN=Col6a6 PE=1 SV=2	247937	1.8		3	3		IISVGVQK	RLSSMLKGGR + Oxidation (M); Phospho (ST)	TARDLSVFAPNMTEIIKDVTQYR + 2 Phospho (ST)
mascot_daemon_merge.mgf	26789	1159	52	Q80U78|PUM1_MOUSE	Pumilio homolog 1 OS=Mus musculus GN=Pum1 PE=2 SV=2	127225	3		3	3		ELDGHVLKCVK	DSLTGSSDLYKR + 2 Phospho (ST)	YISAAPGAEAKYR + Phospho (ST); Phospho (Y)
mascot_daemon_merge.mgf	26789	1160	51	Q03350|TSP2_MOUSE	Thrombospondin-2 OS=Mus musculus GN=Thbs2 PE=2 SV=1	133706	3		2	3		VSSDNQFLLELIGGPLK + Phospho (ST)	QVCEPENPCKDKTHSCHK + Phospho (ST)
mascot_daemon_merge.mgf	26789	1161	51	Q8R0Y8|S2542_MOUSE	Solute carrier family 25 member 42 OS=Mus musculus GN=Slc25a42 PE=2 SV=1	35276	7.9		2	8		TAVAPLDR	QVLSSLLSGALAGALAKTAVAPLDR + 3 Phospho (ST)
mascot_daemon_merge.mgf	26789	1162	51	Q8BVW0|GANC_MOUSE	Neutral alpha-glucosidase C OS=Mus musculus GN=Ganc PE=2 SV=2	102627	1.8		2	2		SFFAGSQK	ERPFVLSR
mascot_daemon_merge.mgf	26789	1163	51	P40201|CHD1_MOUSE	Chromodomain-helicase-DNA-binding protein 1 OS=Mus musculus GN=Chd1 PE=1 SV=2	197601	1.9		3	3		KLDDHRSR + Phospho (ST)	MLDILAEYLK + Oxidation (M); Phospho (Y)	KFGGPLERLDAIAR
mascot_daemon_merge.mgf	26789	1164	51	O35973|PER1_MOUSE	Period circadian protein homolog 1 OS=Mus musculus GN=Per1 PE=1 SV=1	137858	2.6		2	4		ELMTALRELK + Oxidation (M)	SSHSSSSGNGKDSALLETTESSK + Phospho (ST)
mascot_daemon_merge.mgf	26789	1165	51	Q8K0Z7|CCD44_MOUSE	Coiled-coil domain-containing protein 44 OS=Mus musculus GN=Ccdc44 PE=2 SV=1	32750	3.4		1	3		LTLSIRLAVK + Phospho (ST)
mascot_daemon_merge.mgf	26789	1166	51	A2AWP8|ARGAL_MOUSE	Rho guanine nucleotide exchange factor 10-like protein OS=Mus musculus GN=Arhgef10l PE=1 SV=1	141552	3.8		3	3		RDILALRVGGR	GQLEISSLVPLGPKYVVK	RHILGSIVQSEGSYVESLK + 3 Phospho (ST)
mascot_daemon_merge.mgf	26789	1167	51	Q8CGN5|PLIN_MOUSE	Perilipin OS=Mus musculus GN=Plin PE=1 SV=1	55886	6.4		2	3		GLDHLEEK	ILHLTPAQAVSSTKGRAMSLSDALK + Phospho (ST)
mascot_daemon_merge.mgf	26789	1168	51	P48298|CCL11_MOUSE	Eotaxin OS=Mus musculus GN=Ccl11 PE=2 SV=1	11114	20.6		2	3		AIVFKTRLGK + Phospho (ST)	RITNNRCTLK + Phospho (ST)
mascot_daemon_merge.mgf	26789	1169	51	P35419|PERT_MOUSE	Thyroid peroxidase OS=Mus musculus GN=Tpo PE=2 SV=1	102988	4.7		2	2		IMDLYK + Oxidation (M)	EVLSPAQLLSFFKLPESTSGAISRAAEIMETSIQVMK + Oxidation (M); 4 Phospho (ST)
mascot_daemon_merge.mgf	26789	1170	51	Q0P5W1|VPS8_MOUSE	Vacuolar protein sorting-associated protein 8 homolog OS=Mus musculus GN=Vps8 PE=2 SV=1	163209	1.8		2	2		AVVGLSGDVSKR + Phospho (ST)	LPDSFSLHGSVMR + Oxidation (M); Phospho (ST)
mascot_daemon_merge.mgf	26789	1171	51	Q91YD4|TRPM2_MOUSE	Transient receptor potential cation channel subfamily M member 2 OS=Mus musculus GN=Trpm2 PE=2 SV=1	173852	3.3		3	3		MLEVLVMKLPR + Oxidation (M)	LEENLHTHDPKELTR + 2 Phospho (ST)	VADVIAQVATLPVSEITISLIQQK
mascot_daemon_merge.mgf	26789	1172	51	Q6ZPQ6|PITM2_MOUSE	Membrane-associated phosphatidylinositol transfer protein 2 OS=Mus musculus GN=Pitpnm2 PE=2 SV=2	149140	3.1		3	3		SSKRGASPSR	SQLITDIIDIVK	DQASGTTSDPGSKNGEPLGR + 3 Phospho (ST)
mascot_daemon_merge.mgf	26789	1173	51	Q80XC6|CN102_MOUSE	UPF0614 protein C14orf102 homolog OS=Mus musculus PE=2 SV=2	134595	2.7		2	4		AYVQIQNKSHSANKTR + Phospho (ST); Phospho (Y)	LHSLYGKCLSTLSAVK + 2 Phospho (ST); Phospho (Y)
mascot_daemon_merge.mgf	26789	1174	50	Q8CDU4|FXL13_MOUSE	F-box/LRR-repeat protein 13 OS=Mus musculus GN=Fbxl13 PE=2 SV=2	92423	3.4		2	2		SWMAMIQR + 2 Oxidation (M)	RGLENLLWDTCIHPSLKSR + 2 Phospho (ST)
mascot_daemon_merge.mgf	26789	1175	50	Q6PFH3|DCA15_MOUSE	DDB1- and CUL4-associated factor 15 OS=Mus musculus GN=Dcaf15 PE=2 SV=1	67342	5.2		2	2		ISLPFVVTDLR	SERNSGAGSAGGGPGGTGGK + 3 Phospho (ST)
mascot_daemon_merge.mgf	26789	1176	50	Q6RHR9|MAGI1_MOUSE	Membrane-associated guanylate kinase, WW and PDZ domain-containing protein 1 OS=Mus musculus GN=Magi1 PE=1 SV=1	162788	2		3	3		ERSLDKR	QGHVNLTVR + Phospho (ST)	KTQYENPVLEAKR + Phospho (Y)
mascot_daemon_merge.mgf	26789	1177	50	Q9JIS8|S12A4_MOUSE	Solute carrier family 12 member 4 OS=Mus musculus GN=Slc12a4 PE=1 SV=2	121743	2.6		2	2		LLTFASQLKAGK	EGLAHLIQSCGLGGMR
mascot_daemon_merge.mgf	26789	1178	50	Q80TI1|PKHH1_MOUSE	Pleckstrin homology domain-containing family H member 1 OS=Mus musculus GN=Plekhh1 PE=2 SV=2	152467	2.9		3	4		TLQTGER + Phospho (ST)	TSAREGGPGSSLTLPK	LSNLKSVDSTGTLHQK + Phospho (ST)
mascot_daemon_merge.mgf	26789	1179	50	Q6ZPL9|DDX55_MOUSE	ATP-dependent RNA helicase DDX55 OS=Mus musculus GN=Ddx55 PE=2 SV=2	68934	2.5		2	2		GVAASSTQKTPSR + Phospho (ST)	EKGVAASSTQKTPSR + 3 Phospho (ST)
mascot_daemon_merge.mgf	26789	1180	50	Q61194|P3C2A_MOUSE	Phosphatidylinositol-4-phosphate 3-kinase C2 domain-containing alpha polypeptide OS=Mus musculus GN=Pik3c2a PE=1 SV=2	192462	1.4		2	5		QVVLQKSMER + Phospho (ST)	GMVELVPASDTLR + 2 Phospho (ST)
mascot_daemon_merge.mgf	26789	1181	50	Q6IFX4|K1C39_MOUSE	Keratin, type I cytoskeletal 39 OS=Mus musculus GN=Krt39 PE=2 SV=2	55735	4.8		2	12		ASGPPSRILVK + Phospho (ST)	MLEGENADLEDK + Oxidation (M)
mascot_daemon_merge.mgf	26789	1182	50	Q9QYR6|MAP1A_MOUSE	Microtubule-associated protein 1A OS=Mus musculus GN=Map1a PE=1 SV=2	301326	2.9		3	3		DTKPELKKFSKPDLKPFTPEVR + 2 Phospho (ST)	EDAEEQTVKPGPEEAMSEEGKVPLSR + Oxidation (M); 2 Phospho (ST)	AEGEREGEGGAGAPDSSSFSSKVPEVTESHTTR + 3 Phospho (ST)
mascot_daemon_merge.mgf	26789	1183	50	Q02384|SOS2_MOUSE	Son of sevenless homolog 2 OS=Mus musculus GN=Sos2 PE=1 SV=2	154398	2.1		2	6		DLINFSKRR + Phospho (ST)	ECLNQAITALMNLQGSMDR + Oxidation (M); 2 Phospho (ST)
mascot_daemon_merge.mgf	26789	1184	50	P20239|ZP2_MOUSE	Zona pellucida sperm-binding protein 2 OS=Mus musculus GN=Zp2 PE=1 SV=1	81413	2.2		2	2		AHILPLK	VGDTTTDVR + Phospho (ST)
mascot_daemon_merge.mgf	26789	1185	50	Q9R1R2|TRIM3_MOUSE	Tripartite motif-containing protein 3 OS=Mus musculus GN=Trim3 PE=1 SV=1	81864	4.3		2	5		GEFTNLQGVSAASSGR	QKAVRRPSSMYSTGGK + Oxidation (M); 3 Phospho (ST)
mascot_daemon_merge.mgf	26789	1186	49	Q9WVL0|MAAI_MOUSE	Maleylacetoacetate isomerase OS=Mus musculus GN=Gstz1 PE=1 SV=1	24431	18.1		2	5		MISDLIASGIQPLQNLSVLK + Oxidation (M); Phospho (ST)	MISDLIASGIQPLQNLSVLK + 2 Phospho (ST)	MQAGKPILYSYFRSSCSWR + Oxidation (M); Phospho (ST); Phospho (Y)
mascot_daemon_merge.mgf	26789	1187	49	Q8BFW9|GTR12_MOUSE	Solute carrier family 2, facilitated glucose transporter member 12 OS=Mus musculus GN=Slc2a12 PE=2 SV=1	67976	3.2		2	20		ITPYSKGSFMPMGNGMEPK + 2 Oxidation (M); 2 Phospho (ST)	RITPYSKGSFMPMGNGMEPK + Phospho (ST)	RITPYSKGSFMPMGNGMEPK + Oxidation (M); Phospho (ST)	RITPYSKGSFMPMGNGMEPK + Oxidation (M); Phospho (Y)
mascot_daemon_merge.mgf	26789	1188	49	Q99MV5|M10L1_MOUSE	Putative helicase Mov10l1 OS=Mus musculus GN=Mov10l1 PE=1 SV=1	134362	1.3		2	2		MTSFGTLK + Oxidation (M)	LPEGYIPR
mascot_daemon_merge.mgf	26789	1189	49	Q9EPN1|NBEA_MOUSE	Neurobeachin OS=Mus musculus GN=Nbea PE=1 SV=1	328988	2.1		3	3		KWYMISIVHIYNR + Oxidation (M)	GLDYAEMTATTLETESSNSK + Phospho (ST)	SMINTTGAVDSGSSSSSSSSSFVNGATSK + Oxidation (M); 6 Phospho (ST)
mascot_daemon_merge.mgf	26789	1190	49	Q9EQH2|ERAP1_MOUSE	Endoplasmic reticulum aminopeptidase 1 OS=Mus musculus GN=Erap1 PE=2 SV=1	107101	1.8		2	2		NFDKIR	SQHSSSTSHWR + Phospho (ST)
mascot_daemon_merge.mgf	26789	1191	49	Q8CFW7|C2D2A_MOUSE	Coiled-coil and C2 domain-containing protein 2A OS=Mus musculus GN=Cc2d2a PE=2 SV=1	188155	1.2		2	2		VFQDYEKR	FLTDKLQALRK + Phospho (ST)
mascot_daemon_merge.mgf	26789	1192	49	Q9QZ47|TNNT3_MOUSE	Troponin T, fast skeletal muscle OS=Mus musculus GN=Tnnt3 PE=2 SV=3	32221	5.9		2	2		ALSSMGANYSSYLAK + Oxidation (M)	KALSSMGANYSSYLAK + Oxidation (M); Phospho (ST); Phospho (Y)
mascot_daemon_merge.mgf	26789	1193	49	Q8BGV8|SMC7L_MOUSE	Smith-Magenis syndrome chromosome region candidate gene 7 protein-like OS=Mus musculus GN=Smcr7l PE=1 SV=1	51608	7.1		2	3		SFLRAKLPDMPLR + Oxidation (M)	LVLGVGGAAMLGIATLAVKR
mascot_daemon_merge.mgf	26789	1194	49	Q8CCG4|DPPA4_MOUSE	Developmental pluripotency-associated protein 4 OS=Mus musculus GN=Dppa4 PE=2 SV=2	33020	5.4		1	1		KYEAVPADASSSSEVK
mascot_daemon_merge.mgf	26789	1195	49	Q69ZN6|GNPTA_MOUSE	N-acetylglucosamine-1-phosphotransferase subunits alpha/beta OS=Mus musculus GN=Gnptab PE=2 SV=2	142149	1.9		2	2		GYNLSKSALLR + Phospho (ST)	VNISLLPKEAQVR
mascot_daemon_merge.mgf	26789	1196	49	Q99N96|RM01_MOUSE	39S ribosomal protein L1, mitochondrial OS=Mus musculus GN=Mrpl1 PE=1 SV=1	35091	3.8		1	1		VAVFTANASEIK
mascot_daemon_merge.mgf	26789	1197	49	P70194|CLC4F_MOUSE	C-type lectin domain family 4 member F OS=Mus musculus GN=Clec4f PE=2 SV=1	61630	5.5		2	2		ANAMTSQTRGLLK + Phospho (ST)	MNSLKKELETLTAQTQK + Phospho (ST)
mascot_daemon_merge.mgf	26789	1198	49	P53395|ODB2_MOUSE	Lipoamide acyltransferase component of branched-chain alpha-keto acid dehydrogenase complex, mitochondrial OS=Mus musculus GN=Dbt PE=2 SV=1	53469	4.4		2	2		ASVTITSR + Phospho (ST)	AQIMNVSWSADHR
mascot_daemon_merge.mgf	26789	1199	49	Q8BML1|MICA2_MOUSE	Protein MICAL-2 OS=Mus musculus GN=Mical2 PE=1 SV=1	111200	2.7		2	2		EMASTQEPDK + Phospho (ST)	AFPLSLGGRDTCYFCK + Phospho (ST)
mascot_daemon_merge.mgf	26789	1200	49	Q6PNC0|DMXL1_MOUSE	DmX-like protein 1 OS=Mus musculus GN=Dmxl1 PE=1 SV=1	339844	1.6		3	3		NNDPLDAAIFYLAMK	STSMLISSAHSKSSNNLK + Oxidation (M); Phospho (ST)	DTKMTQFFGHNFEEER + Oxidation (M); 2 Phospho (ST)
mascot_daemon_merge.mgf	26789	1201	49	O70325|GPX41_MOUSE	Phospholipid hydroperoxide glutathione peroxidase, mitochondrial OS=Mus musculus GN=Gpx4 PE=2 SV=4	22785	6.1		1	1		YGPMEEPQVIEK + Oxidation (M)
mascot_daemon_merge.mgf	26789	1202	49	Q6NZB0|DNJC8_MOUSE	DnaJ homolog subfamily C member 8 OS=Mus musculus GN=Dnajc8 PE=2 SV=2	29794	9.9		2	2		ALDVIQAGK	EGKPTNVEEDDPELFK
mascot_daemon_merge.mgf	26789	1203	49	Q9Z183|PADI4_MOUSE	Protein-arginine deiminase type-4 OS=Mus musculus GN=Padi4 PE=2 SV=2	75085	4.4		2	2		VRVSYYGPK	EYPLGRILIGNSGYSSSESR + Phospho (ST)
mascot_daemon_merge.mgf	26789	1204	49	P12672|RAPSN_MOUSE	43 kDa receptor-associated protein of the synapse OS=Mus musculus GN=Rapsn PE=2 SV=3	47531	7		2	15		YDSAMSIMTEIGNR	SCPNCRRSSMKPGFV	SCPNCRRSSMKPGFV + Oxidation (M)
mascot_daemon_merge.mgf	26789	1205	49	Q9Z104|HM20B_MOUSE	SWI/SNF-related matrix-associated actin-dependent regulator of chromatin subfamily E member 1-related OS=Mus musculus GN=Hmg20b PE=1 SV=1	35962	8.2		2	4		SEGSRAGEK	KEDSSSGLMNTLLNGHK + Oxidation (M); 2 Phospho (ST)
mascot_daemon_merge.mgf	26789	1206	49	Q6NS45|CCD66_MOUSE	Coiled-coil domain-containing protein 66 OS=Mus musculus GN=Ccdc66 PE=1 SV=3	108048	2		2	3		LTFSPSTDK + Phospho (ST)	LAREREEMQR
mascot_daemon_merge.mgf	26789	1207	48	P08121|CO3A1_MOUSE	Collagen alpha-1(III) chain OS=Mus musculus GN=Col3a1 PE=2 SV=4	140112	3.8		2	2		DGSPGGKGDR + Phospho (ST)	GPPGAQGPPGSPGPLGIAGLTGARGLAGPPGMPGPRGSPGPQGIK + Oxidation (M); Phospho (ST)
mascot_daemon_merge.mgf	26789	1208	48	P62342|SELT_MOUSE	Selenoprotein T OS=Mus musculus GN=Selt PE=2 SV=2	22449	6.2		2	3		MQYATGPLLK + Oxidation (M); Phospho (ST); Phospho (Y)	LKMQYATGPLLK
mascot_daemon_merge.mgf	26789	1209	48	Q8R2V3|ZN445_MOUSE	Zinc finger protein 445 OS=Mus musculus GN=Znf445 PE=2 SV=2	117039	2.7		2	2		SFLLIHERVHTR	LQTSCGDSIQMKEMK + Oxidation (M); Phospho (ST)
mascot_daemon_merge.mgf	26789	1210	48	Q8BLF2|CDKL3_MOUSE	Cyclin-dependent kinase-like 3 OS=Mus musculus GN=Cdkl3 PE=2 SV=2	68152	4.7		2	2		TSSQTIGQTLSNSR + Phospho (ST)	VGNLTPHLHNIFSK
mascot_daemon_merge.mgf	26789	1211	48	Q60972|RBBP4_MOUSE	Histone-binding protein RBBP4 OS=Mus musculus GN=Rbbp4 PE=1 SV=4	47910	3.8		1	1		HPSKPDPSGECNPDLR
mascot_daemon_merge.mgf	26789	1212	48	Q8BGT6|MILK1_MOUSE	MICAL-like protein 1 OS=Mus musculus GN=Micall1 PE=2 SV=2	94831	2.1		2	2		APSASPLAIHASR + Phospho (ST)	RPAPRAPSASPLAIHASR + Phospho (ST)
mascot_daemon_merge.mgf	26789	1213	48	Q5XFZ0|CR021_MOUSE	Uncharacterized protein C18orf21 homolog OS=Mus musculus PE=2 SV=2	24450	14.7		2	2		EAKLLRK	SPSLTIRTPTSGQSTPICSSRNGSK + 6 Phospho (ST)
mascot_daemon_merge.mgf	26789	1214	48	P53668|LIMK1_MOUSE	LIM domain kinase 1 OS=Mus musculus GN=Limk1 PE=1 SV=1	74343	4.6		2	2		GLVMVAGELK	ETGEVMVMKELIRFDEETQR + 2 Oxidation (M); Phospho (ST)
mascot_daemon_merge.mgf	26789	1215	48	Q9CYH5|GFOD2_MOUSE	Glucose-fructose oxidoreductase domain-containing protein 2 OS=Mus musculus GN=Gfod2 PE=2 SV=1	42556	11.2		2	2		LLPGVGVFGTGSSAR + 2 Phospho (ST)	TWDRTPVSMAASFEDGLYMQSVVDAIKR + 2 Oxidation (M); Phospho (ST); Phospho (Y)
mascot_daemon_merge.mgf	26789	1216	48	Q3UHX9|CI114_MOUSE	Uncharacterized protein C9orf114 homolog OS=Mus musculus GN=D2Wsu81e PE=2 SV=1	43444	9.1		2	2		ILQYLECPQYLRK	EGVVVDRPTKAGHGSLVNCGMK + Phospho (ST)
mascot_daemon_merge.mgf	26789	1217	48	Q6NVE3|SPIN2_MOUSE	Spindlin-2 OS=Mus musculus GN=Spin2 PE=2 SV=1	29303	10.9		2	5		SSSRRSIVGCR + 2 Phospho (ST)	GTVLDQVPINPSLYLVK	GTVLDQVPINPSLYLVK + Phospho (ST); Phospho (Y)
mascot_daemon_merge.mgf	26789	1218	48	Q3UFY8|RG9D1_MOUSE	RNA (guanine-9-)-methyltransferase domain-containing protein 1, mitochondrial OS=Mus musculus GN=Rg9mtd1 PE=2 SV=2	48697	8.7		2	3		LNIATECLPLDK	LLGKEVPEHITEEDLKTLMECASK + Oxidation (M); 2 Phospho (ST)
mascot_daemon_merge.mgf	26789	1219	48	Q6ZPJ0|TEX2_MOUSE	Testis-expressed sequence 2 protein OS=Mus musculus GN=Tex2 PE=1 SV=2	125718	1.9		2	3		IYLVPKSLAR + Phospho (Y)	GSVEEMMSQPK + Oxidation (M); Phospho (ST)	GSVEEMMSQPK + Oxidation (M); 2 Phospho (ST)
mascot_daemon_merge.mgf	26789	1220	48	P24472|GSTA4_MOUSE	Glutathione S-transferase A4 OS=Mus musculus GN=Gsta4 PE=1 SV=3	25547	16.2		2	2		EKEESYDLILSR + 2 Phospho (ST); Phospho (Y)	IDMYADGTQDLMMMIAVAPFKTPKEK + 2 Oxidation (M); 2 Phospho (ST); Phospho (Y)
mascot_daemon_merge.mgf	26789	1221	48	P70429|EVL_MOUSE	Ena/VASP-like protein OS=Mus musculus GN=Evl PE=1 SV=2	44424	6.3		2	6		MSEQSICQAR + Oxidation (M)	ASSGGGGGGLMEEMNK + 2 Oxidation (M); Phospho (ST)
mascot_daemon_merge.mgf	26789	1222	47	P70698|PYRG1_MOUSE	CTP synthase 1 OS=Mus musculus GN=Ctps PE=1 SV=2	67324	3.9		2	3		GVIASSVGTILK	LTKDNNLTTGK
mascot_daemon_merge.mgf	26789	1223	47	P05622|PGFRB_MOUSE	Beta-type platelet-derived growth factor receptor OS=Mus musculus GN=Pdgfrb PE=1 SV=1	123811	3.6		2	3		KLSPTPLGNSSK + Phospho (ST)	VVVISAILALVVLTVISLIILIMLWQK + Oxidation (M); Phospho (ST)
mascot_daemon_merge.mgf	26789	1224	47	Q9JMG2|C1GLC_MOUSE	C1GALT1-specific chaperone 1 OS=Mus musculus GN=C1galt1c1 PE=2 SV=1	36443	7.3		2	3		MLSESSSFLK + Oxidation (M); Phospho (ST)	MLSESSSFLK + Oxidation (M); 2 Phospho (ST)	SFRVYCIVLVKPK
mascot_daemon_merge.mgf	26789	1225	47	Q8BFU3|RN214_MOUSE	RING finger protein 214 OS=Mus musculus GN=Rnf214 PE=2 SV=1	74377	3.7		2	2		STPPTLETVRSK + Phospho (ST)	NLDKMMTERTLLK + Oxidation (M)
mascot_daemon_merge.mgf	26789	1226	47	Q1XH17|TRI72_MOUSE	Tripartite motif-containing protein 72 OS=Mus musculus GN=Trim72 PE=2 SV=1	53695	6.1		2	2		MRMFLAALESSLDR + Oxidation (M)	LHAVPSQGLWLLGLR
mascot_daemon_merge.mgf	26789	1227	47	Q8BU31|RAP2C_MOUSE	Ras-related protein Rap-2c OS=Mus musculus GN=Rap2c PE=2 SV=1	20959	4.9		1	1		VPLILVGNK
mascot_daemon_merge.mgf	26789	1228	47	Q9D552|SPT17_MOUSE	Spermatogenesis-associated protein 17 OS=Mus musculus GN=Spata17 PE=2 SV=1	45702	5		2	3		QEERMR + Oxidation (M)	MNLYNEMAVRIQR + Oxidation (M)
mascot_daemon_merge.mgf	26789	1229	47	Q69ZL1|FGD6_MOUSE	FYVE, RhoGEF and PH domain-containing protein 6 OS=Mus musculus GN=Fgd6 PE=1 SV=2	156954	1.1		2	3		DESQTLK + Phospho (ST)	HHCRACGK
mascot_daemon_merge.mgf	26789	1230	47	Q7TSG2|CTDP1_MOUSE	RNA polymerase II subunit A C-terminal domain phosphatase OS=Mus musculus GN=Ctdp1 PE=2 SV=1	105516	4		2	2		KIVPELK	VAAGATVRIGSVLAVCETAASAQPAGPAPAR + 3 Phospho (ST)
mascot_daemon_merge.mgf	26789	1231	47	Q920P5|KAD5_MOUSE	Adenylate kinase isoenzyme 5 OS=Mus musculus GN=Ak5 PE=2 SV=1	21816	16.6		2	2		ASIPVVTYYERK + 2 Phospho (Y)	CKIIFLMGGPGSGKGTQCEK + Oxidation (M); Phospho (ST)
mascot_daemon_merge.mgf	26789	1232	47	Q8C7U1|N4BP3_MOUSE	NEDD4-binding protein 3 OS=Mus musculus GN=N4bp3 PE=2 SV=1	60405	3.7		2	2		TSLPERGR + Phospho (ST)	GLLGEAGGSEAR + Phospho (ST)
mascot_daemon_merge.mgf	26789	1233	47	A2RRY8|SPAS1_MOUSE	Spermatogenesis-associated serine-rich protein 1 OS=Mus musculus GN=Spats1 PE=2 SV=1	30264	12.3		2	3		TSSSSSSSSSSAQSNR + 2 Phospho (ST)	VLTPSDTAAELGQKTSSSSSSSSSSAQSNRSSK + 4 Phospho (ST)
mascot_daemon_merge.mgf	26789	1234	47	Q8C0L9|GDE5_MOUSE	Putative glycerophosphodiester phosphodiesterase 5 OS=Mus musculus GN=Gde5 PE=1 SV=1	77500	4.7		2	2		LAKVQENTIASLR + 2 Phospho (ST)	GCFLEPKTIGGPCQVIVHK
mascot_daemon_merge.mgf	26789	1235	47	O54917|E2F6_MOUSE	Transcription factor E2F6 OS=Mus musculus GN=E2f6 PE=1 SV=1	31091	10.7		2	2		TNDGIGASPSK + Phospho (ST)	KFMDLVRSAPGGILDLNK + Oxidation (M)
mascot_daemon_merge.mgf	26789	1236	47	Q3U1J4|DDB1_MOUSE	DNA damage-binding protein 1 OS=Mus musculus GN=Ddb1 PE=1 SV=2	128027	2.1		2	2		GDFILVGDLMR + Oxidation (M)	GESKDLLFILTAK + 2 Phospho (ST)
mascot_daemon_merge.mgf	26789	1237	47	Q9D479|K1530_MOUSE	Uncharacterized protein KIAA1530 OS=Mus musculus GN=Kiaa1530 PE=2 SV=1	79891	3.2		2	2		VFAKAAVQR	KLALGYHFLKHTK
mascot_daemon_merge.mgf	26789	1238	47	Q922V4|PLRG1_MOUSE	Pleiotropic regulator 1 OS=Mus musculus GN=Plrg1 PE=2 SV=1	57244	3.9		1	1		AVVLHPLLYTFASGSPDNIK
mascot_daemon_merge.mgf	26789	1239	47	Q68EF0|RAB3I_MOUSE	RAB3A-interacting protein OS=Mus musculus GN=Rab3ip PE=1 SV=1	47902	9.6		2	2		EAQGKIDVLQAEVAALK	TLVLSSSPTSPTQEPLAAAKTPFK + 2 Phospho (ST)
mascot_daemon_merge.mgf	26789	1240	47	Q8BGX4|OFCC1_MOUSE	Orofacial cleft 1 candidate gene 1 protein homolog OS=Mus musculus GN=Ofcc1 PE=2 SV=1	18392	25.9		2	2		FQQKAVKQTK + Phospho (ST)	EYTDATEGAGNPGFNMSSPELPAHQTPQEKVVR + Oxidation (M); 4 Phospho (ST); Phospho (Y)
mascot_daemon_merge.mgf	26789	1241	47	Q8BYR2|LATS1_MOUSE	Serine/threonine-protein kinase LATS1 OS=Mus musculus GN=Lats1 PE=1 SV=2	126734	3.5		3	3		AEHNLNK	YSGNMEYVISR + Phospho (ST); 2 Phospho (Y)	DNLYFVMDYIPGGDMMSLLIR + 3 Oxidation (M); Phospho (Y)
mascot_daemon_merge.mgf	26789	1242	47	Q7M758|NALDL_MOUSE	N-acetylated-alpha-linked acidic dipeptidase-like protein OS=Mus musculus GN=Naaladl1 PE=2 SV=1	80577	3.1		2	3		YVIYGNHR	YGGVGRGAKAINAAK
mascot_daemon_merge.mgf	26789	1243	47	Q8CAA7|PGM2L_MOUSE	Glucose 1,6-bisphosphate synthase OS=Mus musculus GN=Pgm2l1 PE=1 SV=1	71147	3.1		2	5		LTAAVLLAK + Phospho (ST)	KVTLMEQLTK + Phospho (ST)
mascot_daemon_merge.mgf	26789	1244	47	P22725|WNT5A_MOUSE	Protein Wnt-5a OS=Mus musculus GN=Wnt5a PE=1 SV=1	43494	6.6		2	4		CTEIVDQFVCK	YDSAAAMRLNSRGK + 2 Phospho (ST)
mascot_daemon_merge.mgf	26789	1245	47	Q5GFD5|HS3S6_MOUSE	Heparan sulfate glucosamine 3-O-sulfotransferase 6 OS=Mus musculus GN=Hs3st6 PE=2 SV=1	37677	11.7		2	7		LRAPGLPVASGPGR + Phospho (ST)	MAGSGGLGGGAGDLQGAGTGQGTALR + Oxidation (M); 3 Phospho (ST)
mascot_daemon_merge.mgf	26789	1246	46	Q9QY14|FOXE3_MOUSE	Forkhead box protein E3 OS=Mus musculus GN=Foxe3 PE=2 SV=1	30750	11.1		2	2		DSPRKWQNSIR + 2 Phospho (ST)	EPEEVVGGGDAEPTAVPGPGK
mascot_daemon_merge.mgf	26789	1247	46	Q8JZK9|HMCS1_MOUSE	Hydroxymethylglutaryl-CoA synthase, cytoplasmic OS=Mus musculus GN=Hmgcs1 PE=2 SV=1	58160	7.1		2	4		AFMKASSELFNQKTK + Oxidation (M); Phospho (ST)	VTQDATPGSALDKITASLCDLK + Phospho (ST)
mascot_daemon_merge.mgf	26789	1248	46	P02664|CS2LB_MOUSE	Alpha-S2-casein-like B OS=Mus musculus GN=Csn1s2b PE=2 SV=1	16957	15.4		2	2		NIQDYMNK + Oxidation (M)	FIILTCLLAVALAK
mascot_daemon_merge.mgf	26789	1249	46	Q9D9F8|MIPO1_MOUSE	Mirror-image polydactyly gene 1 protein homolog OS=Mus musculus GN=Mipol1 PE=2 SV=1	32073	5.7		2	4		LQLALKER	MLENINPK + Oxidation (M)
mascot_daemon_merge.mgf	26789	1250	46	Q00175|PRGR_MOUSE	Progesterone receptor OS=Mus musculus GN=Pgr PE=2 SV=1	100266	3.4		2	2		AIGLRQKGVVPTSQR + Phospho (ST)	VGDQSGTGRGQKVLPK + 2 Phospho (ST)
mascot_daemon_merge.mgf	26789	1251	46	Q61645|HAIR_MOUSE	Protein hairless OS=Mus musculus GN=Hr PE=2 SV=2	129393	2.1		2	5		ACPPSHHTKLK + 2 Phospho (ST)	YGPLIPEHSGGHPK + Phospho (Y)
mascot_daemon_merge.mgf	26789	1252	46	Q03963|E2AK2_MOUSE	Interferon-induced, double-stranded RNA-activated protein kinase OS=Mus musculus GN=Eif2ak2 PE=1 SV=2	58757	5.8		2	10		IGQTMYGTGSGVTK + Phospho (ST); Phospho (Y)	DLKPGNIFLVDERHIK
mascot_daemon_merge.mgf	26789	1253	46	Q9D7Z6|CLCA1_MOUSE	Calcium-activated chloride channel regulator 1 OS=Mus musculus GN=Clca1 PE=1 SV=2	100807	4.1		2	2		SNLKSEISNIAR + Phospho (ST)	HLPTVSAGGTSICSGLRTAFTVIKK + 2 Phospho (ST)
mascot_daemon_merge.mgf	26789	1254	46	Q60900|ELAV3_MOUSE	ELAV-like protein 3 OS=Mus musculus GN=Elavl3 PE=1 SV=1	39679	8.4		2	2		AINTLNGLKLQTK + 2 Phospho (ST)	SLFGSIGDIESCKLVRDK + Phospho (ST)
mascot_daemon_merge.mgf	26789	1255	46	Q8BMJ8|SP8_MOUSE	Transcription factor Sp8 OS=Mus musculus GN=Sp8 PE=2 SV=1	49128	5.6		2	3		THSGGGGSAGSGGGK + Phospho (ST)	FTRSDELQRHLR
mascot_daemon_merge.mgf	26789	1256	46	Q91YE8|SYNP2_MOUSE	Synaptopodin-2 OS=Mus musculus GN=Synpo2 PE=1 SV=2	116968	3		2	2		STVKVSSAPAMK + 2 Phospho (ST)	ETKVSPNPELLSLLQNAEGKR + 2 Phospho (ST)
mascot_daemon_merge.mgf	26789	1257	46	Q8BXB6|SO2B1_MOUSE	Solute carrier organic anion transporter family member 2B1 OS=Mus musculus GN=Slco2b1 PE=1 SV=1	75794	3.8		2	7		VFPRVLLRNLR	STKTTMGTEDMHERK + Oxidation (M); Phospho (ST)
mascot_daemon_merge.mgf	26789	1258	46	Q9D341|CR058_MOUSE	Uncharacterized protein C18orf58 homolog OS=Mus musculus PE=2 SV=1	60239	4.1		2	2		EFIGNMITTAGK + Phospho (ST)	FASVASKLKEFIGNMITTAGK + 2 Phospho (ST)
mascot_daemon_merge.mgf	26789	1259	46	Q9JIA1|LGI1_MOUSE	Leucine-rich glioma-inactivated protein 1 OS=Mus musculus GN=Lgi1 PE=1 SV=1	64345	5.2		2	5		FIKIQDIEVLK	GDVYICLTRFIGDSKVMK + 2 Phospho (ST); Phospho (Y)
mascot_daemon_merge.mgf	26789	1260	46	Q0VDT2|ZN367_MOUSE	Zinc finger protein 367 OS=Mus musculus GN=Znf367 PE=2 SV=2	37943	14.7		2	2		LHGALALIELANLTGAPLRQ	GAPQSSASVAAVSGGEDEEEASSPDSGHLK + 4 Phospho (ST)
mascot_daemon_merge.mgf	26789	1261	46	Q6ZQB6|VIP2_MOUSE	Inositol hexakisphosphate and diphosphoinositol-pentakisphosphate kinase 2 OS=Mus musculus GN=Hisppd1 PE=1 SV=2	129489	3.5		3	3		FFDLFEK	KVQLTYLPHGCPK + Phospho (Y)	DFTAEDYEKLTPSGSISVIK + 3 Phospho (ST)
mascot_daemon_merge.mgf	26789	1262	46	P48545|IRK5_MOUSE	G protein-activated inward rectifier potassium channel 4 OS=Mus musculus GN=Kcnj5 PE=2 SV=2	48072	11		2	2		YLSDLFTTLVDLK + 2 Phospho (ST)	FTPVLTLEKGFYEVDYNTSHDTYETNTPSCCAK + 5 Phospho (ST); Phospho (Y)
mascot_daemon_merge.mgf	26789	1263	46	Q9DBS9|OSBL3_MOUSE	Oxysterol-binding protein-related protein 3 OS=Mus musculus GN=Osbpl3 PE=2 SV=1	97818	2.9		2	2		SDEKNLGVSQKLVSPSR + 2 Phospho (ST)	NLGVSQKLVSPSRSTSSCSSK + 3 Phospho (ST)
mascot_daemon_merge.mgf	26789	1264	46	Q9JHE6|HES6_MOUSE	Transcription cofactor HES-6 OS=Mus musculus GN=Hes6 PE=1 SV=1	24610	8.5		1	8		MAPSQAPSRDRAGQEDEDR + Oxidation (M); Phospho (ST)
mascot_daemon_merge.mgf	26789	1265	46	Q9D5H4|FTMT_MOUSE	Ferritin, mitochondrial OS=Mus musculus GN=Ftmt PE=2 SV=2	27483	15.2		2	3		FTAPQCLASR + Phospho (ST)	AMECALLLEKNVNQSLLDLHTLASEK + 2 Phospho (ST)
mascot_daemon_merge.mgf	26789	1266	46	Q8R4X3|RBM12_MOUSE	RNA-binding protein 12 OS=Mus musculus GN=Rbm12 PE=1 SV=2	103886	3.4		2	2		FIQVHPITKKGMLEK + Oxidation (M)	VTLLLSSKTEMQNMIELSR + Oxidation (M); Phospho (ST)
mascot_daemon_merge.mgf	26789	1267	46	Q9D1I5|MCEE_MOUSE	Methylmalonyl-CoA epimerase, mitochondrial OS=Mus musculus GN=Mcee PE=2 SV=1	19119	12.9		2	2		IRSLSDEAK	AAALAAGATGLFSR + Phospho (ST)
mascot_daemon_merge.mgf	26789	1268	46	Q8CEE7|RDH13_MOUSE	Retinol dehydrogenase 13 OS=Mus musculus GN=Rdh13 PE=2 SV=1	36726	9		2	2		DYVAGGACPSK + Phospho (ST); Phospho (Y)	FLLPVSVVGTVIGGTVLLK + Phospho (ST)
mascot_daemon_merge.mgf	26789	1269	46	Q9EQZ7|RIMS2_MOUSE	Regulating synaptic membrane exocytosis protein 2 OS=Mus musculus GN=Rims2 PE=1 SV=1	173669	2.7		3	4		KGQLEVEIIRAR	MGEESQQQQEQK + Oxidation (M); Phospho (ST)	MDRPSISVTSPMSPGMLR + Oxidation (M); 2 Phospho (ST)
mascot_daemon_merge.mgf	26789	1270	46	Q9DBM0|ABCG8_MOUSE	ATP-binding cassette sub-family G member 8 OS=Mus musculus GN=Abcg8 PE=2 SV=1	76688	4.5		2	7		LVLISLHQPR + Phospho (ST)	MKSGQIWINGQPSTPQLVRK + Oxidation (M)
mascot_daemon_merge.mgf	26789	1271	46	Q9DC29|ABCB6_MOUSE	ATP-binding cassette sub-family B member 6, mitochondrial OS=Mus musculus GN=Abcb6 PE=1 SV=1	94224	2		2	2		FQGLEWK	FYDISSGCIR + Phospho (ST); Phospho (Y)
mascot_daemon_merge.mgf	26789	1272	46	Q8CJ19|MICA3_MOUSE	Protein MICAL-3 OS=Mus musculus GN=Mical3 PE=2 SV=1	98809	3.9		2	2		TAIDLSLLGAK + Phospho (ST)	AVLIASTKSPISFLSKLGQTISR + Phospho (ST)
mascot_daemon_merge.mgf	26789	1273	46	Q8VC19|HEM1_MOUSE	5-aminolevulinate synthase, nonspecific, mitochondrial OS=Mus musculus GN=Alas1 PE=2 SV=2	71827	8.6		2	2		SSEGRALR	DAALLFSSCFVANDSTLFTLAKMMPGCEIYSDSGNHASMIQGIRNSR + Oxidation (M); 4 Phospho (ST)
mascot_daemon_merge.mgf	26789	1274	46	Q810N5|CL060_MOUSE	Uncharacterized protein C12orf60 homolog OS=Mus musculus PE=2 SV=1	28272	10.1		2	2		ERLIQAAK	EPLCSKVLTAMTSAVEK + Oxidation (M)
mascot_daemon_merge.mgf	26789	1275	46	P55086|PAR2_MOUSE	Proteinase-activated receptor 2 OS=Mus musculus GN=F2rl1 PE=2 SV=1	45236	3.3		2	2		MQISLSSNKFSR + Phospho (ST)	MQISLSSNKFSRK + Oxidation (M); Phospho (ST)
mascot_daemon_merge.mgf	26789	1276	46	P70268|PKN1_MOUSE	Serine/threonine-protein kinase N1 OS=Mus musculus GN=Pkn1 PE=1 SV=3	105087	3.5		2	2		SSGELFAIKALKK + Phospho (ST)	VEHAVAEGAKNVLRLLSGAK + Phospho (ST)
mascot_daemon_merge.mgf	26789	1277	46	Q8BYY9|SPA3B_MOUSE	Serine protease inhibitor A3B OS=Mus musculus GN=Serpina3b PE=2 SV=1	47612	10.2		2	2		NITVSEMIHSTELDMTEK + Oxidation (M); 2 Phospho (ST)	GTEGDAITIVGYNFMSAKLKPVFVK + 3 Phospho (ST); Phospho (Y)
mascot_daemon_merge.mgf	26789	1278	46	Q810N6|ANR45_MOUSE	Ankyrin repeat domain-containing protein 45 OS=Mus musculus GN=Ankrd45 PE=2 SV=1	27945	8.1		2	4		SDVIKALAK + Phospho (ST)	EDKSTILNACR + Phospho (ST)
mascot_daemon_merge.mgf	26789	1279	45	P41242|MATK_MOUSE	Megakaryocyte-associated tyrosine-protein kinase OS=Mus musculus GN=Matk PE=2 SV=2	56591	6.9		2	3		AKHHGSGQEGLLAAAALR + Phospho (ST)	APYPKMSLKEVSEAVEK + Oxidation (M); Phospho (ST); Phospho (Y)
mascot_daemon_merge.mgf	26789	1280	45	Q61672|S29A2_MOUSE	Equilibrative nucleoside transporter 2 OS=Mus musculus GN=Slc29a2 PE=2 SV=1	36660	6.1		1	11		NGVPISPQQASPTLDLDPEK + 2 Phospho (ST)
mascot_daemon_merge.mgf	26789	1281	45	Q8CIG0|DEP1A_MOUSE	DEP domain-containing protein 1A OS=Mus musculus GN=Depdc1a PE=2 SV=1	93170	2.5		2	2		DKDGIFKLR	SQSLLLRSSTR + 2 Phospho (ST)
mascot_daemon_merge.mgf	26789	1282	45	Q6ZQ38|CAND1_MOUSE	Cullin-associated NEDD8-dissociated protein 1 OS=Mus musculus GN=Cand1 PE=2 SV=2	137955	2.5		2	2		ELIREVEMGPFK + Oxidation (M)	GYLISGSSYARSSVVTAVK + Phospho (ST)
mascot_daemon_merge.mgf	26789	1283	45	Q6HA09|ASTL_MOUSE	Astacin-like metalloendopeptidase OS=Mus musculus GN=Astl PE=2 SV=3	47881	9		2	3		LLSVTNNKWPK + Phospho (ST)	GIMGSLWPWILTMLSLLGLSMGAPSASR + 2 Oxidation (M); Phospho (ST)	GIMGSLWPWILTMLSLLGLSMGAPSASR + 3 Oxidation (M); Phospho (ST)
mascot_daemon_merge.mgf	26789	1284	45	P49446|PTPRE_MOUSE	Receptor-type tyrosine-protein phosphatase epsilon OS=Mus musculus GN=Ptpre PE=1 SV=2	81392	4.1		2	3		SDTLSEAISVR + 2 Phospho (ST)	SDTLSEAISVR + 3 Phospho (ST)	MEPFCPLLLASFSLSLAR + Oxidation (M); Phospho (ST)
mascot_daemon_merge.mgf	26789	1285	45	Q9CXE0|PRDM5_MOUSE	PR domain zinc finger protein 5 OS=Mus musculus GN=Prdm5 PE=2 SV=1	71293	3		2	2		SKDALRR	CTSVSSLQEHR + Phospho (ST)
mascot_daemon_merge.mgf	26789	1286	45	Q80U12|SGSM2_MOUSE	Small G protein signaling modulator 2 OS=Mus musculus GN=Sgsm2 PE=2 SV=2	114430	3.6		2	2		LAACAREYVESLHQNSR	MGQNFPSGGAMDSHFANMR + 2 Oxidation (M); 2 Phospho (ST)
mascot_daemon_merge.mgf	26789	1287	45	Q8BLY1|SMOC1_MOUSE	SPARC-related modular calcium-binding protein 1 OS=Mus musculus GN=Smoc1 PE=2 SV=2	52298	8.2		2	3		DSKLNNTNVRNSEK	TQPKPICASDGRSYESMCEYQRAK + 3 Phospho (ST); 2 Phospho (Y)
mascot_daemon_merge.mgf	26789	1288	45	Q8VDD9|PHIP_MOUSE	PH-interacting protein OS=Mus musculus GN=Phip PE=1 SV=2	208364	1.4		2	2		SGQIEGVR	NRSSSLSSSAASSPERK
mascot_daemon_merge.mgf	26789	1289	45	Q1RNF8|SAM11_MOUSE	Sterile alpha motif domain-containing protein 11 OS=Mus musculus GN=Samd11 PE=2 SV=1	58204	4.1		2	2		GSMLVLK + Phospho (ST)	EGTSTPSQVPAGGTR + 2 Phospho (ST)
mascot_daemon_merge.mgf	26789	1290	45	P08074|CBR2_MOUSE	Carbonyl reductase [NADPH] 2 OS=Mus musculus GN=Cbr2 PE=1 SV=1	26056	9.8		2	2		GAMTMLTK	GIGRDTVKALHASGAK + Phospho (ST)
mascot_daemon_merge.mgf	26789	1291	45	Q91X96|MSS4_MOUSE	Guanine nucleotide exchange factor MSS4 OS=Mus musculus GN=Rabif PE=2 SV=1	14248	19.5		2	2		QLFLPSMRK + Phospho (ST)	CGSRVLQPGTALFSR + Phospho (ST)
mascot_daemon_merge.mgf	26789	1292	45	P13504|IL1R1_MOUSE	Interleukin-1 receptor type I OS=Mus musculus GN=Il1r1 PE=1 SV=1	67567	4.9		2	5		YTLITTLNISEVK + Phospho (ST)	SPLSKHRLLTLDPVR
mascot_daemon_merge.mgf	26789	1293	45	Q9WVH6|ANGP4_MOUSE	Angiopoietin-4 OS=Mus musculus GN=Angpt4 PE=2 SV=1	58282	4.7		2	2		LEQSIKVNLR	YSLSVNDSSSSAGR + Phospho (ST); Phospho (Y)
mascot_daemon_merge.mgf	26789	1294	45	P10711|TCEA1_MOUSE	Transcription elongation factor A protein 1 OS=Mus musculus GN=Tcea1 PE=1 SV=2	34315	7.3		2	2		IGMSVNALRK + Oxidation (M)	EESSSSSNVSSR + 3 Phospho (ST)
mascot_daemon_merge.mgf	26789	1295	45	Q6GQX6|ANKS6_MOUSE	Ankyrin repeat and SAM domain-containing protein 6 OS=Mus musculus GN=Anks6 PE=2 SV=2	93816	4.4		2	2		ARQPWSIPVLPDDKGGLK	SSGGSSSGTITDEDELTGILK + Phospho (ST)
mascot_daemon_merge.mgf	26789	1296	45	Q9EPB8|VN1A9_MOUSE	Vomeronasal type-1 receptor A9 OS=Mus musculus GN=V1ra9 PE=2 SV=1	36343	9.8		2	2		MVTIILLRNR + Oxidation (M)	DVIFVGLMLLSSGYMVTFLGR + 2 Oxidation (M); 2 Phospho (ST); Phospho (Y)
mascot_daemon_merge.mgf	26789	1297	45	Q8BLM0|KLF8_MOUSE	Krueppel-like factor 8 OS=Mus musculus GN=Klf8 PE=2 SV=1	39220	6.5		2	2		IKSESGSMQVFK + Oxidation (M); Phospho (ST)	MDKFIDNMDVRIK
mascot_daemon_merge.mgf	26789	1298	45	Q9DA19|CIR_MOUSE	CBF1-interacting corepressor OS=Mus musculus GN=Cir PE=1 SV=1	52219	10.2		2	2		SRSPYR + Phospho (Y)	SPSSSSSSSSSSSSSSSTSSSSSSSSETSDSSSESDNKEK + 11 Phospho (ST)
mascot_daemon_merge.mgf	26789	1299	45	Q9DAP0|LRC46_MOUSE	Leucine-rich repeat-containing protein 46 OS=Mus musculus GN=Lrrc46 PE=2 SV=2	36367	10.2		2	2		NLTFPGDEDLSEK	GALAATTSKTSQAATPSMTK + Oxidation (M); Phospho (ST)
mascot_daemon_merge.mgf	26789	1300	45	P54729|NUB1_MOUSE	NEDD8 ultimate buster 1 OS=Mus musculus GN=Nub1 PE=1 SV=2	70947	5.2		2	4		KALMLAMGYHEKGR + Oxidation (M)	KALMLAMGYHEKGR + 2 Oxidation (M)	QLQLGKSLEEQGVTHNVK + Phospho (ST)
mascot_daemon_merge.mgf	26789	1301	45	Q9Z1Z0|USO1_MOUSE	General vesicular transport factor p115 OS=Mus musculus GN=Uso1 PE=2 SV=2	108000	2.8		2	3		DQYNLLKVQLGK	QSEDLGSQFTEIFIK + Phospho (ST)
mascot_daemon_merge.mgf	26789	1302	45	Q6PAL7|AHDC1_MOUSE	A.T hook DNA-binding motif-containing protein 1 OS=Mus musculus GN=Ahdc1 PE=1 SV=1	169630	2.2		2	6		GDDLLPPR	GAKASPVAVGSSGAGADPSFQPVLPSR + Phospho (ST)
mascot_daemon_merge.mgf	26789	1303	45	Q9D1E6|TBCB_MOUSE	Tubulin folding cofactor B OS=Mus musculus GN=Tbcb PE=1 SV=2	27654	7.8		2	2		APDHSLRR	AQASAISVGSR + 2 Phospho (ST)
mascot_daemon_merge.mgf	26789	1304	45	Q99PV8|BC11B_MOUSE	B-cell lymphoma/leukemia 11B OS=Mus musculus GN=Bcl11b PE=1 SV=1	96045	2.9		2	2		HMKTHGQIGK	ELAGNSSTPPPVSPGR + 2 Phospho (ST)
mascot_daemon_merge.mgf	26789	1305	45	P20918|PLMN_MOUSE	Plasminogen OS=Mus musculus GN=Plg PE=1 SV=2	93460	3.7		2	2		GTMSRTKSGVACQK + Oxidation (M); 3 Phospho (ST)	RVYLSECKTGIGNGYR + Phospho (ST); Phospho (Y)
mascot_daemon_merge.mgf	26789	1306	45	Q99P31|HPBP1_MOUSE	Hsp70-binding protein 1 OS=Mus musculus GN=Hspbp1 PE=2 SV=1	39883	3.1		1	1		EQEAGLLQFLR
mascot_daemon_merge.mgf	26789	1307	45	Q64430|ATP7A_MOUSE	Copper-transporting ATPase 1 OS=Mus musculus GN=Atp7a PE=1 SV=2	163289	1.9		2	2		YLKLGAIDVER	SMGLEVVLMTGDNSKTAR + 2 Oxidation (M); Phospho (ST)
mascot_daemon_merge.mgf	26789	1308	45	Q62101|KPCD1_MOUSE	Serine/threonine-protein kinase D1 OS=Mus musculus GN=Prkd1 PE=1 SV=1	103314	3.4		2	2		EGWMVHYTSKDTLR + Oxidation (M); Phospho (ST)	EISHEAIDLINNLLQVK + Phospho (ST)
mascot_daemon_merge.mgf	26789	1309	45	Q8BH60|GOPC_MOUSE	Golgi-associated PDZ and coiled-coil motif-containing protein OS=Mus musculus GN=Gopc PE=1 SV=1	51030	9.5		2	2		TGQSVDSGAIK + 2 Phospho (ST)	MSAGGPCPAGAGGGPGGSSCPVGVSPGGVSMFR + Oxidation (M); Phospho (ST)
mascot_daemon_merge.mgf	26789	1310	45	Q923P0|COKA1_MOUSE	Collagen alpha-1(XX) chain (Fragment) OS=Mus musculus GN=Col20a1 PE=2 SV=2	81368	5		2	2		GAPGAVGPTGLPGSK	KVAERPIGDAGSPPTGGFITLGR + 3 Phospho (ST)
mascot_daemon_merge.mgf	26789	1311	45	Q571I4|SG223_MOUSE	Tyrosine-protein kinase SgK223 OS=Mus musculus GN=Sgk223 PE=2 SV=2	128955	2.5		2	3		MNKSSSDLEK + Oxidation (M)	MNKSSSDLEK + 2 Phospho (ST)	TNSGMSKSASFAFEFPKDR + Oxidation (M)
mascot_daemon_merge.mgf	26789	1312	45	Q9D845|TEX9_MOUSE	Testis-expressed sequence 9 protein OS=Mus musculus GN=Tex9 PE=2 SV=1	44438	6.5		2	2		QLKLIDILKR	QAASSQSATEVRLNR + Phospho (ST)
mascot_daemon_merge.mgf	26789	1313	45	Q8VEF1|GRM1A_MOUSE	GRAM domain-containing protein 1A OS=Mus musculus GN=Gramd1a PE=2 SV=2	81333	1.1		1	3		LRVSSEIR
mascot_daemon_merge.mgf	26789	1314	44	Q5IBH6|SPDYB_MOUSE	Speedy protein B OS=Mus musculus GN=Spdyb PE=1 SV=1	31129	7.8		2	4		LLEDPVVKK	MGEGTPGVDSAR + Phospho (ST)
mascot_daemon_merge.mgf	26789	1315	44	P62274|RS29_MOUSE	40S ribosomal protein S29 OS=Mus musculus GN=Rps29 PE=2 SV=2	6900	19.6		1	1		GHQQLYWSHPR
mascot_daemon_merge.mgf	26789	1316	44	P70206|PLXA1_MOUSE	Plexin-A1 OS=Mus musculus GN=Plxna1 PE=1 SV=1	214158	2.3		2	2		IYKLSGNLTLLR + Phospho (Y)	GNVASLIMTALQGEMEYATGVLKQLLSDLIEK + Oxidation (M); Phospho (ST)
mascot_daemon_merge.mgf	26789	1317	44	Q8BGJ3|YQ030_MOUSE	Uncharacterized protein LOC388327 homolog OS=Mus musculus PE=2 SV=1	14587	13.2		2	2		ASSSLR + 3 Phospho (ST)	MGRMASPLRSK + 2 Oxidation (M); Phospho (ST)
mascot_daemon_merge.mgf	26789	1318	44	Q8K3W3|CASC3_MOUSE	Protein CASC3 OS=Mus musculus GN=Casc3 PE=1 SV=2	75741	3.6		2	2		MEEMGVQSGR + Oxidation (M); Phospho (ST)	QSGDGQESTEPVENK + Phospho (ST)
mascot_daemon_merge.mgf	26789	1319	44	Q5SSI6|UTP18_MOUSE	U3 small nucleolar RNA-associated protein 18 homolog OS=Mus musculus GN=Utp18 PE=1 SV=1	61636	4.3		2	3		KDIMKNASESK + Oxidation (M)	TGNFISTSTSLPR + Phospho (ST)
mascot_daemon_merge.mgf	26789	1320	44	P46662|MERL_MOUSE	Merlin OS=Mus musculus GN=Nf2 PE=1 SV=2	69960	5		2	3		TEEEKRLMEQK + Oxidation (M)	ETWFFGLQYTIKDTVAWLK
mascot_daemon_merge.mgf	26789	1321	44	Q99LF4|CV028_MOUSE	UPF0027 protein C22orf28 homolog OS=Mus musculus GN=D10Wsu52e PE=2 SV=1	55727	6.3		2	2		QIGNVAALPGIVHR	MGIDHKGQVCVMIHSGSR + Oxidation (M); Phospho (ST)
mascot_daemon_merge.mgf	26789	1322	44	Q8VCI0|PLBL1_MOUSE	Putative phospholipase B-like 1 OS=Mus musculus PE=1 SV=1	63357	7.6		2	2		VEIKTVLDK	EDPYSKGDPCSTICCREDLNGASPSPGGCYDTK + Phospho (ST)
mascot_daemon_merge.mgf	26789	1323	44	Q61321|SIX4_MOUSE	Homeobox protein SIX4 OS=Mus musculus GN=Six4 PE=2 SV=1	82611	7		2	2		MSSNIVGNGIAMTDILGSTSQDVK + Oxidation (M); 3 Phospho (ST)	EVAGGAAAGLSPPAPAPFPLEPGDAAAASR + Phospho (ST)
mascot_daemon_merge.mgf	26789	1324	44	Q9D668|ARRD2_MOUSE	Arrestin domain-containing protein 2 OS=Mus musculus GN=Arrdc2 PE=2 SV=1	44744	4.9		2	2		HGSVRYSIK	YSIKATLHRPWVPAR
mascot_daemon_merge.mgf	26789	1325	44	Q8K327|ZN828_MOUSE	Zinc finger protein 828 OS=Mus musculus GN=Znf828 PE=1 SV=1	88703	2.9		2	2		SGPPELRK + Phospho (ST)	CDSLAQEGLLATPKK + Phospho (ST)
mascot_daemon_merge.mgf	26789	1326	44	P51141|DVL1_MOUSE	Segment polarity protein dishevelled homolog DVL-1 OS=Mus musculus GN=Dvl1 PE=1 SV=1	75816	6.8		2	2		LSSSTEQSTSSRLVR + Phospho (ST)	TSSSSLTSSVPGAPQLEEAPLTVKSDMSAIVR + Phospho (ST)
mascot_daemon_merge.mgf	26789	1327	44	Q80W00|PP1RA_MOUSE	Serine/threonine-protein phosphatase 1 regulatory subunit 10 OS=Mus musculus GN=Ppp1r10 PE=1 SV=1	94655	1.7		2	2		IFSLMK + Phospho (ST)	AEEAPEKKK
mascot_daemon_merge.mgf	26789	1328	44	Q6PAL8|RA6I1_MOUSE	Rab6-interacting protein 1 OS=Mus musculus GN=Rab6ip1 PE=1 SV=1	148213	2.2		2	3		KSDASAVMSPLR + Phospho (ST)	KSDASAVMSPLR + Oxidation (M); Phospho (ST)	LTTVQIGHDNSGLYAK + Phospho (ST)
mascot_daemon_merge.mgf	26789	1329	44	Q3UJB9|EDC4_MOUSE	Enhancer of mRNA-decapping protein 4 OS=Mus musculus GN=Edc4 PE=1 SV=2	153758	1.5		2	2		ENISKLLKSK + Phospho (ST)	DHMGSVMAQVR + Oxidation (M)
mascot_daemon_merge.mgf	26789	1330	44	Q3UX43|AN13C_MOUSE	Ankyrin repeat domain-containing protein 13C OS=Mus musculus GN=Ankrd13c PE=2 SV=2	60739	5		2	2		AIMESLSK + Oxidation (M); Phospho (ST)	VKNAQGWSPLAEAISYGDR + Phospho (Y)
mascot_daemon_merge.mgf	26789	1331	44	Q9CZW4|ACSL3_MOUSE	Long-chain-fatty-acid--CoA ligase 3 OS=Mus musculus GN=Acsl3 PE=2 SV=1	81481	3.2		2	2		LQAGEYVSLGK + Phospho (Y)	ELTELARTKGFK + Phospho (ST)
mascot_daemon_merge.mgf	26789	1332	44	Q8BN57|CC033_MOUSE	Uncharacterized protein C3orf33 homolog OS=Mus musculus PE=2 SV=1	33761	9.9		2	2		KGEGIWKEESEK	LTSKFTTSSDIPVEFIR + Phospho (ST)
mascot_daemon_merge.mgf	26789	1333	44	Q9ESN3|TMEM8_MOUSE	Transmembrane protein 8 OS=Mus musculus GN=Tmem8 PE=2 SV=1	86869	6.6		2	2		QVLLVLGTLVIAMSLQMDRR + Oxidation (M)	EDTDVVSVHFQPLNGAFVLVHSSMPSVMQLR + 2 Oxidation (M); 2 Phospho (ST)
mascot_daemon_merge.mgf	26789	1334	44	O08786|CCKAR_MOUSE	Cholecystokinin receptor type A OS=Mus musculus GN=Cckar PE=2 SV=1	49203	3.7		2	2		LSSGGGGGGGSSSSR + Phospho (ST)	RLSSGGGGGGGSSSSR + 3 Phospho (ST)
mascot_daemon_merge.mgf	26789	1335	44	Q80ZQ5|JAZF1_MOUSE	Juxtaposed with another zinc finger protein 1 OS=Mus musculus GN=Jazf1 PE=2 SV=2	27479	9.9		2	2		SYKTAQGLR + Phospho (ST)	MTGIAAASFFSNTCR + Oxidation (M)
mascot_daemon_merge.mgf	26789	1336	44	Q8BGY9|SC5A7_MOUSE	High affinity choline transporter 1 OS=Mus musculus GN=Slc5a7 PE=1 SV=1	63723	6		2	2		SKGYVTMLDPFQQIYGK + Phospho (ST); Phospho (Y)	HSEENMDKTILVRNENIK + Oxidation (M); Phospho (ST)
mascot_daemon_merge.mgf	26789	1337	44	O35615|FOG1_MOUSE	Zinc finger protein ZFPM1 OS=Mus musculus GN=Zfpm1 PE=1 SV=1	107571	1.4		1	1		ASGPGEPGPQAPSR + Phospho (ST)
mascot_daemon_merge.mgf	26789	1338	44	Q8R2M2|TDIF2_MOUSE	Deoxynucleotidyltransferase terminal-interacting protein 2 OS=Mus musculus GN=Dnttip2 PE=2 SV=1	84682	3.3		2	2		NDTKITPGNKK	QIVIASTSKSTVRK + Phospho (ST)
mascot_daemon_merge.mgf	26789	1339	44	P01632|KV1A1_MOUSE	Ig kappa chain V-I region S107A OS=Mus musculus PE=4 SV=1	12823	14		2	2		YIGVPDR	LLIYGASNR + Phospho (ST)
mascot_daemon_merge.mgf	26789	1340	44	P54265|DMPK_MOUSE	Myotonin-protein kinase OS=Mus musculus GN=Dmpk PE=2 SV=1	70241	7.6		2	2		IMNKWDMLKR + Oxidation (M)	LTAMVSGGGETLSDMQEDMPLGVRLPFVGYSYCCMAFR + 3 Oxidation (M); 3 Phospho (ST); 2 Phospho (Y)
mascot_daemon_merge.mgf	26789	1341	44	Q8BQ33|CO042_MOUSE	Uncharacterized protein C15orf42 homolog OS=Mus musculus PE=2 SV=2	210600	2		2	2		TPSSHSTDTR	WSALPLHSVGDDEVFVSGSTPPSGCMVR + Oxidation (M); Phospho (ST)
mascot_daemon_merge.mgf	26789	1342	44	Q03719|KCND1_MOUSE	Potassium voltage-gated channel subfamily D member 1 OS=Mus musculus GN=Kcnd1 PE=1 SV=1	72679	5.2		2	2		NDDVSGAFVTLRVFR + Phospho (ST)	QNGGLEDSGSGDGQMLCVR + Oxidation (M); Phospho (ST)
mascot_daemon_merge.mgf	26789	1343	44	P35546|RET_MOUSE	Proto-oncogene tyrosine-protein kinase receptor ret OS=Mus musculus GN=Ret PE=1 SV=2	125791	3.1		2	2		KNLVLGKTLGEGEFGK + Phospho (ST)	ENASQSELRDLLSEFNLLK + Phospho (ST)
mascot_daemon_merge.mgf	26789	1344	44	P35802|GPM6A_MOUSE	Neuronal membrane glycoprotein M6-a OS=Mus musculus GN=Gpm6a PE=1 SV=1	31870	7.9		2	3		QFGIVTIGEEK	EENMEEGQTQK + Phospho (ST)
mascot_daemon_merge.mgf	26789	1345	44	O09000|NCOA3_MOUSE	Nuclear receptor coactivator 3 OS=Mus musculus GN=Ncoa3 PE=1 SV=2	152390	2.1		2	2		ELQPQADSGDSK + 2 Phospho (ST)	MSGLGESSLDPLAAESRK
mascot_daemon_merge.mgf	26789	1346	44	P51906|EAA3_MOUSE	Excitatory amino acid transporter 3 OS=Mus musculus GN=Slc1a1 PE=1 SV=1	56924	8		2	2		FYFAFPGEILMRMLK + 2 Oxidation (M); Phospho (Y)	FALGMAQALLTALMISSSSATLPVTFR + Oxidation (M); 5 Phospho (ST)
mascot_daemon_merge.mgf	26789	1347	44	Q9WV86|KTNA1_MOUSE	Katanin p60 ATPase-containing subunit A1 OS=Mus musculus GN=Katna1 PE=2 SV=1	56142	6.5		2	3		LVRLLFEMAR	KRQSSQHSDPKPHSNRPSTVVR + Phospho (ST)
mascot_daemon_merge.mgf	26789	1348	44	Q62190|RON_MOUSE	Macrophage-stimulating protein receptor OS=Mus musculus GN=Mst1r PE=1 SV=2	152838	1.6		2	2		LPEYVVR	LGNDLLFASGDQVFK
mascot_daemon_merge.mgf	26789	1349	43	O35855|BCAT2_MOUSE	Branched-chain-amino-acid aminotransferase, mitochondrial OS=Mus musculus GN=Bcat2 PE=2 SV=2	44669	3.1		1	1		KPAPSQALLFGK
mascot_daemon_merge.mgf	26789	1350	43	Q80U30|CL16A_MOUSE	Protein CLEC16A OS=Mus musculus GN=Clec16a PE=2 SV=2	117014	1.8		2	3		NLLVETIR	LPCGDVEKTRR + Phospho (ST)
mascot_daemon_merge.mgf	26789	1351	43	Q62296|TEAD4_MOUSE	Transcriptional enhancer factor TEF-3 OS=Mus musculus GN=Tead4 PE=2 SV=2	48283	6.6		2	2		KQVSSHIQVLAR	SFQEALAIYPPCGRRK + Phospho (ST)
mascot_daemon_merge.mgf	26789	1352	43	P19091|ANDR_MOUSE	Androgen receptor OS=Mus musculus GN=Ar PE=1 SV=1	99614	4.8		2	2		QLVHVVKWAKALPGFR	ELCKAVSVSMGLGVEALEHLSPGEQLR + Phospho (ST)
mascot_daemon_merge.mgf	26789	1353	43	Q8BLY7|HPS6_MOUSE	Hermansky-Pudlak syndrome 6 protein homolog OS=Mus musculus GN=Hps6 PE=1 SV=2	88107	2.2		2	4		ALAVLGEEGK	MKRAGTLR + Phospho (ST)
mascot_daemon_merge.mgf	26789	1354	43	Q3TRR0|MAP9_MOUSE	Microtubule-associated protein 9 OS=Mus musculus GN=Map9 PE=2 SV=2	73580	5.1		2	12		TTNNRVSSASGR + 2 Phospho (ST)	SGPTKRSPSAATSSHYLGSLK + Phospho (ST)
mascot_daemon_merge.mgf	26789	1355	43	Q4VBD2|TAPT1_MOUSE	Transmembrane anterior posterior transformation protein 1 OS=Mus musculus GN=Tapt1 PE=1 SV=2	64480	5.5		2	3		LFNPPPASTPGKPSSK + Phospho (ST)	RMGFIPLPLAVLLIR + Oxidation (M)
mascot_daemon_merge.mgf	26789	1356	43	Q60996|2A5G_MOUSE	Serine/threonine-protein phosphatase 2A 56 kDa regulatory subunit gamma isoform OS=Mus musculus GN=Ppp2r5c PE=1 SV=2	61185	2.9		2	2		LFIQKLR	LFMEMNQK
mascot_daemon_merge.mgf	26789	1357	43	Q3V0L5|LRC43_MOUSE	Leucine-rich repeat-containing protein 43 OS=Mus musculus GN=Lrrc43 PE=2 SV=1	75465	7.3		2	3		VVNKGVSLVDKDLLK	METSESSTSDYRQTEGEGEGVPGTLSTAVCEHLR + 9 Phospho (ST)
mascot_daemon_merge.mgf	26789	1358	43	Q8BU40|NAL4A_MOUSE	NACHT, LRR and PYD domains-containing protein 4A OS=Mus musculus GN=Nlrp4a PE=2 SV=1	114979	3		2	2		ASRQDLASLLLK	DTNLSESAFSVLYNNLK + 2 Phospho (ST)
mascot_daemon_merge.mgf	26789	1359	43	Q8BYB9|KTEL1_MOUSE	KTEL motif-containing protein 1 OS=Mus musculus GN=Ktelc1 PE=2 SV=2	46863	5.4		2	2		NQAWKSMK + Phospho (ST)	GGISRKMMAEVVR + Oxidation (M)
mascot_daemon_merge.mgf	26789	1360	43	Q9CXZ1|NDUS4_MOUSE	NADH dehydrogenase [ubiquinone] iron-sulfur protein 4, mitochondrial OS=Mus musculus GN=Ndufs4 PE=1 SV=3	19829	10.3		2	2		MAAVSISVSLR	MAAVSISVSLRQAMLGRR + 2 Oxidation (M)
mascot_daemon_merge.mgf	26789	1361	43	P14404|EVI1_MOUSE	Ecotropic virus integration site 1 protein OS=Mus musculus GN=Evi1 PE=1 SV=1	118370	3.7		2	2		KLTDPLEALK + Phospho (ST)	KHENGNMSGTATSSPHSELESAGAILDDK + Oxidation (M); Phospho (ST)
mascot_daemon_merge.mgf	26789	1362	43	Q61140|BCAR1_MOUSE	Breast cancer anti-estrogen resistance protein 1 OS=Mus musculus GN=Bcar1 PE=1 SV=1	94427	2.7		2	2		QGKGQLELQQLK	GAVSNATHTSDR + 3 Phospho (ST)
mascot_daemon_merge.mgf	26789	1363	43	Q3TWF6|WDR70_MOUSE	WD repeat-containing protein 70 OS=Mus musculus GN=Wdr70 PE=2 SV=1	73871	5.5		2	8		QIEDMEPAPSSSSAAR + Oxidation (M); 2 Phospho (ST)	VGTHGGTLSSYIVKNIALDK + 2 Phospho (ST)
mascot_daemon_merge.mgf	26789	1364	43	Q9WUI0|MIXL1_MOUSE	Homeobox protein MIXL1 OS=Mus musculus GN=Mixl1 PE=1 SV=1	25057	19.9		2	2		RTSFSSEQLQLLELVFR + Phospho (ST)	DSSPTAQTPAGLDPPGPSKGSAAPSAPQR + 2 Phospho (ST)
mascot_daemon_merge.mgf	26789	1365	43	Q5SS91|SUNC1_MOUSE	Sad1/unc-84 domain-containing protein 1 OS=Mus musculus GN=Sunc1 PE=2 SV=1	36963	11.2		2	2		SAGASVIEAGTSESYKNNK + Phospho (ST)	CWAFPGSQGHILIKLAR + Phospho (ST)
mascot_daemon_merge.mgf	26789	1366	43	Q9D439|CCD11_MOUSE	Coiled-coil domain-containing protein 11 OS=Mus musculus GN=Ccdc11 PE=2 SV=3	62101	3.3		2	2		ERTKLLR + Phospho (ST)	QLMNEVMNTR + Oxidation (M); Phospho (ST)
mascot_daemon_merge.mgf	26789	1367	43	P59384|ATS15_MOUSE	A disintegrin and metalloproteinase with thrombospondin motifs 15 OS=Mus musculus GN=Adamts15 PE=2 SV=2	106551	3.3		2	3		LLARDQCDLR	HPSILNPINIVVVKVLLLGDR + Phospho (ST)
mascot_daemon_merge.mgf	26789	1368	43	Q8CCE9|E4F1_MOUSE	Transcription factor E4F1 OS=Mus musculus GN=E4f1 PE=1 SV=2	85668	4.1		2	2		LCGASFRTKGSLIR + Phospho (ST)	TFKTGSILKAHMVTHSSR + Oxidation (M); Phospho (ST)
mascot_daemon_merge.mgf	26789	1369	43	Q8CIG8|ANM5_MOUSE	Protein arginine N-methyltransferase 5 OS=Mus musculus GN=Prmt5 PE=1 SV=3	73318	1.6		1	1		VPLVAPEDLR
mascot_daemon_merge.mgf	26789	1370	43	A9Z1V5|YA019_MOUSE	Putative VWFA-repeat-containing protein FLJ32784 homolog OS=Mus musculus PE=2 SV=1	135484	2		2	10		LNLNKSRLLTR + Phospho (ST)	SNSMSKTNIQCIK + Oxidation (M)
mascot_daemon_merge.mgf	26789	1371	43	Q9Z0R0|HASP_MOUSE	Serine/threonine-protein kinase haspin OS=Mus musculus GN=Gsg2 PE=1 SV=3	85326	2.7		2	2		KVVSQGVDQR	CQSAAMKQIR + Phospho (ST)
mascot_daemon_merge.mgf	26789	1372	43	Q99KJ0|UBXD4_MOUSE	UBX domain-containing protein 4 OS=Mus musculus GN=Ubxd4 PE=2 SV=1	29407	8.1		2	2		KEVDNLDSIK + Phospho (ST)	LGSATPRIVSK + 3 Phospho (ST)
mascot_daemon_merge.mgf	26789	1373	43	Q8CGI1|CD008_MOUSE	Uncharacterized protein C4orf8 homolog OS=Mus musculus PE=2 SV=2	138169	2.4		2	2		TATTAPGFVDTR + 3 Phospho (ST)	VSSRRPPSIGDVFHGLNK
mascot_daemon_merge.mgf	26789	1374	43	Q61768|KINH_MOUSE	Kinesin-1 heavy chain OS=Mus musculus GN=Kif5b PE=1 SV=2	110223	3.6		2	2		MTRILQDSLGGNCR + Oxidation (M)	VFQSSTSQEQVYNDCAKKIVK + Phospho (ST)
mascot_daemon_merge.mgf	26789	1375	43	Q8C1R0|TSSK5_MOUSE	Testis-specific serine/threonine-protein kinase 5 OS=Mus musculus GN=Tssk5 PE=2 SV=2	42778	7.5		2	3		MLNLIRR	RHTMVAIKIVSMAEAPAEYSR + Oxidation (M); Phospho (ST)
mascot_daemon_merge.mgf	26789	1376	43	Q3UX62|CC114_MOUSE	Coiled-coil domain-containing protein 114 OS=Mus musculus GN=Ccdc114 PE=2 SV=1	74359	6.4		2	2		AQVQVEIEALQEQNR	KTTPLKPPDTMEDSSGAVIKEDYPMSK + Oxidation (M); 3 Phospho (ST)
mascot_daemon_merge.mgf	26789	1377	43	Q8BGY7|CR019_MOUSE	Uncharacterized protein C18orf19 homolog OS=Mus musculus PE=2 SV=1	31637	8.1		2	2		LQETKGKVSFK + Phospho (ST)	EYLQGRMEETK + Oxidation (M)
mascot_daemon_merge.mgf	26789	1378	43	Q3V0J4|ANR53_MOUSE	Ankyrin repeat domain-containing protein 53 OS=Mus musculus GN=Ankrd53 PE=2 SV=1	57386	6.2		2	3		FLKDVMWKHDK	FLKDVMWKHDK + Oxidation (M)	YPVDLPTNKGQTPLHLVIHK + Phospho (ST); Phospho (Y)
mascot_daemon_merge.mgf	26789	1379	43	Q8JZS6|N42L2_MOUSE	NEDD4-binding protein 2-like 2 OS=Mus musculus GN=N4bp2l2 PE=2 SV=2	66950	4.3		2	3		GLPGSGKTTLSR	LKSAADDGVSPLR + 2 Phospho (ST)
mascot_daemon_merge.mgf	26789	1380	43	Q9D211|C2AIL_MOUSE	CDKN2AIP N-terminal-like protein OS=Mus musculus GN=Cdkn2aipnl PE=2 SV=1	13258	19		2	2		ARMEFILR	HLPDYRDPPDGGGR
mascot_daemon_merge.mgf	26789	1381	43	Q80VM3|TTC29_MOUSE	Tetratricopeptide repeat protein 29 OS=Mus musculus GN=Ttc29 PE=2 SV=1	54647	7.4		2	3		LLSDRMLENK + Oxidation (M)	ASEYFQQAFSTAMELMKTALMDETK + 2 Oxidation (M)
mascot_daemon_merge.mgf	26789	1382	43	Q3UP75|UD3A1_MOUSE	UDP-glucuronosyltransferase 3A1 OS=Mus musculus GN=Ugt3a1 PE=2 SV=1	59831	5.5		2	8		VIRQSHPLTPAQR + Phospho (ST)	VEAKNLGVSIQLQTLK + Phospho (ST)
mascot_daemon_merge.mgf	26789	1383	43	P10107|ANXA1_MOUSE	Annexin A1 OS=Mus musculus GN=Anxa1 PE=2 SV=2	38995	7.8		2	2		ALDLELK	GAMKGLGTDEDTLIEILTTR + Oxidation (M); 3 Phospho (ST)
mascot_daemon_merge.mgf	26789	1384	43	O88543|CSN3_MOUSE	COP9 signalosome complex subunit 3 OS=Mus musculus GN=Cops3 PE=1 SV=3	48371	8		2	2		SMGSQEDDSGNKPSSYS + Oxidation (M); 3 Phospho (ST)	QLSAQGQMTQLCELINK + Oxidation (M); Phospho (ST)
mascot_daemon_merge.mgf	26789	1385	43	Q9CWR0|GEFT_MOUSE	Guanine nucleotide exchange factor GEFT OS=Mus musculus GN=Geft PE=1 SV=1	68904	3.2		1	8		RVFLFEQIIIFSEALGGGGR	RVFLFEQIIIFSEALGGGGR + Phospho (ST)
mascot_daemon_merge.mgf	26789	1386	43	Q8CEC6|PPWD1_MOUSE	Peptidylprolyl isomerase domain and WD repeat-containing protein 1 OS=Mus musculus GN=Ppwd1 PE=2 SV=1	73954	6.8		2	2		MATESGSDSQLR + Oxidation (M); 3 Phospho (ST)	GMEVVQRIFNVKVNPQTDKPYEDVSIINITVK + Oxidation (M); Phospho (ST)
mascot_daemon_merge.mgf	26789	1387	43	Q8BHJ9|SLU7_MOUSE	Pre-mRNA-splicing factor SLU7 OS=Mus musculus GN=Slu7 PE=2 SV=1	68494	3.8		2	2		QFSSSGEWYK + Phospho (ST)	KPQALLELHQEK
mascot_daemon_merge.mgf	26789	1388	43	Q8BLX7|COGA1_MOUSE	Collagen alpha-1(XVI) chain OS=Mus musculus GN=Col16a1 PE=2 SV=2	157532	1.3		2	2		TSAIKKIR	GKTGHPGLPGPK
mascot_daemon_merge.mgf	26789	1389	43	Q99LB2|DHRS4_MOUSE	Dehydrogenase/reductase SDR family member 4 OS=Mus musculus GN=Dhrs4 PE=2 SV=1	27965	10.4		2	2		FPSLGPYNVSK	GGGSVVIVGSVAGFTR
mascot_daemon_merge.mgf	26789	1390	43	Q80YD1|SUV3_MOUSE	ATP-dependent RNA helicase SUPV3L1, mitochondrial OS=Mus musculus GN=Supv3l1 PE=2 SV=1	87919	4.7		2	2		YVFCTAPINK + Phospho (ST); Phospho (Y)	ALVGSFPGASGRVPCLAASSSASGGSK + 6 Phospho (ST)
mascot_daemon_merge.mgf	26789	1391	43	Q91YX0|ICB1_MOUSE	Induced by contact to basement membrane 1 protein homolog OS=Mus musculus GN=Icb1 PE=2 SV=2	75186	4.8		2	2		WPIYFK	IPSTLEVEVEDVTASSQHIHFFKPLR + 3 Phospho (ST)
mascot_daemon_merge.mgf	26789	1392	42	Q80YR3|DLN1_MOUSE	Protein DLN-1 OS=Mus musculus PE=2 SV=1	91450	4.3		2	2		VDTATAAAAAAAATK + 3 Phospho (ST)	KCLQATPTTHCAENSTIAAR + 2 Phospho (ST)
mascot_daemon_merge.mgf	26789	1393	42	Q11011|PSA_MOUSE	Puromycin-sensitive aminopeptidase OS=Mus musculus GN=Npepps PE=1 SV=1	103970	2.1		2	2		ATLEEAR + Phospho (ST)	GMNMYLTKFQQK + Phospho (ST); Phospho (Y)
mascot_daemon_merge.mgf	26789	1394	42	Q9WTU3|SCN8A_MOUSE	Sodium channel protein type 8 subunit alpha OS=Mus musculus GN=Scn8a PE=1 SV=1	227276	1.7		2	3		RDSLFIPIR	FEIDEVNNKTDCEKLMEGNNTEIR + Oxidation (M); Phospho (ST)
mascot_daemon_merge.mgf	26789	1395	42	Q9DCA2|RT11_MOUSE	28S ribosomal protein S11, mitochondrial OS=Mus musculus GN=Mrps11 PE=2 SV=2	20310	14.7		2	4		QNTEREAAPSR	KGTGIAAQTAGIAAAAK
mascot_daemon_merge.mgf	26789	1396	42	Q9EST3|4ET_MOUSE	Eukaryotic translation initiation factor 4E transporter OS=Mus musculus GN=Eif4enif1 PE=1 SV=1	108203	3.9		2	2		ESSHSGVVLSVEEVEAGLK + 3 Phospho (ST)	LVNTMKASGTLPTQPKVSR + Oxidation (M); 3 Phospho (ST)
mascot_daemon_merge.mgf	26789	1397	42	Q923W1|TGS1_MOUSE	Trimethylguanosine synthase homolog OS=Mus musculus GN=Tgs1 PE=1 SV=2	97756	4.1		2	2		FLKWVNER	MQDTCTSSDSEEQDMSLEKADNLMETR + 2 Oxidation (M); Phospho (ST)
mascot_daemon_merge.mgf	26789	1398	42	P61922|GABT_MOUSE	4-aminobutyrate aminotransferase, mitochondrial OS=Mus musculus GN=Abat PE=1 SV=1	57100	4.4		2	2		LQESLMSVAPR + Oxidation (M)	TMGCLATTHSK + 2 Phospho (ST)
mascot_daemon_merge.mgf	26789	1399	42	Q8C9M2|CCD15_MOUSE	Coiled-coil domain-containing protein 15 OS=Mus musculus GN=Ccdc15 PE=2 SV=2	94496	3.2		2	2		MPGGMAPLKKPR	GHCVLPNYWNVLPK
mascot_daemon_merge.mgf	26789	1400	42	Q9DAZ2|PR2B1_MOUSE	Prolactin-2B1 OS=Mus musculus GN=Prl2b1 PE=2 SV=1	26147	6.6		2	3		LLSLTQMLSSR + Oxidation (M); 3 Phospho (ST)	LLSLTQMLSSRASSR + Oxidation (M)	LLSLTQMLSSRASSR + 2 Phospho (ST)
mascot_daemon_merge.mgf	26789	1401	42	Q66JX5|FR1OP_MOUSE	FGFR1 oncogene partner OS=Mus musculus GN=Fgfr1op PE=1 SV=1	42847	11.8		2	2		GPASVEGALDLSDGHPPSK + Phospho (ST)	TIGQKPGDKKTSSETSQSEPSVSLSESK + 2 Phospho (ST)
mascot_daemon_merge.mgf	26789	1402	42	O08808|DIAP1_MOUSE	Protein diaphanous homolog 1 OS=Mus musculus GN=Diaph1 PE=1 SV=1	140053	1.4		2	2		MENDFEQK + Oxidation (M)	TKVEKSEAK + 2 Phospho (ST)
mascot_daemon_merge.mgf	26789	1403	42	Q9CPT5|U384_MOUSE	UPF0384 protein CGI-117 homolog OS=Mus musculus GN=D13Wsu177e PE=2 SV=1	21183	3.9		1	1		FGYNVNR
mascot_daemon_merge.mgf	26789	1404	42	Q8VHP8|RB40B_MOUSE	Ras-related protein Rab-40B OS=Mus musculus GN=Rab40b PE=2 SV=1	31442	9		2	2		MSSLGSPVR	SFSMASGLNTRMMHGR + Oxidation (M); 3 Phospho (ST)
mascot_daemon_merge.mgf	26789	1405	42	P36916|GNL1_MOUSE	Guanine nucleotide-binding protein-like 1 OS=Mus musculus GN=Gnl1 PE=2 SV=3	69352	3		2	2		YRLHFER	TPQEPGGVLKK + Phospho (ST)
mascot_daemon_merge.mgf	26789	1406	42	Q9EQG9|C43BP_MOUSE	Collagen type IV alpha-3-binding protein OS=Mus musculus GN=Col4a3bp PE=1 SV=1	71751	8		2	2		RHGSMVSLVSGASGYSATSTSSFK + 7 Phospho (ST)	FVQKPYSRSSSMSSIDLVSASDDVHR + Oxidation (M); Phospho (ST)
mascot_daemon_merge.mgf	26789	1407	42	P35569|IRS1_MOUSE	Insulin receptor substrate 1 OS=Mus musculus GN=Irs1 PE=1 SV=1	131783	1.8		2	3		NLIGIYR + Phospho (Y)	LSLGDPKASTLPRVR
mascot_daemon_merge.mgf	26789	1408	42	Q8BIG2|CT201_MOUSE	Uncharacterized protein C20orf201 homolog OS=Mus musculus PE=2 SV=2	22113	10.6		2	2		NSASGAGAGAGAGAGAGEK	DKNSASGAGAGAGAGAGAGEK + Phospho (ST)
mascot_daemon_merge.mgf	26789	1409	42	Q9JLI6|SCLY_MOUSE	Selenocysteine lyase OS=Mus musculus GN=Scly PE=1 SV=1	47600	4.9		2	2		NAVRLSVGR	DIINAARASLAK
mascot_daemon_merge.mgf	26789	1410	42	Q8BFZ2|LPPR1_MOUSE	Lipid phosphate phosphatase-related protein type 1 OS=Mus musculus GN=Lppr1 PE=1 SV=1	36649	6.2		2	2		GVPLMAFPR	STRESLIAEEK
mascot_daemon_merge.mgf	26789	1411	42	Q9D2D7|ZN687_MOUSE	Zinc finger protein 687 OS=Mus musculus GN=Znf687 PE=2 SV=1	132891	2.8		2	2		THGMAFIR + Oxidation (M)	LKGTVLPVATIQNASTAMLMAASVARK + Oxidation (M); Phospho (ST)
mascot_daemon_merge.mgf	26789	1412	42	O08584|KLF6_MOUSE	Krueppel-like factor 6 OS=Mus musculus GN=Klf6 PE=2 SV=3	32485	8.8		2	2		SGTSGKSGDK + 3 Phospho (ST)	YLQSEPCYVSASEIK
mascot_daemon_merge.mgf	26789	1413	42	Q61846|MELK_MOUSE	Maternal embryonic leucine zipper kinase OS=Mus musculus GN=Melk PE=2 SV=1	73693	3.6		2	5		MKDYDELLK	LACHVLTGEMVAIK
mascot_daemon_merge.mgf	26789	1414	42	Q99JX4|EIF3M_MOUSE	Eukaryotic translation initiation factor 3 subunit M OS=Mus musculus GN=Eif3m PE=2 SV=1	42946	10.7		2	2		LLTFMGMAVENK + Phospho (ST)	YTVYCSLIKVAASCGAIQYIPTELDQVR + Phospho (ST); 2 Phospho (Y)
mascot_daemon_merge.mgf	26789	1415	42	Q8BY02|NKRF_MOUSE	NF-kappa-B-repressing factor OS=Mus musculus GN=Nkrf PE=2 SV=2	78343	4.3		2	2		KGTVEDVISR	LTATIWKNLSNPEMTSGSDK + Oxidation (M); Phospho (ST)
mascot_daemon_merge.mgf	26789	1416	42	Q8CFZ4|GPC3_MOUSE	Glypican-3 OS=Mus musculus GN=Gpc3 PE=2 SV=1	66372	4.7		2	3		LIMTQVSKSLQVTR + Oxidation (M); Phospho (ST)	HINQLLRTMSVPK + Oxidation (M); 2 Phospho (ST)	LIMTQVSKSLQVTR + 2 Phospho (ST)
mascot_daemon_merge.mgf	26789	1417	42	P79621|C2TA_MOUSE	MHC class II transactivator OS=Mus musculus GN=Ciita PE=2 SV=2	128931	1.7		2	2		IGDKGVSK + Phospho (ST)	FTIEPFKAKSPK + Phospho (ST)
mascot_daemon_merge.mgf	26789	1418	42	P50652|FANCC_MOUSE	Fanconi anemia group C protein homolog OS=Mus musculus GN=Fancc PE=1 SV=1	68160	3		2	2		HLPSLEK	VLINRLLMLLR
mascot_daemon_merge.mgf	26789	1419	42	Q5SXA9|WWC1_MOUSE	Protein WWC1 OS=Mus musculus GN=Wwc1 PE=1 SV=1	124946	2.8		2	2		MSDAQGGYK + Oxidation (M)	SLSSSMQSLSSGSSPGSLTSSR + Oxidation (M); 4 Phospho (ST)
mascot_daemon_merge.mgf	26789	1420	42	Q3TDK6|ROGDI_MOUSE	Protein rogdi homolog OS=Mus musculus GN=Rogdi PE=2 SV=2	32308	13.6		2	4		LTTPATLTLPEIAASGLTR + 2 Phospho (ST)	MFAPTLPSDLLVNVYINLNK + Phospho (ST)
mascot_daemon_merge.mgf	26789	1421	42	Q9CYF5|WBS16_MOUSE	Williams-Beuren syndrome chromosomal region 16 protein homolog OS=Mus musculus GN=Wbscr16 PE=2 SV=1	50704	4.6		2	2		VLQVSCGR + Phospho (ST)	LAAARALRGPRPR
mascot_daemon_merge.mgf	26789	1422	42	P97770|THUM3_MOUSE	THUMP domain-containing protein 3 OS=Mus musculus GN=Thumpd3 PE=2 SV=1	57251	5		2	2		AVLLTQDKK	TASVDIIVTDMPFGKR + Oxidation (M); Phospho (ST)
mascot_daemon_merge.mgf	26789	1423	42	Q810S2|YB050_MOUSE	Uncharacterized protein ENSP00000381621 homolog OS=Mus musculus PE=2 SV=1	22651	12.2		2	2		MFTQSDTGK + Oxidation (M); Phospho (ST)	QSKEEMATSLGDNIK + 2 Phospho (ST)
mascot_daemon_merge.mgf	26789	1424	42	Q3UMC0|SPAT5_MOUSE	Spermatogenesis-associated protein 5 OS=Mus musculus GN=Spata5 PE=2 SV=2	97879	3.5		2	2		VTYDMIGGLNSQLK + Oxidation (M); Phospho (ST)	TVNKAGEVLLDVTQSPR + Phospho (ST)
mascot_daemon_merge.mgf	26789	1425	42	Q60928|GGT1_MOUSE	Gamma-glutamyltranspeptidase 1 OS=Mus musculus GN=Ggt1 PE=2 SV=1	61866	3.7		2	2		KRDVIEK	QPLSSMCPSIILDK + Oxidation (M); 2 Phospho (ST)
mascot_daemon_merge.mgf	26789	1426	42	Q8VCM4|LIPT_MOUSE	Lipoyltransferase 1, mitochondrial OS=Mus musculus GN=Lipt1 PE=2 SV=1	42746	5.9		2	2		ISGTASKIGR + Phospho (ST)	SNATPSIPSAVK + Phospho (ST)
mascot_daemon_merge.mgf	26789	1427	42	Q91VE3|KLK7_MOUSE	Kallikrein-7 OS=Mus musculus GN=Klk7 PE=2 SV=1	27924	9.2		2	3		THVNDIMLVR + Phospho (ST)	IGDQSAQKIKATK + Phospho (ST)
mascot_daemon_merge.mgf	26789	1428	42	Q9WU02|V1BR_MOUSE	Vasopressin V1b receptor OS=Mus musculus GN=Avpr1b PE=2 SV=1	47136	6.2		2	2		SSSSAAAAATR + Phospho (ST)	RTTLLTHTCGPSTLR + Phospho (ST)
mascot_daemon_merge.mgf	26789	1429	42	Q9JKS4|LDB3_MOUSE	LIM domain-binding protein 3 OS=Mus musculus GN=Ldb3 PE=1 SV=1	77581	3.9		2	2		STTTVSKQTLPR + 2 Phospho (ST)	GKASGAGLLGGSLPVK + Phospho (ST)
mascot_daemon_merge.mgf	26789	1430	42	O70546|UTX_MOUSE	Histone demethylase UTX OS=Mus musculus GN=Utx PE=1 SV=2	156139	2.6		2	2		NCSNTSGLAAR + Phospho (ST)	MKSCGVSLATAAAAAAAAAFGDEEK + Oxidation (M)
mascot_daemon_merge.mgf	26789	1431	42	Q8CE72|YE031_MOUSE	Transmembrane protein ENSP00000382582 homolog OS=Mus musculus PE=2 SV=3	126138	1.6		2	6		AAVASSSR + 2 Phospho (ST)	LLACLSLLR
mascot_daemon_merge.mgf	26789	1432	42	Q61315|APC_MOUSE	Adenomatous polyposis coli protein OS=Mus musculus GN=Apc PE=1 SV=1	313179	1.8		3	3		SSGSGKMSYTSPGR + 2 Phospho (ST); Phospho (Y)	RSSNDSLNSVTSSDGYGK + Phospho (ST); Phospho (Y)	NDSLSSLDFDDDDVDLSREK
mascot_daemon_merge.mgf	26789	1433	42	Q7TSH4|CE110_MOUSE	Centrosomal protein of 110 kDa OS=Mus musculus GN=Cep110 PE=2 SV=1	111925	2.2		2	2		QMDKMK + Oxidation (M)	AVTTDVSDLNSALEWR + 3 Phospho (ST)
mascot_daemon_merge.mgf	26789	1434	42	Q80VY9|DHX33_MOUSE	Putative ATP-dependent RNA helicase DHX33 OS=Mus musculus GN=Dhx33 PE=1 SV=1	79095	2.3		2	2		TILLSSK + Phospho (ST)	MSMPIMSSR + Oxidation (M)
mascot_daemon_merge.mgf	26789	1435	42	O08579|EMD_MOUSE	Emerin OS=Mus musculus GN=Emd PE=2 SV=1	29417	6.6		1	1		QPGTSLVDADTFHHQVR
mascot_daemon_merge.mgf	26789	1436	42	Q0VBM2|FA83B_MOUSE	Protein FAM83B OS=Mus musculus GN=Fam83b PE=2 SV=1	115119	2.2		2	3		NYVYSTLTR + Phospho (ST)	DSKEISSLMTPAR + Oxidation (M); Phospho (ST)	DSKEISSLMTPAR + 3 Phospho (ST)
mascot_daemon_merge.mgf	26789	1437	41	P43406|ITAV_MOUSE	Integrin alpha-V OS=Mus musculus GN=Itgav PE=2 SV=1	116288	2		2	2		AILNLQWPYK	LTPITIFMEYR + Oxidation (M)
mascot_daemon_merge.mgf	26789	1438	41	Q9Z1A9|TBCD8_MOUSE	TBC1 domain family member 8 OS=Mus musculus GN=Tbc1d8 PE=2 SV=1	103053	2.5		2	6		QMIKDLAKEK + Oxidation (M)	ENLVEGLLLRLK
mascot_daemon_merge.mgf	26789	1439	41	Q64291|K1C12_MOUSE	Keratin, type I cytoskeletal 12 OS=Mus musculus GN=Krt12 PE=2 SV=2	52774	2.7		2	3		MSLSVCTSALSR + Phospho (ST)	MSLSVCTSALSRR + Phospho (ST)	MSLSVCTSALSR + Oxidation (M); 4 Phospho (ST)
mascot_daemon_merge.mgf	26789	1440	41	Q91ZQ1|PDE6C_MOUSE	Cone cGMP-specific 3&apos;,5&apos;-cyclic phosphodiesterase subunit alpha&apos; OS=Mus musculus GN=Pde6c PE=2 SV=1	99634	4.8		2	2		QEEEASDGKAATDLGGSAEDK	HGFNVGQTMFTLLMTGRLKK + 2 Oxidation (M)
mascot_daemon_merge.mgf	26789	1441	41	A4Q9F6|TTL13_MOUSE	Tubulin polyglutamylase TTLL13 OS=Mus musculus GN=Ttll13 PE=2 SV=1	94659	3.4		2	2		SGRHYISSSRVR + 4 Phospho (ST)	TRTYICKPDSGCQGR + Phospho (ST)
mascot_daemon_merge.mgf	26789	1442	41	P28481|CO2A1_MOUSE	Collagen alpha-1(II) chain OS=Mus musculus GN=Col2a1 PE=1 SV=2	142970	3		2	2		GEAGPTGARGPEGAQGSR + Phospho (ST)	GDAGAPGPQGPSGAPGPQGPTGVTGPK + 2 Phospho (ST)
mascot_daemon_merge.mgf	26789	1443	41	A2ASZ8|SCMC2_MOUSE	Calcium-binding mitochondrial carrier protein SCaMC-2 OS=Mus musculus GN=Slc25a25 PE=2 SV=1	52986	6.8		2	3		ILAKEGVAAFYK	MQAQASIEGAPEVTMSSLFK + Oxidation (M); 2 Phospho (ST)
mascot_daemon_merge.mgf	26789	1444	41	P70257|NFIX_MOUSE	Nuclear factor 1 X-type OS=Mus musculus GN=Nfix PE=1 SV=2	53874	5.3		2	2		LDLVMVILFK + Oxidation (M)	AVKDELLGEKPEIKQK
mascot_daemon_merge.mgf	26789	1445	41	P49025|CTRO_MOUSE	Citron Rho-interacting kinase OS=Mus musculus GN=Cit PE=1 SV=3	237294	1.4		2	2		LHNREDSSEGIKK + Phospho (ST)	KHAMLEMNARSLQQK + 2 Oxidation (M)
mascot_daemon_merge.mgf	26789	1446	41	Q5DTX6|K1462_MOUSE	Uncharacterized protein KIAA1462 OS=Mus musculus GN=Kiaa1462 PE=2 SV=2	145906	1.9		2	2		KADSVHLIR	YSVEDLLISHGYKPAR + 2 Phospho (ST); 2 Phospho (Y)
mascot_daemon_merge.mgf	26789	1447	41	Q99L88|SNTB1_MOUSE	Beta-1-syntrophin OS=Mus musculus GN=Sntb1 PE=1 SV=4	58444	4.3		2	2		HTVILR + Phospho (ST)	QELGGLGISIKGGKENK
mascot_daemon_merge.mgf	26789	1448	41	Q14B48|CC129_MOUSE	Coiled-coil domain-containing protein 129 OS=Mus musculus GN=Ccdc129 PE=2 SV=1	117584	1.5		2	2		MSQLLKR + Oxidation (M)	MDGNPALSK + Phospho (ST)
mascot_daemon_merge.mgf	26789	1449	41	Q8K2I3|FMO2_MOUSE	Dimethylaniline monooxygenase [N-oxide-forming] 2 OS=Mus musculus GN=Fmo2 PE=1 SV=3	61392	5.8		2	2		TLQSSDSAPVSFLLK	KVVVIGAGVSGLISLK + Phospho (ST)
mascot_daemon_merge.mgf	26789	1450	41	Q9JMD1|SMBT1_MOUSE	Scm-like with four MBT domains protein 1 OS=Mus musculus GN=Sfmbt1 PE=2 SV=1	98816	3.8		2	2		TLEAPEGIR + Phospho (ST)	KSSSSSPTQSETPTPLPPDTQTNK + 6 Phospho (ST)
mascot_daemon_merge.mgf	26789	1451	41	Q5F204|MDH1B_MOUSE	Putative malate dehydrogenase 1B OS=Mus musculus GN=Mdh1b PE=2 SV=1	56775	6.6		2	2		KMKTTSANIK + Phospho (ST)	ILSSTGKQFGGILAAHSIATTLK + 4 Phospho (ST)
mascot_daemon_merge.mgf	26789	1452	41	Q8BGF3|WDR92_MOUSE	WD repeat-containing protein 92 OS=Mus musculus GN=Wdr92 PE=2 SV=1	40164	11.5		2	2		KDISMNKLVATSLEGK + 2 Phospho (ST)	MSTFEKPQIIVHIQKGLNYTVFDSK + 3 Phospho (ST)
mascot_daemon_merge.mgf	26789	1453	41	Q9QXA5|LSM4_MOUSE	U6 snRNA-associated Sm-like protein LSm4 OS=Mus musculus GN=Lsm4 PE=2 SV=1	15238	16.1		2	2		IPDEIIDMVR	TAQNHPMLVELK + Oxidation (M)
mascot_daemon_merge.mgf	26789	1454	41	Q58NB6|DHRS9_MOUSE	Dehydrogenase/reductase SDR family member 9 OS=Mus musculus GN=Dhrs9 PE=2 SV=2	35505	8.5		2	2		LAFGGGGYTPSK	VIAACLTESGSAALK + 2 Phospho (ST)
mascot_daemon_merge.mgf	26789	1455	41	Q7TQG0|ZBTB5_MOUSE	Zinc finger and BTB domain-containing protein 5 OS=Mus musculus GN=Zbtb5 PE=2 SV=1	74024	5.4		2	2		SVLAACSTHFR	LRSSMEESAISDVTPESGPAGVHSR + 3 Phospho (ST)
mascot_daemon_merge.mgf	26789	1456	41	Q9DA69|CN179_MOUSE	Uncharacterized protein C14orf179 homolog OS=Mus musculus PE=2 SV=2	23486	9.7		2	2		DLDNDLMK + Oxidation (M)	SSATSGAKMGRR + Oxidation (M); Phospho (ST)
mascot_daemon_merge.mgf	26789	1457	41	Q8BK58|HBAP1_MOUSE	HSPB1-associated protein 1 OS=Mus musculus GN=Hspbap1 PE=1 SV=1	55129	5.8		2	2		VEEAITR	QEAVSLFGPDLIPVTPASEER + 3 Phospho (ST)
mascot_daemon_merge.mgf	26789	1458	41	Q6PDX6|RN220_MOUSE	RING finger protein 220 OS=Mus musculus GN=Rnf220 PE=2 SV=1	63680	7.2		2	2		GAVLNGGPPSTR + Phospho (ST)	ITPEFSKWASDEMPSTSNGEGSKQEAMQK + Oxidation (M); 4 Phospho (ST)
mascot_daemon_merge.mgf	26789	1459	41	Q91V10|VSX1_MOUSE	Visual system homeobox 1 OS=Mus musculus GN=Vsx1 PE=2 SV=1	39130	10.7		2	2		MPPGSSTQLPQPPQVGAS + Phospho (ST)	EKRWGGSSVMAEYGLYGAMVR + 2 Oxidation (M); 2 Phospho (ST)
mascot_daemon_merge.mgf	26789	1460	41	Q9QZS3|NUMB_MOUSE	Protein numb homolog OS=Mus musculus GN=Numb PE=1 SV=1	71396	4.7		2	2		ECGVTATFDASR + 2 Phospho (ST)	SKQRTNPSPTNPFSSDLQK + Phospho (ST)
mascot_daemon_merge.mgf	26789	1461	41	Q9WV70|NOC2L_MOUSE	Nucleolar complex protein 2 homolog OS=Mus musculus GN=Noc2l PE=2 SV=2	86226	5		2	3		FTSPSTLPLISFMQR	TLTEMLALDPSVSYQHAFLYIR + Phospho (ST)
mascot_daemon_merge.mgf	26789	1462	41	P70458|IPSP_MOUSE	Plasma serine protease inhibitor OS=Mus musculus GN=Serpina5 PE=1 SV=1	45707	12.6		2	2		QPSDGLQLSLGSALFK + 2 Phospho (ST)	LYRALASESPGQNVFFSPLSVSMSLGMLSLGAGLK + 2 Oxidation (M); 6 Phospho (ST)
mascot_daemon_merge.mgf	26789	1463	41	Q69ZT9|TBC30_MOUSE	TBC1 domain family member 30 OS=Mus musculus GN=Tbc1d30 PE=2 SV=2	85638	3.9		2	2		QGGGGVGTILSNVLKK	GFNKSGIGNSSTKK + 4 Phospho (ST)
mascot_daemon_merge.mgf	26789	1464	41	Q8BXJ2|TREF1_MOUSE	Transcriptional-regulating factor 1 OS=Mus musculus GN=Trerf1 PE=2 SV=1	133060	3.7		2	2		GDVMATLEMLLLRKPVRLK + Oxidation (M)	AQSGSPESSSGQTKGVFGEQFDAKNK + 2 Phospho (ST)
mascot_daemon_merge.mgf	26789	1465	41	A2AJT4|SFR18_MOUSE	Splicing factor, arginine/serine-rich 18 OS=Mus musculus GN=Sfrs18 PE=2 SV=1	92174	3.2		2	2		EYQMMLLTK + Phospho (Y)	GSRSGSSSSGSSSSGSR + 2 Phospho (ST)
mascot_daemon_merge.mgf	26789	1466	41	Q5XJY6|FANCB_MOUSE	Fanconi anemia group B protein homolog OS=Mus musculus GN=Fancb PE=2 SV=2	81405	5.8		2	2		MSKQSSCAIMGKSLSFSLSR + Oxidation (M); Phospho (ST)	VTSLKESNEMTLSLIMNQGNR + Oxidation (M); 3 Phospho (ST)
mascot_daemon_merge.mgf	26789	1467	40	Q7TSG3|FBX5_MOUSE	F-box only protein 5 OS=Mus musculus GN=Fbxo5 PE=2 SV=1	48619	5.2		2	2		LSGMDLVNLSK	EESPVLSVTMK + Oxidation (M); 3 Phospho (ST)
mascot_daemon_merge.mgf	26789	1468	40	Q9QZH3|PPIE_MOUSE	Peptidyl-prolyl cis-trans isomerase E OS=Mus musculus GN=Ppie PE=2 SV=2	33713	3.3		1	1		SNPQVYMDIK + Oxidation (M)
mascot_daemon_merge.mgf	26789	1469	40	Q8R4K2|IRAK4_MOUSE	Interleukin-1 receptor-associated kinase 4 OS=Mus musculus GN=Irak4 PE=1 SV=1	51410	8.3		2	2		ASARLAQTVMTSR + Oxidation (M)	GCVNNTIVAVKKLGAMVEISTEELK + Phospho (ST)
mascot_daemon_merge.mgf	26789	1470	40	P08122|CO4A2_MOUSE	Collagen alpha-2(IV) chain OS=Mus musculus GN=Col4a2 PE=2 SV=4	168417	1.2		2	2		GRQGFPGTK + Phospho (ST)	ATPFIECNGGR
mascot_daemon_merge.mgf	26789	1471	40	Q64324|STXB2_MOUSE	Syntaxin-binding protein 2 OS=Mus musculus GN=Stxbp2 PE=2 SV=1	66772	3.4		2	6		ILSGVIRSVK	TRSQLLIMDR
mascot_daemon_merge.mgf	26789	1472	40	Q61647|HAS1_MOUSE	Hyaluronan synthase 1 OS=Mus musculus GN=Has1 PE=1 SV=1	66358	5.5		2	2		FLALVTMNQSGWGTSGR	MLSMGYATKYTSRSR + Oxidation (M); 2 Phospho (ST)
mascot_daemon_merge.mgf	26789	1473	40	Q80VP2|SPAT7_MOUSE	Spermatogenesis-associated protein 7 homolog OS=Mus musculus GN=Spata7 PE=2 SV=1	66184	3.6		2	2		ATSVLPR + Phospho (ST)	EFKLSKSAMQTNSK + 3 Phospho (ST)
mascot_daemon_merge.mgf	26789	1474	40	Q8C6J9|NAL4B_MOUSE	NACHT, LRR and PYD domains-containing protein 4B OS=Mus musculus GN=Nlrp4b PE=2 SV=1	101772	2.8		2	2		IFYSYLK + Phospho (ST)	LFLELIQSYNLEELYLR
mascot_daemon_merge.mgf	26789	1475	40	Q5ND04|HSF5_MOUSE	Heat shock factor protein 5 OS=Mus musculus GN=Hsf5 PE=2 SV=1	67844	6.6		2	2		DTGLSTPARYR + Phospho (ST); Phospho (Y)	CQTNPSENILPSEQMGFLISEMGPANKSTK + Oxidation (M); Phospho (ST)
mascot_daemon_merge.mgf	26789	1476	40	Q5I1X5|IASPP_MOUSE	RelA-associated inhibitor OS=Mus musculus GN=Ppp1r13l PE=1 SV=1	89263	5.7		2	2		AWNESDLDVAYEK + Phospho (Y)	GPSPRPPAAAYDTAGTFGSPLLGAGGSAFTPPLR + 3 Phospho (ST); Phospho (Y)
mascot_daemon_merge.mgf	26789	1477	40	Q01149|CO1A2_MOUSE	Collagen alpha-2(I) chain OS=Mus musculus GN=Col1a2 PE=2 SV=2	129992	2.7		2	4		GTPGESGAAGPSGPIGSR + Phospho (ST)	FTYSVLVDGCSKKTNEWGK + Phospho (Y)	FTYSVLVDGCSKKTNEWGK + Phospho (ST)
mascot_daemon_merge.mgf	26789	1478	40	Q9CXF0|KYNU_MOUSE	Kynureninase OS=Mus musculus GN=Kynu PE=2 SV=2	52879	5.4		2	2		LQLIPGANGFR	KSILLTGYLEYMLK + Phospho (ST); Phospho (Y)
mascot_daemon_merge.mgf	26789	1479	40	Q8C804|CCD52_MOUSE	Coiled-coil domain-containing protein 52 OS=Mus musculus GN=Ccdc52 PE=2 SV=2	95929	3.4		2	2		CNTVSPVSGNSSR + 5 Phospho (ST)	TIEVSVPGMEASESSKCNTVSPVSGNSSR + Phospho (ST)
mascot_daemon_merge.mgf	26789	1480	40	Q7TNB4|MSTRO_MOUSE	Protein maestro OS=Mus musculus GN=Mro PE=2 SV=1	28720	6.9		2	2		TLTIMLGK + Oxidation (M)	TPLLSFLSK + 3 Phospho (ST)
mascot_daemon_merge.mgf	26789	1481	40	P24823|PPBE_MOUSE	Embryonic alkaline phosphatase OS=Mus musculus GN=Akp5 PE=2 SV=1	57688	6.2		2	2		KAAEALDAAKK	NLVILMGDGMGVSTVTATRILK + 2 Oxidation (M)
mascot_daemon_merge.mgf	26789	1482	40	Q00519|XDH_MOUSE	Xanthine dehydrogenase/oxidase OS=Mus musculus GN=Xdh PE=1 SV=4	148534	1.6		2	2		TVSALKTTPK	MLGVPDNRIVVR + Oxidation (M)
mascot_daemon_merge.mgf	26789	1483	40	Q91ZT7|ASB10_MOUSE	Ankyrin repeat and SOCS box protein 10 OS=Mus musculus GN=Asb10 PE=2 SV=1	52577	7.7		2	8		VLLVAGADPNTLDQDGK + Phospho (ST)	TIEVLMNTYRVVQLPEEAK
mascot_daemon_merge.mgf	26789	1484	40	Q9CYZ2|TPD54_MOUSE	Tumor protein D54 OS=Mus musculus GN=Tpd52l2 PE=1 SV=1	24085	16.4		2	3		RLGLSTLGELKQNLSR	KLGDMSSYSIRHSISMPVMR + Oxidation (M); 2 Phospho (ST)
mascot_daemon_merge.mgf	26789	1485	40	Q8R370|USBP1_MOUSE	USH1C-binding protein 1 OS=Mus musculus GN=Ushbp1 PE=2 SV=1	75412	3.8		2	2		MAGLGTGVGTTK + 2 Phospho (ST)	AHSALALAFRGAHR + Phospho (ST)
[truncated: 76 more columns]

## Sheet: Vector 2
sample	job	hit	Score	acc./id	description	Da	cover (%)	emPAI value	uniq pept.	total pept.	tax_id	entrezgene	mgigene	hgncgene	entrez_description	synonyms	chromosome	pubmed	geneview	contig	dbxrefs(1)	homologene	dbxrefs(more)	homol.human	homol.mouse	homol.fly	Biological Process hsa	Cellular Compartment hsa	Molecular Function hsa	Biological Process mmu	Cellular Compartment mmu	Molecular Function mmu
mascot_daemon_merge.mgf	26790	1	9018	Q8VDD5|MYH9_MOUSE	Myosin-9 OS=Mus musculus GN=Myh9 PE=1 SV=4	227429	52.8		112	482		YLYVDK	VKATLEK + Phospho (ST)	ASIAALEAK	ADEWLMK	FVSELWK	ADEWLMK + Oxidation (M)	LVWVPSSK	DLEGLSQR	VVFQEFR	EQEVSILK	NGFEPASLK	QACVLMIK	NWQWWR	QACVLMIK + Oxidation (M)	FSEGERVR	GDLPFVVTR	CNGVLEGIR	LQEMESAVK	VAAYDKLEK	VKPLLNSIR	KLVWVPSSK	LEVNLQAMK	LEVNLQAMK + Oxidation (M)	FDQLLAEEK	REQEVSILK	DLGEELEALK	SHAQKNENAR	RGDLPFVVTR	TEMEDLMSSK	ALELDSNLYR	ALEQQVEEMK	TDLLLEPYNK	DVLLQVEDER	KFDQLLAEEK	ALEQQVEEMK + Oxidation (M)	AGVLAHLEEER	DLEAHIDTANK	KEEELQAALAR
mascot_daemon_merge.mgf	26790	2	8773	Q61879|MYH10_MOUSE	Myosin-10 OS=Mus musculus GN=Myh10 PE=1 SV=2	229824	55.6		112	398		YLFVDR	KMEIDLK	ADEWLMK	FVAELWK	ATISALEAK	ADEWLMK + Oxidation (M)	QIVSNLEK	IVFQEFR	EQEVAELK	LRVELAEK	ALEEALEAK	LQELEGAVK	GGPISFSSSR	LVWIPSER	CNGVLEGIR	KQQQLSALK	VKPLLQVTR	VLAYDKLEK	FDQLLAEEK	REQEVAELK	DLSEELEALK	RGGPISFSSSR	DHNIPGELER	DLEAQIEAANK	ALELDPNLYR	KFDQLLAEEK	VEGELEEMER	AGVLAHLEEER	ELEAELEDER	ALEQQVEEMR	VEGELEEMER + Oxidation (M)	KEEELQGALAR	ALEQQVEEMR + Oxidation (M)	LDAQVQELHAK	YEILTPNAIPK	EQADFAVEALAK	ADFCIIHYAGK	QLEEAEEEATR
mascot_daemon_merge.mgf	26790	3	8122	P16546|SPTA2_MOUSE	Spectrin alpha chain, brain OS=Mus musculus GN=Sptan1 PE=1 SV=4	285221	51.7		112	173		LQQLFR	FQFFQR	DLAALEDK	LLEATELK	LSILSEER	IDGITIQAR	LFGAAEVQR	DLTGVQNLR	GLVSSDELAK	KLLEATELK	QWELLLEK	LIDVNHYAK	SLQQLAEER	QGFVPAAYVK	DLASVQALLR	VNEVSQFAAK	DLAALEDKVK	DLIGVQNLLK	MNEVISLWK	MNEVISLWK + Oxidation (M)	LLVSSEDYGR	SSEEIESAFR	LAQFVEHWK	NTTGVTEEALK	EELYQNLTR	DLTNVQNLQK	DVTGAEALLER	DVDETIGWIK	DLSSVQTLLTK	DLTSWVTEMK	QDEVNAAWQR	DLMSWINGIR + Oxidation (M)	KLLEAQSHFR	ADVVESWIGEK	GEIDAHEDSFK	EKLDILDQER	WTQLLANSATR	KLLVSSEDYGR
mascot_daemon_merge.mgf	26790	4	7399	Q62261|SPTB2_MOUSE	Spectrin beta chain, brain 1 OS=Mus musculus GN=Sptbn1 PE=1 SV=2	274908	56.5		103	139		LFQLNR	FFSMVR + Oxidation (M)	LQQFLR	LPEELGR	KLTGMER	LLQLTEK	DLVAIEAK	IDDIFER	VQAVVAVAR	KLPEELGR	VAVVNQIAR	WVNSHLAR	LLEVLSGER	LVDTGDKFR	LEMNLGLQK + Oxidation (M)	ITDLYTDLR	DLTSVNILLK	ENEVLEAWK	VLDNAIETEK	VLLLSQDYGK	ETWLSENQR	LTTLELLEVR	LVSDGNINSDR	DQNTVETLQR	EIGQSVDEVEK	LILEVHQFSR	LEDLEVIQHR	HRPDLIDFDK	QALQDTLALYK	HLLGVEDLLQK	EAICEVALDYK	AKDEQSAVSMLK + Oxidation (M)	QRLEMNLGLQK	SALPAQSAATLPAR	NDSFTACIELGK	ELEAENYHDIK	HQAFMAELASNK + Oxidation (M)	TQILAASYELHK
mascot_daemon_merge.mgf	26790	5	3850	Q8BTM8|FLNA_MOUSE	Filamin-A OS=Mus musculus GN=Flna PE=1 SV=4	283869	29.5		56	66		AGVAPLQVK	AEISFEDR	LLGWIQNK	DLAEDAPWK	LDVQFSGLAK	SPFEVYVDK	LYSVSYLLK	TPCEEILVK	RAEFTVETR	DKGEYTLVVK	IVSPSGAAVPCK	EAPQDFHPDR	EATTEFSVDAR	LIALLEVLSQK	ETGEHLVHVK + Phospho (ST)	AWGPGLEGGIVGK	LTVSSLQESGLK	GKLDVQFSGLAK	VTVLFAGQHIAK	LPQLPITNFSR	YGGQPVPNFPSK	VEPGLGADNSVVR	YGGPYHIGGSPFK	IANLQTDLSDGLR	RLTVSSLQESGLK	EAGAGGLAIAVEGPSK	ANLPQSFQVDTSK	AGNNMLLVGVHGPR	AYGPGIEPTGNMVK + Oxidation (M)	AGNNMLLVGVHGPR + Oxidation (M)	AFGPGLQGGNAGSPAR	DAGEGGLSLAIEGPSK	VNQPASFAVSLNGAK	AEAGVPAEFGIWTR	GAGTGGLGLAVEGPSEAK	RLTVSSLQESGLK + 2 Phospho (ST)	YNDQHIPGSPFTAR	YSPSEAGLHEMDIR + Oxidation (M)
mascot_daemon_merge.mgf	26790	6	3131	P57780|ACTN4_MOUSE	Alpha-actinin-4 OS=Mus musculus GN=Actn4 PE=1 SV=1	105368	55.7		42	61		ALDFIASK	TIPWLEDR	NFITAEELR	DLLLDPAWEK	ASIHEAWTDGK	LASDLLEWIR	DGLAFNALIHR	DYETATLSDIK	HRPELIEYDK	GISQEQMQEFR	GYEEWLLNEIR	TINEVENQILTR	LSNRPAFMPSEGR + Oxidation (M)	MTLGMIWTIILR + 2 Oxidation (M)	TIPWLEDRVPQK	NVNVQNFHISWK	AGTQIENIDEDFR	LVSIGAEEIVDGNAK	FAIQDISVEETSAK	ELPPDQAEYCIAR	CQLEINFNTLQTK	ACLISLGYDVENDR	HEAFESDLAAHQDR	KAGTQIENIDEDFR	QLETIDQLHLEYAK	ETTDTDTADQVIASFK	KHEAFESDLAAHQDR	MAPYQGPDAAPGALDYK	MAPYQGPDAAPGALDYK + Oxidation (M)	ICDQWDNLGSLTHSR	MLDAEDIVNTARPDEK	MLDAEDIVNTARPDEK + Oxidation (M)	KDDPVTNLNNAFEVAEK	LSGSNPYTTVTPQIINSK	AGTQIENIDEDFRDGLK	ISIEMNGTLEDQLSHLK + Oxidation (M)	DYETATLSDIKALIRK + 2 Phospho (ST)	MVSDINNGWQHLEQAEK + Oxidation (M)
mascot_daemon_merge.mgf	26790	7	2918	Q01320|TOP2A_MOUSE	DNA topoisomerase 2-alpha OS=Mus musculus GN=Top2a PE=1 SV=1	173567	34.2		46	56		IVGLQYK	DFFELR	SPSDLWK	YGVFPLR	IPNFDVR	LCNIFSTK	KVLFTCFK	TPSLITDYR	DKYGVFPLR	YDTVLDILR	NYEDEDSLK	TLAVSGLGVVGR	VIPQVTVEMK	EVTFVPGLYK	VIPQVTVEMK + Oxidation (M)	KYDTVLDILR	KQTTLPFKPVK	YIFTMLSPLAR	WEVCLTMSER + Oxidation (M)	EKQDEQVGLPGK	YIFTMLSPLAR + Oxidation (M)	FLEEFITPIVK	EWLTNFMEDR + Oxidation (M)	HVDYVADQIVSK	EWLLGMLGAESSK + Oxidation (M)	KEWLTNFMEDR + Oxidation (M)	SIPSMVDGLKPGQR + Oxidation (M)	EQVLEPMLNGTEK + Oxidation (M)	QIMENAEINNIIK + Oxidation (M)	KEWLLGMLGAESSK	GFQQISFVNSIATSK	MQSLDKDIVALMVR + Oxidation (M)	MQSLDKDIVALMVR + 2 Oxidation (M)	TQGSSMSVVDLESDVK + Oxidation (M)	LLDGEEPLPMLPSYK + Oxidation (M)	NSTECTLILTEGDSAK	IMIMTDQDQDGSHIK + 2 Oxidation (M)	RLLDGEEPLPMLPSYK + Oxidation (M)
mascot_daemon_merge.mgf	26790	8	2621	Q9WTI7|MYO1C_MOUSE	Myosin-Ic OS=Mus musculus GN=Myo1c PE=1 SV=1	118880	44		40	55		AVASEIFK	FDEVLIR	DLQIYSR	TFTWLVR	YEAFLQR	ASFLLNLR	LGTEEISPR	NGHLAVVAPR	KYEAFLQR	LLGVEGTTLR	DNYPQSVPR	IICDLVEEK	YLGLMENLR + Oxidation (M)	RPETVATQFK	KDNYPQSVPR	YMDVQFDFK + Oxidation (M)	NPQSYLYLVK	DALAKAVYSR + Phospho (ST); Phospho (Y)	HLGYKPEEYK	MSLLQLVEILR + Oxidation (M)	DQAVMISGESGAGK + Oxidation (M)	TLFATEDSLEVR	CPENAFFLDHVR	GAPVGGHILSYLLEK	LLQSNPVLEAFGNAK	NVLDTSWPTPPPALR	LLQFYAETCPAPER	QLLLTPSAVVIVEDAK	DGIIDFTSGSELLITK	AVYSRTFTWLVR + 2 Phospho (ST); Phospho (Y)	GDVVLQSDHVIETLTK	GEELLSPLNLEQAAYAR	VLQSLGSEPIQYAVPVVK	VNNININQGSITFAGGPGR	QKGDVVLQSDHVIETLTK	NFHVFYQLLEGGEEETLR	DQAVMISGESGAGKTEATKR + Oxidation (M); 2 Phospho (ST)	GVSFYEVPPHLFAVADTVYR
mascot_daemon_merge.mgf	26790	9	2600	P59242|CING_MOUSE	Cingulin OS=Mus musculus GN=Cgn PE=1 SV=1	136593	39		36	55		MEELQK + Oxidation (M)	QELLQLR	LQELLER	ASTYGVAVR	ALAGQAELTR	ILGLEQQLK	QSPFSSFSR	GTDSFGVQIK	NTVELLTDR	LEAELDEEK	LDKELLAQR	LLLGQEEGLR	GLAEGGEAVEAR	ELLEELLEGK	ELSIQIDDER	LQGLEQEAENK	QVDEAEEEIER	ELEQQNLQLQK	VASETEAMMLGQR + 2 Oxidation (M)	MEKEEMEEELGEK + Oxidation (M)	ELQAEQQNQEVTGR	EEVASHDQEVEHVR	FITEPEGATEMGTLR + Oxidation (M)	VQGIAGQPFVVLNSGEK	QTQDWVLQSFEETR	SMQDATQDHAALEAER + Oxidation (M)	ELEEQHEVNEQLQAR	SQSQASLTGLAFMSPSNR + Oxidation (M)	LALQQLQAQMEDYKEK + Oxidation (M)	GALKEEVASHDQEVEHVR	GSPGALSSDSELPENPYSQVK	ELEETSEETGHWQSMFQK + Oxidation (M)	QQLEEALNAAQEEEGNLAAAK	QTQDWVLQSFEETRDPAMVQFK + Oxidation (M)	LASSEGFQKPSASLSQLESQNQLLQER	STSLLELAPKPTSSINTIDTAPLSSVDSLINK
mascot_daemon_merge.mgf	26790	10	2480	Q3V3R1|C1TM_MOUSE	Monofunctional C1-tetrahydrofolate synthase, mitochondrial OS=Mus musculus GN=Mthfd1l PE=1 SV=2	106518	41.7		32	57		VQLSLLER	VNSFACLR	LVPLVNGVR	VIAQTVYGAK	EVLSLLQEK	EFSEIQLSR	LSGGSPGVPVDK	QPSQGPTFGVK	DFTLPISDVR	DVDGVTDINLGK	AEIDLVCELAK	TDPSTLTEEEVR	GDAPECFVSPLAK	MHGGGPSVTAGVPLK + Oxidation (M)	LNIDPATITWQR	MHGGGPSVTAGVPLKK + Oxidation (M)	YVLVAGITPTPLGEGK	LQPLSPVPSDIEISR	YTQQGFGNLPICMAK	FQFLYDVQLPIVEK	VHGLTLQISEDSLSNK	YTQQGFGNLPICMAK + Oxidation (M)	AGAFDAVPCYHWSAGGK	GSMTMSCPWATPQLPDK + 2 Oxidation (M)	RAGAFDAVPCYHWSAGGK	SRFQFLYDVQLPIVEK	DGQPVTAEDLGVTGALTVLMK + Oxidation (M)	LVGEEGFVVTEAGFGADIGMEK + Oxidation (M)	EYTEENIQLVADGCCNLQK	LQDGQTFSSHGPGNPEAPGMDSIVR	LQDGQTFSSHGPGNPEAPGMDSIVR + Oxidation (M)	RLQDGQTFSSHGPGNPEAPGMDSIVR + Oxidation (M)	MVVASDKDGQPVTAEDLGVTGALTVLMK + Oxidation (M)	MVVASDKDGQPVTAEDLGVTGALTVLMK + 2 Oxidation (M)	DAIKPNLMQTLEGTPVFVHAGPFANIAHGNSSVLADK + Oxidation (M)
mascot_daemon_merge.mgf	26790	11	2403	P39447|ZO1_MOUSE	Tight junction protein ZO-1 OS=Mus musculus GN=Tjp1 PE=1 SV=1	194992	34.9		39	48		LGSWLAIR	VVDTLYNGK	EISQDSLAAR	DNSILPPLDK	QYFDQYPR	ESPYGLSFNK	EEPDIYQIAK	EDLSAQPVQTK	RSQSRSPDQR	MSKPGAISTPVK + Oxidation (M)	EGLEEGDQILR	DGDIQEGDVVLK	VNNVDFTNIIR	APGFGFGIAISGGR	EDPPQTFYPQK	GGPAEGQLQENDR	FEEPAPLSYDSR	HALLDVTPNAVDR	AEQLASVQYTLPK	SREDLSAQPVQTK	IVESDVGDSFYIR	YRPEAQPYSSTGPK	INGTVTENMSLTDAK + Oxidation (M)	ADGATSDDLDLHDDR	HEEQPAPAYEVHNR	IPTYEDQWSYYDDK	SNHYDPEEDEEYYR	LPEPQKPQVKPPEDIVR	EAIQQQQNQLVWVSEGK	DNPHFQSGETSIVISDVLK	SEPSDHSTQSPQQPSNGSLR	ATLLNVPDLSDSIHSANASER	STAMEETAIWEQHTVTLHR + Oxidation (M)	VAMVNGVSMDNVEHAFAVQQLR + 2 Oxidation (M)	AVPVSPSAVEEDEDEDGHTVVATAR	EDSSGMHHENQTYPPYSPQAQPQAIHR + Oxidation (M)	VQIPVSHPDPEPVSDNEDDSYDEEVHDPR	HTSDYEDTDTEGGAYTDQELDETLNDEVGTPPESAITR
mascot_daemon_merge.mgf	26790	12	2091	Q9JJ28|FLII_MOUSE	Protein flightless-1 homolog OS=Mus musculus GN=Flii PE=1 SV=1	146137	31.5		32	44		LEPVPLK	LVLNKNR	GMSDVAQEK	GGYFPENVK	GVDLSGNDFK	KFESLFPGK	LLQSLLDTR	LESLPPQMR + Oxidation (M)	NSGVPDDIFK	ADLTALFLPR	SLEGTEAQVFK	LDFDGLPSGIGK	EGEEAAAEAEEK	RWDQGLEKPR	NQLTSLPSAICK	NAEAVLQGQGLSGK	VPECLYTLPSLR	LGQELCGMLHRPR + Oxidation (M)	VTQGTLQPTLYQIR	QLPAMMALQTLHLR + Oxidation (M)	QLPAMMALQTLHLR + 2 Oxidation (M)	LAGASPATVAAAAAVGSGSK	TGLCYLPEELAALQK	KVTQGTLQPTLYQIR	VGLGLGYLELPQINYK	LAEDILNTMFDASYSK + Oxidation (M)	VPFESEDNQGIVYAWVGR	GVDLSGNDFKGGYFPENVK + Phospho (Y)	LAGASPATVAAAAAVGSGSKDPLAR	LVHLQTLVLNGNPLLHAQLR	YWVPVEYEEEEKTEDKEGK	TQSNLPTSLEGLSNLSDVDLSCNDLTR	QVINEGEEPENFFWVGIGAQKPYDDDAEYMK + Oxidation (M)
mascot_daemon_merge.mgf	26790	13	1913	Q9JIK5|DDX21_MOUSE	Nucleolar RNA helicase 2 OS=Mus musculus GN=Ddx21 PE=1 SV=2	94151	39.6		29	41		LQGGLQER	AAVIGDVIR	DVESYIHR	IGVPSATEIIK	APQVLVLAPTR	AAITVEHLAIK	SGIDILVGTPGR	GVNFLFPIQAK	STYEQVDLIGK	TFSFAIPLIEK	LKDGLSQPSEPK	EEYQLAQVEQK	GRAPQVLVLAPTR	DAQELSQNTCIK	QDAQSLHGDIPQK	ELKEQLGESIDAK	NGNFGVLVATNVAAR	LLDSVPPTAISHFK	TEEATEGMEEAVSSK + Oxidation (M)	SLINSQAGFVTMILR + Oxidation (M)	SKTEEATEGMEEAVSSK + Oxidation (M)	NGLSQPSEEEADIPKPK	GLDIPEVDLVVQSCPPK	NGLSQPSEEEVDIPKPK	LSVACFYGGTPYGGQIER	LGSDGAEESMETLPKPSEK + Oxidation (M)	LKNGLSQPSEEEADIPKPK	LKNGLSQPSEEEVDIPKPK	EIITEEPSEEEADMPKPK + Oxidation (M); Phospho (ST)
mascot_daemon_merge.mgf	26790	14	1900	P63260|ACTG_MOUSE	Actin, cytoplasmic 2 OS=Mus musculus GN=Actg1 PE=1 SV=1	42108	74.7		23	281		IIAPPER	RGILTLK	DLTDYLMK	DLTDYLMK + Oxidation (M)	IKIIAPPER	GYSFTTTAER	EITALAPSTMK	EITALAPSTMK + Oxidation (M)	HQGVMVGMGQK + Oxidation (M)	DSYVGDEAQSK	AVFPSIVGRPR	QEYDESGPSIVHR	IWHHTFYNELR	SYELPDGQVITIGNER	EEEIAALVIDNGSGMCK	EEEIAALVIDNGSGMCK + Oxidation (M)	MQKEITALAPSTMKIK + Oxidation (M); Phospho (ST)	YPIEHGIVTNWDDMEK	VAPEEHPVLLTEAPLNPK	YPIEHGIVTNWDDMEK + Oxidation (M)	DLYANTVLSGGTTMYPGIADR	DLYANTVLSGGTTMYPGIADR + Oxidation (M)	VAPEEHPVLLTEAPLNPKANR	KDLYANTVLSGGTTMYPGIADR	KDLYANTVLSGGTTMYPGIADR + Oxidation (M)	DLYANTVLSGGTTMYPGIADR + 2 Phospho (ST)	LCYVALDFEQEMATAASSSSLEK + Oxidation (M)	EKLCYVALDFEQEMATAASSSSLEK + Oxidation (M)	TTGIVMDSGDGVTHTVPIYEGYALPHAILR	TTGIVMDSGDGVTHTVPIYEGYALPHAILR + Oxidation (M)	CPEALFQPSFLGMESCGIHETTFNSIMK + Oxidation (M)	CPEALFQPSFLGMESCGIHETTFNSIMK + 2 Oxidation (M)
[truncated: 1,527 more rows]
[truncated: 95 more columns]

## Sheet: Sin3A-576
sample	job	hit	Score	acc./id	description	Da	cover (%)	emPAI value	uniq pept.	total pept.	tax_id	entrezgene	mgigene	hgncgene	entrez_description	synonyms	chromosome	pubmed	geneview	contig	dbxrefs(1)	homologene	dbxrefs(more)	homol.human	homol.mouse	homol.fly	Biological Process hsa	Cellular Compartment hsa	Molecular Function hsa	Biological Process mmu	Cellular Compartment mmu	Molecular Function mmu
[truncated: 1,206 more rows]
[truncated: 42 more columns]

## Sheet: Sin3A-590
sample	job	hit	Score	acc./id	description	Da	cover (%)	emPAI value	uniq pept.	total pept.	tax_id	entrezgene	mgigene	hgncgene	entrez_description	synonyms	chromosome	pubmed	geneview	contig	dbxrefs(1)	homologene	dbxrefs(more)	homol.human	homol.mouse	homol.fly	Biological Process hsa	Cellular Compartment hsa	Molecular Function hsa	Biological Process mmu	Cellular Compartment mmu	Molecular Function mmu
[truncated: 571 more rows]
[truncated: 37 more columns]

[truncated: 2 more sheets: Sin3A-663E4, Sin3A-663E5]
